# Supplementary material for: Resolve integer ambiguity based on the global deep grid-based algorithms
Source: Sci Rep. 2023 Nov 23;13:20597. doi: 10.1038/s41598-023-47461-6 (PMC10667259; doi:10.1038/s41598-023-47461-6)
Supplement: Supplementary file 1 — Supplementary Information. [file 41598_2023_47461_MOESM1_ESM.zip]

Archive with 13 entries (12 files):
- supplement materials of the manuscript/Document description.doc
- supplement materials of the manuscript/Figure 2. The distribution graph of Hadamard ratios for Experiment 1..xlsx
- supplement materials of the manuscript/Figure 3. The comparison graph of the number of basis vector exchanges in Experiment 1.xlsx
- supplement materials of the manuscript/Figure 4. Experiment 1 time comparison chart.xlsx
- supplement materials of the manuscript/Figure 5. Experimental comparison chart of Hadamard in Experiment 2.xlsx
- supplement materials of the manuscript/Figure 6. Experimental chart of the number of basis vector exchanges in Experiment 2.xlsx
- supplement materials of the manuscript/Figure 7. Experimental comparison chart of computation times in Experiment 2.xlsx
- supplement materials of the manuscript/Measured experimental data/
- supplement materials of the manuscript/Measured experimental data/KEYLAB138j.22o
- supplement materials of the manuscript/Measured experimental data/NEWLIB138j.22o
- supplement materials of the manuscript/Measured experimental data/rinex302.pdf
- supplement materials of the manuscript/Measured experimental data/WUM0MGXULA_20221380800_01D_05M_ORB.SP3
- supplement materials of the manuscript/Randomly Simulated Data.xlsx
