# Supplementary material for: Resolve integer ambiguity based on the global deep grid-based algorithms
Source: Sci Rep. 2023 Nov 23;13:20597. doi: 10.1038/s41598-023-47461-6 (PMC10667259; doi:10.1038/s41598-023-47461-6)
Supplement: Supplementary file 1 — Supplementary Information. [file 41598_2023_47461_MOESM1_ESM.zip › supplement materials of the manuscript/Figure 2. The distribution graph of Hadamard ratios for Experiment 1..xlsx]

## Sheet: Sheet1
Raw-Hadamard	LLL-Hadamard	DleepLLL-Hadamard	PotLLL-Hadamard	GS-PLLL-Hadamard
0.43715	0.94984	0.873656	0.94984	0.950128
0.283519	0.915239	0.915239	0.922618	0.92283
0.30859	0.938999	0.938999	0.938999	0.939204
0.298023	0.946254	0.938313	0.946254	0.946477
0.309075	0.939914	0.911474	0.939914	0.940171
0.263684	0.920478	0.920478	0.920478	0.92071
0.150152	0.863751	0.847194	0.863751	0.864007
0.100532	0.772574	0.829793	0.83443	0.834641
0.093515	0.834143	0.834143	0.836579	0.836832
0.073802	0.785975	0.792805	0.7912	0.791403
0.079177	0.779331	0.782869	0.79053	0.790829
0.071998	0.736937	0.757137	0.768726	0.768963
0.068686	0.697535	0.72952	0.725217	0.725516
0.059214	0.697919	0.730131	0.719758	0.719983
0.056004	0.707651	0.697941	0.707508	0.70773
0.057749	0.575915	0.700355	0.698345	0.698555
0.055234	0.604312	0.657552	0.667747	0.668037
0.057463	0.571022	0.645032	0.659429	0.659688
0.054139	0.570349	0.650959	0.659517	0.65974
0.472766	0.886234	0.886234	0.885114	0.885371
0.046912	0.436395	0.613307	0.624366	0.624625
0.54783	0.901598	0.897417	0.901777	0.902019
0.56474	0.889861	0.889861	0.89214	0.892387
0.577588	0.892556	0.892556	0.894211	0.894459
0.593973	0.895444	0.894729	0.895014	0.895301
0.593531	0.906845	0.906845	0.902992	0.903289
0.573058	0.90552	0.905307	0.904905	0.905193
0.518078	0.891444	0.891444	0.893306	0.893517
0.532988	0.884826	0.879941	0.885456	0.88572
0.515993	0.875831	0.875831	0.875842	0.876049
0.516141	0.871686	0.870112	0.879669	0.8799
0.51011	0.873482	0.868375	0.873992	0.874223
0.512321	0.865266	0.8628	0.86725	0.867454
0.544706	0.865598	0.865598	0.860871	0.861123
0.446635	0.787986	0.789826	0.789598	0.789817
0.560314	0.86169	0.86557	0.858396	0.858662
