# Supplementary material for: Resolve integer ambiguity based on the global deep grid-based algorithms
Source: Sci Rep. 2023 Nov 23;13:20597. doi: 10.1038/s41598-023-47461-6 (PMC10667259; doi:10.1038/s41598-023-47461-6)
Supplement: Supplementary file 1 — Supplementary Information. [file 41598_2023_47461_MOESM1_ESM.zip › supplement materials of the manuscript/Figure 3. The comparison graph of the number of basis vector exchanges in Experiment 1.xlsx]

## Sheet: Sheet1
LLL vector exchange count	Total Dlll number	Deepl vector deep interpolation times	Number of Deepl vector swaps	PotLLL vector deep interpolation times	GS_PLLL vector deep interpolation times
13	1	5	6	7	3
26	2	7	9	8	4
33	4	10	14	10	5
45	3	11	14	13	6
45	5	10	15	15	7
57	5	13	18	18	8
81	7	20	27	21	10
107	10	29	39	24	12
186	12	37	49	21	11
265	25	53	78	49	25
312	26	76	102	66	33
376	27	97	124	61	35
473	27	130	157	83	42
564	51	139	190	99	50
663	45	175	220	115	68
628	62	205	267	156	78
762	82	241	323	168	84
878	98	254	352	170	85
1006	110	281	391	210	105
236	13	30	43	33	16
1089	111	353	464	212	106
273	11	34	45	39	20
302	12	36	48	38	19
314	14	34	48	39	20
347	14	35	49	38	29
376	16	40	56	45	23
391	12	42	54	44	22
431	19	41	60	45	23
467	19	45	64	51	25
496	26	44	70	52	26
526	19	45	64	49	24
555	27	46	73	52	26
604	26	49	75	56	28
611	33	43	76	58	29
605	17	63	80	53	22
677	29	50	79	53	21
