# Supplementary material for: Resolve integer ambiguity based on the global deep grid-based algorithms
Source: Sci Rep. 2023 Nov 23;13:20597. doi: 10.1038/s41598-023-47461-6 (PMC10667259; doi:10.1038/s41598-023-47461-6)
Supplement: Supplementary file 1 — Supplementary Information. [file 41598_2023_47461_MOESM1_ESM.zip › supplement materials of the manuscript/Figure 4. Experiment 1 time comparison chart.xlsx]

## Sheet: Sheet1
LLL computation time	DeepLLL computation time	PotLLL computation time	GS-PLLL computation time
0.001	0	0	0
0.001	0.001	0.002	0.000877147
0.002	0.001	0.002	0.0011563
0.003	0.002	0.004	0.00186413
0.004	0.004	0.004	0.00233262
0.007	0.004	0.006	0.00268259
0.011	0.008	0.01	0.0050846
0.02	0.013	0.018	0.00909606
0.037	0.025	0.036	0.0145386
0.068	0.042	0.05	0.0259147
0.118	0.079	0.108	0.0453624
0.194	0.133	0.176	0.0735991
0.199	0.2	0.3	0.146974
0.295	0.226	0.362	0.192038
0.342	0.306	0.362	0.169389
0.367	0.389	0.516	0.258737
0.531	0.583	0.87	0.426631
0.645	0.711	1.05	0.442845
0.796	0.878	1.042	0.549807
0.215	0.132	0.164	0.096646
1.118	1.325	1.854	0.998346
0.314	0.174	0.208	0.10527
0.368	0.2	0.236	0.13441
0.458	0.224	0.346	0.183293
0.498	0.287	0.364	0.163724
0.606	0.33	0.4	0.221935
0.688	0.38	0.528	0.239165
0.836	0.482	0.656	0.328064
1.022	0.555	0.812	0.474132
1.116	0.611	0.822	0.489884
1.292	0.719	0.92	0.51168
1.437	0.751	1.194	0.631673
1.673	0.816	1.412	0.697006
1.929	0.888	1.57	0.778437
1.947	0.992	1.566	0.879736
2.3	1.162	1.692	0.978506
