# Supplementary material for: Resolve integer ambiguity based on the global deep grid-based algorithms
Source: Sci Rep. 2023 Nov 23;13:20597. doi: 10.1038/s41598-023-47461-6 (PMC10667259; doi:10.1038/s41598-023-47461-6)
Supplement: Supplementary file 1 — Supplementary Information. [file 41598_2023_47461_MOESM1_ESM.zip › supplement materials of the manuscript/Figure 5. Experimental comparison chart of Hadamard in Experiment 2.xlsx]

## Sheet: Sheet1
LLL-Hadamard	DeepLLL-Hadamard	PotLLL-Hadamard	GS-PLLL-Hadamard	Raw-Hadamard
0.894183	0.932187	0.932187	0.932436	0.124963
0.894222	0.932073	0.932073	0.932279	0.124986
0.894254	0.931953	0.931953	0.932249	0.125008
0.894278	0.931826	0.931826	0.932095	0.12503
0.894294	0.931693	0.931693	0.931946	0.125052
0.894303	0.931554	0.931554	0.931816	0.125075
0.894304	0.931408	0.931408	0.931704	0.125097
0.899998	0.931255	0.931255	0.93148	0.125119
0.900294	0.931096	0.931096	0.931316	0.125142
0.900582	0.930932	0.930932	0.931133	0.125164
0.900863	0.930761	0.930761	0.931021	0.125186
0.901135	0.930678	0.930678	0.930952	0.125209
0.904693	0.9338	0.930674	0.930922	0.125231
0.905156	0.933822	0.930664	0.930937	0.125254
0.905613	0.933839	0.930651	0.930898	0.125276
0.906062	0.933851	0.930632	0.930846	0.125299
0.906504	0.933857	0.930608	0.930893	0.125321
0.906939	0.933859	0.930579	0.930819	0.125344
0.907367	0.933855	0.930545	0.9308	0.125367
0.907788	0.933846	0.930507	0.930804	0.125389
0.908201	0.933856	0.930488	0.930772	0.125412
0.908606	0.933979	0.930582	0.930829	0.125434
0.909005	0.934096	0.93067	0.930911	0.125457
0.909396	0.934206	0.930751	0.930997	0.12548
0.90978	0.934309	0.930825	0.931039	0.125502
0.910156	0.934405	0.930893	0.931094	0.125525
0.910523	0.934494	0.934494	0.934743	0.125548
0.910884	0.934577	0.934577	0.934805	0.125571
0.911236	0.934653	0.934653	0.934858	0.125593
0.909264	0.932346	0.932346	0.932605	0.125616
0.909655	0.932466	0.932466	0.932687	0.125639
0.910037	0.932577	0.932577	0.932839	0.125662
0.910406	0.932676	0.932676	0.932952	0.125685
0.910764	0.932767	0.932767	0.932979	0.125708
0.911111	0.932847	0.932847	0.93308	0.12573
0.911446	0.932917	0.932917	0.933194	0.125753
0.911769	0.932976	0.932976	0.933205	0.125776
0.912081	0.933027	0.933027	0.933299	0.125799
0.912382	0.933067	0.933067	0.933316	0.125822
0.91267	0.933097	0.933097	0.933319	0.125845
0.912947	0.933118	0.933118	0.933369	0.125868
0.913211	0.933129	0.933129	0.933397	0.125891
0.913465	0.933131	0.933131	0.93334	0.125914
0.913706	0.933122	0.933122	0.933358	0.125938
0.916861	0.933104	0.933104	0.933352	0.12596
0.91718	0.933076	0.933076	0.933295	0.125984
0.917487	0.93304	0.93304	0.933268	0.126007
0.917779	0.932993	0.932993	0.933224	0.12603
0.918059	0.932937	0.932937	0.933232	0.126053
0.932872	0.932872	0.932872	0.933135	0.126076
0.932798	0.932798	0.932798	0.933054	0.1261
0.932714	0.932714	0.932714	0.932989	0.126123
0.932621	0.932621	0.932621	0.93289	0.126146
0.932519	0.932519	0.932519	0.932744	0.12617
0.932409	0.932409	0.932409	0.932669	0.126193
0.934512	0.934512	0.934512	0.934728	0.126216
0.934622	0.934622	0.934622	0.934826	0.12624
0.934725	0.934725	0.934725	0.934946	0.126263
0.934821	0.934821	0.934821	0.935054	0.126286
0.93491	0.93491	0.93491	0.935196	0.12631
0.934992	0.934992	0.934992	0.935197	0.126333
0.935067	0.935067	0.935067	0.935353	0.126357
0.935219	0.935219	0.935219	0.935439	0.12638
0.935382	0.935382	0.935382	0.935604	0.126404
0.935537	0.935537	0.935537	0.935748	0.126427
0.935684	0.935684	0.935684	0.935934	0.126451
0.935824	0.935824	0.935824	0.936083	0.126474
0.935957	0.935957	0.935957	0.936216	0.126498
0.936082	0.936082	0.936082	0.936308	0.126521
0.936199	0.936199	0.936199	0.936453	0.126545
0.936309	0.936309	0.936309	0.936561	0.126569
0.936411	0.936411	0.936411	0.936652	0.126592
0.936506	0.936506	0.936506	0.936803	0.126616
0.936593	0.936593	0.936593	0.936892	0.12664
0.936673	0.936673	0.936673	0.936972	0.126664
0.936744	0.936744	0.936744	0.93696	0.126687
0.936808	0.936808	0.936808	0.937038	0.126711
0.936864	0.936864	0.936864	0.937163	0.126735
0.936962	0.936962	0.936962	0.937258	0.126759
0.937119	0.937119	0.937119	0.937398	0.126783
0.937268	0.937268	0.937268	0.937538	0.126807
0.937409	0.937409	0.937409	0.937631	0.12683
0.937543	0.937543	0.937543	0.937795	0.126854
0.937668	0.937668	0.937668	0.937958	0.126878
0.937786	0.937786	0.937786	0.937995	0.126902
0.937896	0.937896	0.937896	0.938175	0.126926
0.937998	0.937998	0.937998	0.938295	0.12695
0.938092	0.938092	0.938092	0.938381	0.126974
0.938179	0.938179	0.938179	0.93839	0.126998
0.938257	0.938257	0.938257	0.938474	0.127022
0.938327	0.938327	0.938327	0.93857	0.127047
0.93839	0.93839	0.93839	0.93861	0.127071
0.938444	0.938444	0.938444	0.938652	0.127095
0.938491	0.938491	0.938491	0.938755	0.127119
0.938529	0.938529	0.938529	0.938752	0.127143
0.938785	0.938785	0.938785	0.939009	0.127167
0.939041	0.939041	0.939041	0.939294	0.127192
0.93929	0.93929	0.93929	0.939588	0.127216
0.939532	0.939532	0.939532	0.939814	0.12724
0.939768	0.939768	0.939768	0.940037	0.127264
0.939996	0.939996	0.939996	0.94025	0.127289
0.940218	0.940218	0.940218	0.940503	0.127313
0.940432	0.940432	0.940432	0.940698	0.127337
0.94064	0.94064	0.94064	0.940852	0.127362
0.94084	0.94084	0.94084	0.941047	0.127386
0.941033	0.941033	0.941033	0.941255	0.127411
0.941219	0.941219	0.941219	0.94147	0.127435
0.941398	0.941398	0.941398	0.941621	0.12746
0.94157	0.94157	0.94157	0.941835	0.127484
0.941734	0.941734	0.941734	0.942009	0.127509
0.941891	0.941891	0.941891	0.942098	0.127533
0.94204	0.94204	0.94204	0.942298	0.127558
0.942182	0.942182	0.942182	0.94239	0.127582
0.942317	0.942317	0.942154	0.942404	0.127607
0.942445	0.942445	0.942282	0.942514	0.127631
0.942564	0.942564	0.942401	0.942619	0.127656
0.932795	0.932795	0.942513	0.942769	0.127681
0.932677	0.932677	0.942618	0.942907	0.127706
0.93255	0.93255	0.942715	0.943004	0.12773
0.932415	0.932415	0.942804	0.943099	0.127755
0.932271	0.932271	0.942885	0.943146	0.12778
0.932119	0.932119	0.942959	0.94323	0.127805
0.931957	0.931957	0.943024	0.943245	0.127829
0.931787	0.931787	0.943082	0.943375	0.127854
0.931608	0.931608	0.943131	0.943338	0.127879
0.93142	0.93142	0.943173	0.943423	0.127904
0.931224	0.931224	0.943206	0.943435	0.127929
0.931018	0.933224	0.943231	0.943458	0.127954
0.933356	0.933356	0.943253	0.943516	0.127979
0.93348	0.93348	0.943341	0.943572	0.128004
0.933596	0.933596	0.943419	0.943628	0.128029
0.933702	0.933702	0.943486	0.943761	0.128054
0.933799	0.933799	0.943544	0.943766	0.128079
0.933888	0.933888	0.943591	0.943869	0.128104
0.933968	0.933968	0.943627	0.943908	0.128129
0.943803	0.943803	0.943653	0.94389	0.128154
0.943818	0.943818	0.943669	0.943965	0.128179
0.943823	0.943823	0.943673	0.943921	0.128205
0.943816	0.943816	0.943668	0.943904	0.12823
0.943799	0.943799	0.943652	0.943878	0.128255
0.943772	0.943772	0.943625	0.94386	0.12828
0.943733	0.943733	0.943587	0.94381	0.128305
0.943786	0.943786	0.94364	0.94393	0.128331
0.943847	0.943847	0.943703	0.943928	0.128356
0.945415	0.943898	0.943754	0.943964	0.128381
0.945461	0.943938	0.943938	0.944168	0.128407
0.943966	0.943966	0.943966	0.944168	0.128432
0.943983	0.943983	0.943983	0.944238	0.128457
0.943988	0.943988	0.943988	0.944224	0.128483
0.943983	0.943983	0.943983	0.944278	0.128508
0.943965	0.943965	0.943965	0.944195	0.128534
0.943937	0.943937	0.943937	0.944196	0.128559
0.943896	0.943896	0.943896	0.944159	0.128585
0.943844	0.943844	0.943844	0.944081	0.12861
0.943781	0.943781	0.943781	0.944009	0.128636
0.945132	0.945132	0.945132	0.945348	0.128662
0.944319	0.944319	0.944319	0.944541	0.128687
0.944464	0.944464	0.944464	0.944733	0.128713
0.944596	0.944596	0.944596	0.944819	0.128739
0.944712	0.944712	0.944712	0.945009	0.128764
0.944814	0.944814	0.944814	0.945107	0.12879
0.944901	0.944901	0.944901	0.945196	0.128816
0.944973	0.944973	0.944973	0.945241	0.128841
0.945031	0.945031	0.945031	0.945327	0.128867
0.945073	0.945073	0.945073	0.945315	0.128893
0.934713	0.923156	0.934971	0.93519	0.130988
0.942752	0.931002	0.943116	0.943333	0.131
0.942966	0.93112	0.943435	0.943657	0.131012
0.94317	0.931228	0.94317	0.943447	0.131024
0.943365	0.931328	0.943365	0.943602	0.131036
0.943549	0.931418	0.943549	0.943843	0.131048
0.943724	0.931499	0.943724	0.943935	0.13106
0.94389	0.931572	0.94389	0.944151	0.131071
0.944046	0.931636	0.944046	0.944325	0.131083
0.944193	0.93169	0.944193	0.944401	0.131095
0.94433	0.931735	0.94433	0.944553	0.131107
0.944457	0.931772	0.944377	0.944597	0.131119
0.944578	0.931803	0.9445	0.944772	0.131131
0.944943	0.932074	0.944866	0.945074	0.131143
0.945297	0.932336	0.945221	0.945492	0.131155
0.945641	0.932588	0.945567	0.945849	0.131166
0.945975	0.93283	0.945901	0.946112	0.131178
0.946297	0.933062	0.946226	0.946526	0.13119
0.946609	0.933284	0.946539	0.946775	0.131202
0.94691	0.933496	0.946841	0.947054	0.131214
0.947201	0.933698	0.936294	0.936585	0.131226
0.94748	0.933889	0.936559	0.936788	0.131238
0.947748	0.934069	0.936812	0.937024	0.13125
0.948006	0.93424	0.937056	0.937319	0.131262
0.948253	0.9344	0.937288	0.937546	0.131274
0.948488	0.934549	0.937509	0.937754	0.131286
0.948713	0.934689	0.93772	0.937972	0.131298
0.948925	0.934817	0.937919	0.938212	0.13131
0.949127	0.934936	0.938107	0.938371	0.131322
0.949318	0.935043	0.938284	0.938528	0.131334
0.949497	0.935139	0.93845	0.938723	0.131346
0.949665	0.935226	0.938605	0.938868	0.131358
0.949821	0.9353	0.938748	0.939003	0.13137
0.949965	0.935365	0.938892	0.939131	0.131382
0.950099	0.935419	0.939013	0.939269	0.131394
0.950222	0.935463	0.939124	0.939357	0.131406
0.950332	0.935494	0.939223	0.939476	0.131418
0.950431	0.935516	0.93931	0.939525	0.13143
0.950518	0.935527	0.939386	0.939612	0.131442
0.950594	0.935526	0.93945	0.939666	0.131454
0.950658	0.935515	0.939503	0.939738	0.131466
0.950711	0.935493	0.939544	0.939782	0.131478
0.950752	0.93546	0.939574	0.939868	0.13149
0.950782	0.935417	0.939593	0.939881	0.131502
0.9508	0.935363	0.9396	0.939891	0.131514
0.950806	0.935297	0.939595	0.939851	0.131526
0.9508	0.93522	0.939579	0.93978	0.131538
0.950783	0.935133	0.939551	0.939789	0.13155
0.950754	0.935035	0.939512	0.939797	0.131562
0.950714	0.934926	0.939461	0.939715	0.131574
0.950662	0.934806	0.939399	0.939633	0.131587
0.950599	0.934676	0.939326	0.93954	0.131599
0.950524	0.934534	0.939241	0.939516	0.131611
0.950438	0.934382	0.939144	0.93941	0.131623
0.950319	0.934199	0.939036	0.939257	0.131635
0.950212	0.934028	0.938917	0.939161	0.131647
0.950092	0.933845	0.938786	0.939053	0.131659
0.949961	0.933652	0.938644	0.938846	0.131671
0.949818	0.933447	0.938491	0.938773	0.131683
0.949664	0.933233	0.938326	0.938566	0.131696
0.949499	0.933007	0.938151	0.938409	0.131708
0.949322	0.932771	0.937963	0.938247	0.13172
0.949134	0.932525	0.937765	0.93797	0.131732
0.948935	0.932268	0.937555	0.937811	0.131744
0.948725	0.932001	0.937335	0.937584	0.131756
0.948503	0.931723	0.937103	0.937335	0.131769
0.948271	0.931435	0.936861	0.937083	0.131781
0.948027	0.931137	0.936608	0.936815	0.131793
0.947772	0.930829	0.936079	0.936299	0.131805
0.947507	0.930511	0.935875	0.93608	0.131817
0.94723	0.930182	0.935664	0.935928	0.13183
0.946943	0.929844	0.935445	0.935682	0.131842
0.946645	0.929496	0.935219	0.935489	0.131854
0.946336	0.929137	0.934987	0.935228	0.131866
0.946017	0.928769	0.934747	0.93502	0.131878
0.945686	0.928391	0.9345	0.934734	0.131891
0.945347	0.928004	0.934246	0.93451	0.131903
0.944995	0.927607	0.933985	0.934231	0.131915
0.944634	0.9272	0.933718	0.933967	0.131927
0.944262	0.926784	0.933443	0.93374	0.13194
0.943881	0.926359	0.933162	0.933419	0.131952
0.94349	0.925925	0.932873	0.933082	0.131964
0.943088	0.925481	0.932579	0.932866	0.131976
0.944609	0.926924	0.932277	0.932568	0.131988
0.944522	0.926791	0.931968	0.932233	0.132001
0.944424	0.926647	0.931654	0.931932	0.132013
0.945872	0.92802	0.931332	0.931537	0.132025
0.945884	0.927986	0.945885	0.946175	0.132038
0.945888	0.927944	0.945888	0.946115	0.13205
0.945884	0.927894	0.945882	0.946118	0.132062
0.945872	0.927838	0.945869	0.94612	0.132074
0.945851	0.927774	0.945847	0.946101	0.132087
0.945823	0.927702	0.945817	0.946113	0.132099
0.945786	0.927622	0.945779	0.945979	0.132111
0.945741	0.927536	0.945732	0.946012	0.132124
0.945715	0.927469	0.945705	0.945928	0.132136
0.945704	0.927417	0.945692	0.9459	0.132148
0.945684	0.927357	0.945671	0.945892	0.132161
0.945656	0.927289	0.945641	0.945891	0.132173
0.94562	0.927215	0.945604	0.945823	0.132185
0.945576	0.927133	0.945559	0.945818	0.132198
0.945525	0.927045	0.945506	0.945736	0.13221
0.945465	0.926949	0.945444	0.945696	0.132223
0.945397	0.926846	0.945375	0.945629	0.132235
0.945322	0.926735	0.945297	0.945523	0.132247
0.945238	0.926618	0.945212	0.945466	0.13226
0.945146	0.926493	0.945118	0.945321	0.132272
0.945046	0.92636	0.945016	0.945255	0.132284
0.948949	0.930152	0.944906	0.945178	0.132297
0.949327	0.93049	0.944788	0.94505	0.132309
0.949696	0.930819	0.944662	0.944906	0.132322
0.950057	0.93114	0.944528	0.94476	0.132334
0.950409	0.931453	0.944385	0.944609	0.132346
0.950752	0.931759	0.944234	0.944507	0.132359
0.951087	0.932057	0.944075	0.944337	0.132371
0.951412	0.932346	0.943908	0.944131	0.132384
0.951729	0.932629	0.943733	0.943993	0.132396
0.952038	0.932902	0.943549	0.943802	0.132409
0.952337	0.933168	0.952284	0.9525	0.132421
0.952628	0.933425	0.952572	0.952776	0.132433
0.952909	0.933674	0.952851	0.953111	0.132446
0.953182	0.933916	0.953182	0.953429	0.132458
0.953446	0.934149	0.953446	0.953658	0.132471
0.954297	0.934959	0.954297	0.954542	0.132483
0.954553	0.935185	0.954553	0.954852	0.132496
0.9548	0.935404	0.9548	0.955036	0.132508
0.955039	0.935615	0.955039	0.955334	0.132521
0.955268	0.935818	0.955268	0.955514	0.132533
0.955488	0.936012	0.955488	0.955761	0.132546
0.955699	0.936197	0.955699	0.955962	0.132558
0.955902	0.936376	0.955902	0.956121	0.132571
0.956094	0.936545	0.956094	0.956383	0.132583
0.956278	0.936705	0.956278	0.95657	0.132596
0.956452	0.936858	0.956452	0.956694	0.132609
0.956617	0.937001	0.956617	0.956899	0.132621
0.956773	0.937137	0.956773	0.957003	0.132634
0.956919	0.937264	0.956919	0.957139	0.132646
0.957056	0.937382	0.957056	0.957309	0.132659
0.957184	0.937492	0.957184	0.957394	0.132671
0.957301	0.937592	0.957301	0.957547	0.132684
0.95741	0.937685	0.95741	0.957705	0.132697
0.957509	0.937768	0.957509	0.957748	0.132709
0.957599	0.937844	0.957599	0.957873	0.132722
0.957679	0.937909	0.957679	0.957905	0.132734
0.957749	0.937967	0.957749	0.957961	0.132747
0.95781	0.938016	0.95781	0.958025	0.132759
0.95786	0.938055	0.95786	0.958153	0.132772
0.957902	0.938086	0.957902	0.958155	0.132785
0.957934	0.938108	0.957934	0.958164	0.132797
0.957956	0.938121	0.957956	0.958197	0.13281
0.957968	0.938125	0.957968	0.958206	0.132822
0.95797	0.93812	0.95797	0.95822	0.132835
0.957963	0.938107	0.957963	0.958215	0.132848
0.957946	0.938084	0.957946	0.958189	0.13286
0.957919	0.938052	0.957919	0.958133	0.132873
0.957882	0.938011	0.957882	0.95814	0.132886
0.957835	0.937961	0.957835	0.958123	0.132898
0.957779	0.937903	0.957779	0.958074	0.132911
0.957712	0.937835	0.957712	0.958011	0.132924
0.956582	0.936726	0.957635	0.957914	0.132936
0.956481	0.936626	0.957549	0.957774	0.132949
0.956371	0.936517	0.957453	0.957733	0.132962
0.956249	0.936397	0.957347	0.957586	0.132975
0.956118	0.936269	0.95723	0.957492	0.132987
0.955978	0.936132	0.957105	0.957319	0.133
0.955775	0.935935	0.956969	0.957259	0.133013
0.955714	0.935878	0.956822	0.957092	0.133025
0.955642	0.935811	0.956666	0.956932	0.133038
0.95556	0.935733	0.956501	0.956757	0.133051
0.955466	0.935645	0.956325	0.956597	0.133064
0.955361	0.935547	0.956139	0.956382	0.133076
0.955245	0.935439	0.955943	0.956214	0.133089
0.955118	0.93532	0.955737	0.955954	0.133102
0.95498	0.935191	0.955522	0.955795	0.133114
0.95483	0.935052	0.955296	0.955499	0.133127
0.95467	0.934903	0.955061	0.955268	0.13314
0.954499	0.934743	0.954815	0.955102	0.133153
0.954316	0.934573	0.95456	0.954847	0.133166
0.954123	0.934393	0.954295	0.95452	0.133178
0.953918	0.934202	0.95402	0.954299	0.133191
0.953703	0.934003	0.953734	0.954016	0.133204
0.953477	0.933792	0.95344	0.953731	0.133217
0.95324	0.933571	0.953136	0.953394	0.13323
0.952991	0.933341	0.952822	0.953113	0.133242
0.952732	0.933099	0.942629	0.942899	0.133255
0.952461	0.932848	0.94247	0.942715	0.133268
0.952181	0.932587	0.942659	0.942888	0.133281
0.951889	0.932316	0.942544	0.942818	0.133294
0.951586	0.932035	0.942418	0.942674	0.133307
0.951273	0.931744	0.951273	0.95157	0.133319
0.950949	0.931444	0.950949	0.951155	0.133332
0.950614	0.931132	0.950614	0.95084	0.133345
0.950269	0.930812	0.950269	0.950527	0.133358
0.949912	0.930481	0.949912	0.950124	0.133371
0.949546	0.930141	0.949546	0.949758	0.133384
0.949169	0.929791	0.949169	0.949431	0.133397
0.948781	0.929431	0.948781	0.949022	0.133409
0.948383	0.929062	0.948383	0.948647	0.133422
0.947974	0.928682	0.947974	0.94822	0.133435
0.947556	0.928293	0.947556	0.947767	0.133448
0.947127	0.927896	0.947127	0.947355	0.133461
0.946687	0.927487	0.946687	0.946926	0.133474
0.946238	0.927071	0.946238	0.946491	0.133487
0.945778	0.926645	0.945778	0.946057	0.1335
0.945309	0.926208	0.945309	0.94553	0.133513
0.944829	0.925763	0.944829	0.945083	0.133526
0.944339	0.925309	0.944339	0.944601	0.133539
0.943839	0.924846	0.943839	0.944051	0.133552
0.94333	0.924373	0.94333	0.943537	0.133565
0.942811	0.923891	0.942811	0.943108	0.133578
0.942281	0.9234	0.942281	0.942515	0.133591
0.941743	0.922901	0.941743	0.941995	0.133604
0.941196	0.922393	0.941196	0.941486	0.133616
0.940637	0.921875	0.940637	0.940856	0.133629
0.94007	0.921349	0.94007	0.940306	0.133642
0.939494	0.920815	0.939494	0.93972	0.133655
0.941104	0.922424	0.941104	0.941308	0.133668
0.940798	0.922155	0.940798	0.94106	0.133681
0.940481	0.921877	0.940481	0.940729	0.133694
0.940155	0.921589	0.940155	0.940394	0.133707
0.939818	0.921293	0.939818	0.940066	0.13372
0.939472	0.920987	0.939472	0.939752	0.133734
0.939116	0.920671	0.939116	0.939317	0.133747
0.93875	0.920347	0.93875	0.938951	0.13376
0.938374	0.920014	0.938374	0.938627	0.133773
0.937987	0.91967	0.937987	0.938286	0.133786
0.937592	0.919319	0.937592	0.937851	0.133799
0.937187	0.918958	0.937187	0.93739	0.133812
0.936772	0.918588	0.936772	0.936988	0.133825
0.936347	0.91821	0.936347	0.936639	0.133838
0.935914	0.917823	0.935914	0.936198	0.133851
0.93547	0.917427	0.93547	0.935712	0.133864
0.935017	0.917021	0.935017	0.935258	0.133877
0.934556	0.916608	0.934556	0.934822	0.13389
0.934085	0.916187	0.934085	0.934306	0.133903
0.933604	0.915756	0.933604	0.933883	0.133917
0.933115	0.915317	0.933115	0.933362	0.13393
0.932616	0.914869	0.932616	0.932872	0.133943
0.932109	0.914414	0.932109	0.932406	0.133956
0.931592	0.913949	0.931592	0.931852	0.133969
0.931067	0.913477	0.924373	0.924588	0.133982
0.930532	0.912996	0.923839	0.924114	0.133995
0.92999	0.912508	0.923297	0.923551	0.134008
0.929438	0.912011	0.922748	0.922976	0.134022
0.928878	0.911507	0.922193	0.922478	0.134035
0.92831	0.910994	0.92163	0.921886	0.134048
0.927733	0.910474	0.921061	0.921272	0.134061
0.927148	0.909946	0.920484	0.920744	0.134074
0.926554	0.902879	0.9199	0.920142	0.134088
0.91931	0.902347	0.91931	0.919588	0.134101
0.918713	0.901808	0.918713	0.91897	0.134114
0.922164	0.905243	0.922164	0.922455	0.134127
0.921749	0.904884	0.921749	0.921962	0.13414
0.921327	0.904519	0.921327	0.921545	0.134154
0.920899	0.904148	0.920899	0.921169	0.134167
0.920466	0.903772	0.920466	0.920695	0.13418
0.920025	0.90339	0.920025	0.920226	0.134193
0.919182	0.902612	0.919182	0.919417	0.134206
0.918914	0.9024	0.918914	0.919147	0.13422
0.918639	0.902181	0.918639	0.91893	0.134233
0.918357	0.901956	0.918357	0.918644	0.134246
0.918068	0.901725	0.918068	0.918358	0.134259
0.917772	0.901487	0.917772	0.917996	0.134273
0.91747	0.901243	0.91747	0.917736	0.134286
0.917161	0.900993	0.917161	0.917451	0.134299
0.916845	0.900737	0.916845	0.91706	0.134313
0.916523	0.900475	0.924398	0.924697	0.134326
0.916208	0.900221	0.924199	0.924465	0.134339
0.915915	0.899988	0.915915	0.916192	0.134353
0.915614	0.899748	0.915614	0.915882	0.134366
0.915305	0.8995	0.915305	0.915574	0.134379
0.914988	0.899245	0.914988	0.915232	0.134392
0.914663	0.898983	0.914663	0.91494	0.134406
0.91433	0.898713	0.91433	0.914563	0.134419
0.913989	0.898436	0.913989	0.91425	0.134432
0.91364	0.898151	0.91364	0.913848	0.134446
0.910451	0.895074	0.910451	0.910692	0.134459
0.910348	0.895032	0.910348	0.910606	0.134472
0.910242	0.894987	0.910242	0.910479	0.134486
0.910128	0.894934	0.910128	0.910368	0.134499
0.914654	0.899445	0.914654	0.914857	0.134513
0.914681	0.899532	0.914681	0.9149	0.134526
0.914698	0.89961	0.914698	0.914996	0.134539
0.914705	0.899679	0.914705	0.91491	0.134553
0.914702	0.899737	0.914702	0.914994	0.134566
0.914688	0.899786	0.914688	0.914911	0.134579
0.914664	0.899826	0.914664	0.914872	0.134593
0.914629	0.899854	0.914629	0.914882	0.134606
0.914585	0.899875	0.914585	0.914863	0.13462
0.91453	0.899884	0.91453	0.914808	0.134633
0.914893	0.900305	0.914893	0.915178	0.134647
0.915121	0.900594	0.915121	0.915394	0.13466
0.915337	0.900873	0.915337	0.915557	0.134674
0.915543	0.901141	0.915543	0.915799	0.134687
0.915737	0.901398	0.923699	0.923913	0.134701
0.915921	0.901645	0.923919	0.924159	0.134714
0.916093	0.901881	0.924128	0.92438	0.134727
0.916254	0.902107	0.924328	0.92461	0.134741
0.916404	0.902323	0.924517	0.924799	0.134754
0.916543	0.902527	0.924696	0.924923	0.134768
0.916671	0.902721	0.924879	0.925143	0.134781
0.916787	0.902904	0.925096	0.925374	0.134795
0.916892	0.903077	0.925305	0.925549	0.134808
0.916987	0.903239	0.925504	0.925765	0.134822
0.917069	0.903391	0.925693	0.92595	0.134835
0.917141	0.903531	0.925872	0.926115	0.134849
0.917201	0.903661	0.926041	0.926272	0.134863
0.91725	0.903781	0.926201	0.926421	0.134876
0.917289	0.90389	0.926351	0.926594	0.13489
0.917316	0.903988	0.926491	0.926724	0.134903
0.917332	0.904076	0.926622	0.926896	0.134917
0.917336	0.904153	0.926742	0.927016	0.13493
0.921785	0.908611	0.926853	0.927099	0.134944
0.921813	0.908712	0.926954	0.927235	0.134957
0.921832	0.908804	0.927046	0.927346	0.134971
0.921874	0.90892	0.92716	0.927409	0.134985
0.921978	0.909097	0.927338	0.92755	0.134998
0.922075	0.909267	0.927507	0.927725	0.135012
0.922162	0.909428	0.927668	0.92788	0.135026
0.922242	0.909582	0.92782	0.928091	0.135039
0.922312	0.909727	0.928086	0.928357	0.135053
0.922373	0.909864	0.928219	0.928475	0.135066
0.922427	0.909994	0.928344	0.928623	0.13508
0.922472	0.910115	0.92846	0.92871	0.135093
0.922508	0.910228	0.928568	0.928851	0.135107
0.928552	0.91627	0.928667	0.928934	0.135121
0.928757	0.91655	0.928757	0.928961	0.135135
0.928838	0.916709	0.928838	0.929111	0.135148
0.928911	0.91686	0.928911	0.929179	0.135162
0.928975	0.917002	0.928975	0.929237	0.135176
0.92903	0.917136	0.92903	0.92927	0.135189
0.929077	0.917262	0.929077	0.929282	0.135203
0.929114	0.91738	0.929114	0.929365	0.135216
0.929143	0.917489	0.929143	0.929413	0.13523
0.929163	0.91759	0.929163	0.929426	0.135244
0.929174	0.917682	0.929174	0.929404	0.135258
0.929176	0.917766	0.929176	0.929452	0.135271
0.92917	0.917842	0.92917	0.92944	0.135285
0.929155	0.917908	0.929155	0.929414	0.135299
0.929131	0.929131	0.929131	0.929354	0.135313
0.929098	0.929098	0.929098	0.929301	0.135326
0.929056	0.929056	0.929056	0.929295	0.13534
0.929005	0.929005	0.929005	0.92927	0.135354
0.928945	0.928945	0.928945	0.929188	0.135368
0.928877	0.928877	0.928877	0.929131	0.135381
0.9288	0.9288	0.9288	0.929046	0.135395
0.928714	0.928714	0.928714	0.928916	0.135409
0.928619	0.928619	0.928619	0.92884	0.135423
0.928515	0.928515	0.928515	0.928809	0.135437
0.928401	0.928401	0.928401	0.928686	0.13545
0.92828	0.92828	0.92828	0.928548	0.135464
0.928149	0.928149	0.928149	0.928437	0.135478
0.92801	0.92801	0.92801	0.928291	0.135492
0.927646	0.927646	0.927646	0.927895	0.135506
0.927691	0.927691	0.927691	0.92798	0.135519
0.927728	0.927728	0.927728	0.928005	0.135533
0.927756	0.927756	0.927756	0.928033	0.135547
0.927776	0.927776	0.927776	0.928065	0.135561
0.927787	0.927787	0.927787	0.928008	0.135575
0.927789	0.927789	0.927789	0.928029	0.135589
0.927783	0.927783	0.927783	0.927996	0.135602
0.927768	0.927768	0.927768	0.927973	0.135616
0.927744	0.927744	0.927744	0.927998	0.13563
0.927712	0.927712	0.927712	0.927962	0.135644
0.92767	0.92767	0.924445	0.924705	0.135658
0.92762	0.92762	0.924548	0.924773	0.135672
0.927562	0.927562	0.924643	0.924849	0.135686
0.931043	0.931043	0.92827	0.928511	0.1357
0.931118	0.931118	0.928501	0.928719	0.135714
0.931187	0.931187	0.928726	0.929022	0.135728
0.931248	0.931248	0.928945	0.929173	0.135742
0.931302	0.931302	0.929157	0.929379	0.135756
0.931349	0.931349	0.929363	0.929591	0.135769
0.931389	0.931389	0.929563	0.929824	0.135783
0.931422	0.931422	0.929757	0.930052	0.135797
0.931447	0.931447	0.929943	0.930199	0.135811
0.931465	0.931465	0.930124	0.930413	0.135825
0.931477	0.931477	0.930298	0.930523	0.135839
0.921962	0.921962	0.930466	0.930669	0.135853
0.922061	0.922061	0.930626	0.930893	0.135867
0.922153	0.922153	0.930781	0.931051	0.135881
0.922238	0.922238	0.930928	0.931147	0.135895
0.922317	0.922317	0.931069	0.931316	0.135909
0.92239	0.92239	0.92239	0.922603	0.135923
0.922456	0.922456	0.922456	0.922668	0.135937
0.922515	0.922515	0.921865	0.922108	0.135951
0.922568	0.922568	0.921853	0.922123	0.135965
0.922615	0.922615	0.921834	0.922124	0.135979
0.922654	0.922654	0.921806	0.922053	0.135993
0.922687	0.922687	0.921772	0.921983	0.136007
0.922713	0.922713	0.921729	0.922023	0.136021
0.922721	0.922721	0.921668	0.921936	0.136035
0.922736	0.922736	0.921611	0.921844	0.13605
0.922743	0.922743	0.921546	0.921826	0.136064
0.924417	0.924417	0.923146	0.923401	0.136078
0.924583	0.924583	0.923237	0.923447	0.136092
0.924743	0.924743	0.923321	0.923534	0.136106
0.924896	0.924896	0.923398	0.923693	0.13612
0.925043	0.925043	0.923467	0.923755	0.136134
0.925183	0.925183	0.923529	0.923797	0.136148
0.925317	0.925317	0.923583	0.92387	0.136162
0.925444	0.925444	0.923629	0.923897	0.136177
0.925564	0.925564	0.923668	0.923912	0.136191
0.925678	0.925678	0.925678	0.925962	0.136205
0.925785	0.925785	0.925785	0.926035	0.136219
0.925886	0.925886	0.925886	0.92615	0.136233
0.92598	0.92598	0.92598	0.926195	0.136247
0.926067	0.926067	0.926067	0.926272	0.136262
0.926146	0.926146	0.926146	0.926425	0.136276
0.92622	0.92622	0.92622	0.926454	0.13629
0.926286	0.926286	0.926286	0.926578	0.136304
0.926345	0.926345	0.926345	0.926634	0.136318
0.926398	0.926398	0.926398	0.926615	0.136332
0.926443	0.926443	0.926443	0.926728	0.136347
0.926482	0.926482	0.926482	0.926732	0.136361
0.926513	0.926513	0.926513	0.926813	0.136375
0.926538	0.926538	0.926538	0.926819	0.136389
0.926617	0.926555	0.926617	0.926907	0.136404
0.926727	0.926566	0.926727	0.927026	0.136418
0.926833	0.926569	0.926833	0.927057	0.136432
0.926934	0.926565	0.926934	0.927214	0.136446
0.92703	0.926554	0.92703	0.927317	0.136461
0.9253	0.924715	0.923869	0.924156	0.136475
0.925333	0.924636	0.923865	0.92412	0.136489
0.925361	0.924549	0.923857	0.924067	0.136503
0.925386	0.924456	0.923844	0.9241	0.136518
0.925405	0.924355	0.923825	0.924031	0.136532
0.92542	0.924248	0.923802	0.924021	0.136546
0.925431	0.924134	0.923773	0.924003	0.13656
0.925438	0.924013	0.923739	0.923957	0.136575
0.925439	0.923884	0.9237	0.923958	0.136589
0.925436	0.923749	0.923656	0.923926	0.136603
0.925429	0.923606	0.923606	0.923902	0.136618
0.925417	0.923457	0.923552	0.923762	0.136632
0.925401	0.9233	0.923493	0.923713	0.136646
0.92538	0.923137	0.923428	0.92363	0.136661
0.925354	0.922966	0.923358	0.923645	0.136675
0.925325	0.922789	0.923283	0.923575	0.136689
0.92529	0.922604	0.923203	0.923492	0.136704
0.925251	0.922412	0.923117	0.923334	0.136718
0.925207	0.922214	0.923026	0.923288	0.136733
0.925159	0.922008	0.92293	0.923202	0.136747
0.925106	0.921795	0.919363	0.919569	0.136761
0.925049	0.921576	0.919351	0.919649	0.136776
0.924987	0.921349	0.921702	0.921905	0.13679
0.924912	0.921108	0.921721	0.921926	0.136805
0.925059	0.921085	0.921963	0.922257	0.136819
0.925202	0.921054	0.9222	0.922461	0.136834
0.925339	0.921017	0.922431	0.922727	0.136848
0.92547	0.920971	0.922656	0.922923	0.136862
0.925597	0.920918	0.922876	0.923155	0.136877
0.925718	0.920856	0.923091	0.923363	0.136891
0.925833	0.920787	0.9233	0.9235	0.136906
0.925942	0.92071	0.923503	0.923761	0.13692
0.926047	0.920626	0.9237	0.923914	0.136935
0.926146	0.920533	0.923893	0.924131	0.136949
0.926304	0.920498	0.924145	0.924364	0.136964
0.92443	0.918441	0.92443	0.9247	0.136978
0.92471	0.918522	0.92471	0.924927	0.136993
0.924984	0.918596	0.924984	0.925234	0.137007
0.925252	0.918661	0.925252	0.925459	0.137022
0.925515	0.918719	0.925515	0.925724	0.137036
0.925771	0.918769	0.925771	0.925972	0.137051
0.926022	0.918811	0.926022	0.926321	0.137065
0.926267	0.918845	0.926267	0.926552	0.13708
0.926506	0.91887	0.926506	0.926795	0.137094
0.926739	0.918888	0.926739	0.926986	0.137109
0.926966	0.918898	0.926966	0.927213	0.137124
0.927187	0.918901	0.927187	0.927403	0.137138
0.927401	0.918895	0.927401	0.927632	0.137153
0.927609	0.91888	0.927609	0.927882	0.137167
0.927812	0.918859	0.927812	0.928038	0.137182
0.928008	0.918828	0.928008	0.928297	0.137197
0.928198	0.91879	0.928198	0.928485	0.137211
0.928381	0.918744	0.928381	0.928679	0.137226
0.928558	0.91869	0.928558	0.928833	0.13724
0.928729	0.918629	0.928729	0.928971	0.137255
0.928893	0.918559	0.928893	0.929102	0.13727
0.92905	0.918481	0.92905	0.929262	0.137284
0.929201	0.918394	0.929201	0.929407	0.137299
0.929346	0.918301	0.929346	0.929558	0.137314
0.929483	0.918199	0.929483	0.929746	0.137328
0.929616	0.91809	0.929616	0.929842	0.137343
0.929739	0.917971	0.929739	0.930038	0.137357
0.929857	0.917846	0.929857	0.930142	0.137372
0.929967	0.917712	0.929967	0.930171	0.137387
0.930073	0.917571	0.930073	0.930331	0.137402
0.93017	0.917421	0.93017	0.930402	0.137416
0.93026	0.917264	0.93026	0.930505	0.137431
0.930344	0.917098	0.930344	0.930642	0.137446
0.930497	0.917	0.930497	0.930739	0.13746
0.93068	0.916931	0.93068	0.930925	0.137475
0.930858	0.916856	0.930858	0.931107	0.13749
0.93103	0.916774	0.93103	0.931305	0.137505
0.931195	0.916683	0.931195	0.931412	0.137519
0.931354	0.916586	0.931354	0.93159	0.137534
0.931505	0.916482	0.931505	0.931733	0.137549
0.93165	0.91637	0.93165	0.931938	0.137564
0.931789	0.91625	0.931789	0.932001	0.137579
0.931921	0.916124	0.931921	0.932175	0.137593
0.932047	0.915991	0.932047	0.932324	0.137608
0.932165	0.915851	0.932165	0.932393	0.137623
0.932277	0.915702	0.932277	0.932552	0.137638
0.932382	0.915546	0.932382	0.932587	0.137653
0.932481	0.915385	0.932481	0.932755	0.137667
0.932572	0.915216	0.932572	0.932842	0.137682
0.932656	0.915039	0.932656	0.932863	0.137697
0.932734	0.914856	0.932734	0.932939	0.137712
0.932805	0.914665	0.932805	0.93308	0.137727
0.932868	0.914467	0.932868	0.933116	0.137742
0.932925	0.914262	0.932925	0.933136	0.137756
0.932974	0.914049	0.932974	0.93318	0.137771
0.933016	0.91383	0.933016	0.933248	0.137786
0.933051	0.913604	0.933051	0.933312	0.137801
0.933078	0.91337	0.933078	0.93334	0.137816
0.933099	0.913129	0.933099	0.933332	0.137831
0.933113	0.912883	0.933113	0.933381	0.137846
0.934487	0.914158	0.934487	0.934706	0.137861
0.934695	0.914299	0.934695	0.934903	0.137876
0.934896	0.91443	0.934896	0.935161	0.13789
0.935089	0.914551	0.935089	0.935318	0.137905
0.935274	0.914661	0.935274	0.935543	0.13792
0.935451	0.914762	0.935451	0.935682	0.137935
0.935619	0.914852	0.935619	0.935876	0.13795
0.935781	0.914932	0.935781	0.936071	0.137965
0.935935	0.915003	0.935935	0.936219	0.13798
0.936081	0.915064	0.936081	0.936301	0.137995
0.936218	0.915115	0.936218	0.936493	0.13801
0.936349	0.915156	0.936349	0.936639	0.138025
0.93647	0.915187	0.93647	0.936691	0.13804
0.936584	0.915208	0.936584	0.936821	0.138055
0.936689	0.915219	0.936689	0.936957	0.13807
0.936787	0.91522	0.936787	0.937082	0.138085
0.936877	0.915212	0.936877	0.937094	0.1381
0.936958	0.915194	0.936958	0.937192	0.138115
0.937031	0.915165	0.937031	0.937266	0.13813
0.937097	0.915127	0.937097	0.937332	0.138145
0.937154	0.915079	0.937154	0.937374	0.13816
0.937202	0.915021	0.937202	0.937461	0.138175
0.937243	0.914954	0.937243	0.937469	0.13819
0.937275	0.914876	0.937275	0.937496	0.138206
0.9373	0.91479	0.9373	0.937503	0.138221
0.937316	0.914693	0.937316	0.937547	0.138236
0.937324	0.914587	0.937324	0.937561	0.138251
0.937323	0.914471	0.937323	0.937533	0.138266
0.937314	0.914345	0.937314	0.937575	0.138281
0.937297	0.91421	0.937297	0.937513	0.138296
0.937271	0.914065	0.937271	0.937563	0.138311
0.937238	0.913911	0.937238	0.937529	0.138326
0.937195	0.913747	0.937195	0.937465	0.138342
0.937145	0.913574	0.937145	0.937371	0.138357
0.937086	0.913391	0.937086	0.937376	0.138372
0.937019	0.913198	0.937019	0.937319	0.138387
0.936944	0.912997	0.936944	0.937166	0.138402
0.93686	0.912786	0.93686	0.93713	0.138417
0.936768	0.912565	0.936768	0.937058	0.138433
0.936668	0.912336	0.936668	0.936886	0.138448
0.936559	0.912097	0.936559	0.936846	0.138463
0.936442	0.911848	0.936442	0.936655	0.138478
0.936317	0.911591	0.936317	0.936546	0.138493
0.936779	0.911904	0.936779	0.93698	0.138508
0.936759	0.911748	0.936759	0.937038	0.138524
0.936733	0.911583	0.936733	0.93695	0.138539
0.9367	0.911411	0.9367	0.936953	0.138554
0.936659	0.911231	0.936659	0.936871	0.138569
0.936613	0.911044	0.936613	0.936859	0.138585
0.936559	0.910849	0.936559	0.936841	0.1386
0.936498	0.910647	0.936498	0.936732	0.138615
0.936431	0.910437	0.936431	0.936728	0.13863
0.936738	0.91059	0.936738	0.93696	0.138646
0.936732	0.910437	0.936732	0.937031	0.138661
0.936719	0.910278	0.936719	0.936969	0.138676
0.9367	0.910111	0.9367	0.93698	0.138692
0.936674	0.909938	0.936674	0.936953	0.138707
0.936643	0.909757	0.936643	0.936912	0.138722
0.936605	0.909571	0.936605	0.936879	0.138737
0.93656	0.909377	0.93656	0.936825	0.138753
0.93651	0.909176	0.93651	0.936791	0.138768
0.936453	0.908969	0.936453	0.936743	0.138783
0.936391	0.908755	0.936391	0.936652	0.138799
0.936321	0.908535	0.936321	0.936574	0.138814
0.936245	0.908307	0.936245	0.936527	0.13883
0.936164	0.908074	0.936164	0.936364	0.138845
0.936076	0.907834	0.936076	0.936293	0.13886
0.935982	0.907586	0.935982	0.936276	0.138876
0.935881	0.907333	0.935881	0.936082	0.138891
0.935775	0.907073	0.935775	0.936048	0.138907
0.937754	0.908834	0.937754	0.937955	0.138922
0.937763	0.908685	0.937763	0.93804	0.138937
0.937767	0.90853	0.937767	0.938024	0.138953
0.937764	0.908368	0.937764	0.938027	0.138968
0.937755	0.9082	0.937755	0.938045	0.138984
0.93774	0.908026	0.93774	0.938012	0.138999
0.937719	0.907846	0.937719	0.938009	0.139015
0.937691	0.907659	0.937691	0.937913	0.13903
0.937658	0.907466	0.937658	0.937939	0.139046
0.937618	0.907266	0.937618	0.937854	0.139061
0.937573	0.907061	0.937573	0.937853	0.139077
0.937521	0.906849	0.937521	0.937745	0.139092
0.937463	0.906632	0.937463	0.937707	0.139108
0.937399	0.906407	0.937399	0.937611	0.139123
0.937329	0.906178	0.937329	0.937538	0.139138
0.937252	0.905941	0.937252	0.93747	0.139154
0.93717	0.905698	0.93717	0.937401	0.13917
0.937081	0.90545	0.937081	0.937322	0.139185
0.936987	0.905196	0.936987	0.937244	0.139201
0.936886	0.904935	0.936886	0.937096	0.139216
0.93678	0.904669	0.93678	0.937037	0.139232
0.936667	0.918384	0.936667	0.936899	0.139247
0.936549	0.918112	0.936549	0.93679	0.139263
0.936424	0.917836	0.936424	0.936698	0.139279
0.936294	0.917554	0.936294	0.936556	0.139294
0.936157	0.917268	0.936157	0.936403	0.13931
0.936014	0.916976	0.936014	0.936219	0.139325
0.935866	0.916679	0.935866	0.93609	0.139341
0.935711	0.916378	0.935711	0.935948	0.139357
0.935551	0.916072	0.935551	0.935761	0.139372
0.935385	0.915761	0.935385	0.935609	0.139388
0.935212	0.915445	0.935212	0.93551	0.139404
0.935034	0.915124	0.935034	0.935252	0.139419
0.93485	0.914798	0.93485	0.935079	0.139435
0.93466	0.914467	0.93466	0.934932	0.139451
0.934464	0.914132	0.934464	0.934759	0.139466
0.934262	0.913791	0.934262	0.934519	0.139482
0.934055	0.913447	0.934055	0.934315	0.139498
0.933842	0.913098	0.933842	0.934089	0.139513
0.933623	0.912743	0.933623	0.933845	0.139529
0.933398	0.912384	0.933398	0.933603	0.139545
0.933169	0.912021	0.933169	0.933441	0.13956
0.932932	0.911652	0.932932	0.933228	0.139576
0.93269	0.91128	0.93269	0.93296	0.139592
0.932443	0.910903	0.932443	0.932725	0.139608
0.93219	0.910521	0.93219	0.932398	0.139623
0.931931	0.910134	0.931931	0.932205	0.139639
0.931667	0.909744	0.931667	0.931891	0.139655
0.931397	0.909348	0.931397	0.931604	0.139671
0.931122	0.908949	0.931122	0.931331	0.139686
0.93084	0.908544	0.93084	0.931133	0.139702
0.930554	0.908136	0.930554	0.930757	0.139718
0.930262	0.907723	0.930262	0.930463	0.139734
0.929964	0.907306	0.929964	0.930247	0.139749
0.929661	0.906884	0.929661	0.929922	0.139765
0.929353	0.906459	0.929353	0.929628	0.139781
0.929039	0.906029	0.929039	0.929291	0.139797
0.92872	0.905594	0.92872	0.928961	0.139813
0.928395	0.905156	0.928395	0.928665	0.139829
0.928065	0.904713	0.928065	0.928298	0.139844
0.92773	0.904266	0.92773	0.92798	0.13986
0.92739	0.903816	0.92739	0.92766	0.139876
0.927044	0.903361	0.927044	0.927322	0.139892
0.926693	0.902903	0.926693	0.926959	0.139908
0.926337	0.90244	0.926337	0.926631	0.139924
0.925976	0.901973	0.925976	0.926181	0.13994
0.925609	0.901502	0.925609	0.92585	0.139956
0.925237	0.901027	0.925237	0.925506	0.139972
0.924861	0.900549	0.924861	0.925133	0.139988
0.924479	0.900066	0.924479	0.924746	0.140004
0.924092	0.89958	0.924092	0.9243	0.14002
0.923701	0.89909	0.923701	0.923919	0.140036
0.923304	0.898597	0.923304	0.923557	0.140052
0.922902	0.898099	0.922902	0.923107	0.140067
0.922495	0.897597	0.922495	0.922789	0.140083
0.922084	0.897092	0.922084	0.922371	0.140099
0.921667	0.896584	0.921667	0.921921	0.140115
0.921246	0.896072	0.921246	0.921533	0.140131
0.92082	0.895556	0.92082	0.921109	0.140147
0.920389	0.895036	0.902771	0.903004	0.140163
0.919953	0.894514	0.902439	0.902661	0.140179
0.919513	0.893987	0.9021	0.90235	0.140195
0.919068	0.893458	0.901751	0.902044	0.140211
0.918618	0.892925	0.901394	0.901629	0.140227
0.918163	0.892388	0.901028	0.901256	0.140244
0.917704	0.891848	0.900654	0.900914	0.14026
0.91724	0.891305	0.900271	0.900536	0.140276
0.916772	0.890758	0.89988	0.900169	0.140292
0.916299	0.890209	0.89948	0.899731	0.140308
0.915822	0.889655	0.902981	0.903245	0.140324
0.91534	0.889099	0.902782	0.903038	0.14034
0.914854	0.888539	0.902576	0.902833	0.140356
0.914363	0.888224	0.902363	0.902563	0.140372
0.913869	0.887956	0.902144	0.902388	0.140388
0.913369	0.887684	0.901918	0.902211	0.140404
0.912865	0.887408	0.901684	0.901886	0.140421
0.912357	0.887128	0.901445	0.901707	0.140437
0.911845	0.886844	0.901198	0.901406	0.140453
0.911328	0.886556	0.900943	0.901195	0.140469
0.910808	0.886264	0.900683	0.90097	0.140485
0.910282	0.885968	0.900416	0.90071	0.140502
0.909753	0.885668	0.900141	0.90043	0.140518
0.909221	0.885365	0.89986	0.90015	0.140534
0.913601	0.889847	0.904441	0.904685	0.14055
0.913387	0.889856	0.90447	0.904765	0.140566
0.913165	0.889858	0.904491	0.904725	0.140582
0.912936	0.889852	0.904501	0.904704	0.140599
0.9127	0.889841	0.904501	0.904741	0.140615
0.912457	0.889822	0.904492	0.904753	0.140631
0.912206	0.889796	0.904472	0.904755	0.140647
0.911948	0.889763	0.904441	0.904693	0.140664
0.911682	0.889723	0.904401	0.904677	0.14068
0.911409	0.889677	0.904349	0.904574	0.140696
0.911129	0.889622	0.904288	0.904507	0.140712
0.91084	0.889561	0.904217	0.904437	0.140729
0.910545	0.889493	0.904135	0.904433	0.140745
0.910242	0.889417	0.904042	0.904305	0.140761
0.909932	0.889334	0.903939	0.90423	0.140778
0.909614	0.889244	0.903825	0.904043	0.140794
0.909288	0.909288	0.903701	0.90397	0.14081
0.908955	0.908955	0.903565	0.903853	0.140827
0.908615	0.908615	0.90342	0.903683	0.140843
0.908267	0.908267	0.903264	0.903471	0.140859
0.90791	0.90791	0.903097	0.903373	0.140876
0.907547	0.907547	0.902918	0.90317	0.140892
0.907176	0.907176	0.902729	0.902945	0.140909
0.906798	0.906798	0.90253	0.902827	0.140925
0.906411	0.906411	0.902319	0.902569	0.140941
0.906018	0.906018	0.902097	0.9023	0.140958
0.905616	0.905616	0.901865	0.902158	0.140974
0.905208	0.905208	0.901622	0.901887	0.140991
0.904791	0.904791	0.901368	0.901596	0.141007
0.904367	0.904367	0.901103	0.901359	0.141023
0.903936	0.903936	0.900826	0.901124	0.14104
0.903497	0.903497	0.900539	0.900773	0.141056
0.90305	0.90305	0.900241	0.900448	0.141073
0.902596	0.902596	0.899932	0.90023	0.141089
0.902135	0.902135	0.899612	0.899899	0.141106
0.901665	0.901665	0.899281	0.899496	0.141122
0.901189	0.901189	0.898939	0.899173	0.141139
0.900705	0.900705	0.898586	0.898848	0.141155
0.900213	0.900213	0.898222	0.898422	0.141172
0.899715	0.899715	0.897847	0.898108	0.141188
0.899208	0.899208	0.897461	0.897683	0.141205
0.898694	0.898694	0.897065	0.897363	0.141221
0.894904	0.894904	0.893393	0.893666	0.141238
0.894629	0.894629	0.893227	0.893497	0.141254
0.89435	0.89435	0.893053	0.893332	0.141271
0.894068	0.894068	0.892873	0.893109	0.141288
0.893781	0.893781	0.894274	0.894534	0.141304
0.893491	0.893491	0.894266	0.894497	0.141321
0.893198	0.893198	0.894251	0.894455	0.141337
0.892901	0.892901	0.894229	0.894521	0.141354
0.892599	0.892599	0.894197	0.894488	0.14137
0.892294	0.892294	0.894158	0.894386	0.141387
0.891985	0.891985	0.894112	0.89434	0.141404
0.891672	0.891672	0.894057	0.894278	0.14142
0.891356	0.891356	0.893994	0.894196	0.141437
0.891036	0.891036	0.893922	0.894146	0.141454
0.890711	0.890711	0.893844	0.894055	0.14147
0.890384	0.890384	0.893757	0.894018	0.141487
0.890052	0.890052	0.893662	0.893936	0.141503
0.889716	0.889716	0.893559	0.893797	0.14152
0.889376	0.889376	0.893448	0.893659	0.141537
0.889032	0.889032	0.893328	0.893622	0.141554
0.888685	0.888685	0.893201	0.893489	0.14157
0.888334	0.888334	0.893066	0.893309	0.141587
0.89285	0.89285	0.892922	0.893148	0.141604
0.892667	0.892667	0.89277	0.893061	0.14162
0.892479	0.892479	0.891306	0.891544	0.141637
0.891349	0.891349	0.891349	0.891558	0.141654
0.891386	0.891386	0.891386	0.891608	0.141671
0.891419	0.891419	0.891419	0.891665	0.141688
0.891446	0.891446	0.891446	0.891699	0.141704
0.891468	0.891468	0.891468	0.891709	0.141721
0.891485	0.891485	0.891485	0.891687	0.141738
0.891497	0.891497	0.891497	0.891747	0.141755
0.891503	0.891503	0.891503	0.891773	0.141772
0.891503	0.891503	0.891503	0.891803	0.141788
0.891499	0.891499	0.891499	0.89172	0.141805
0.891489	0.891489	0.891489	0.8917	0.141822
0.891474	0.885319	0.891474	0.891689	0.141839
0.891453	0.885517	0.891453	0.891729	0.141856
0.891427	0.885709	0.891427	0.89165	0.141872
0.891395	0.885896	0.891395	0.891634	0.141889
0.891359	0.886077	0.891359	0.89165	0.141906
0.891316	0.886252	0.891316	0.891543	0.141923
0.891268	0.886422	0.891268	0.891559	0.14194
0.891215	0.886586	0.891215	0.891433	0.141957
0.891156	0.886745	0.891156	0.891363	0.141974
0.89109	0.886897	0.89109	0.891305	0.141991
0.89102	0.887044	0.89102	0.891235	0.142008
0.890944	0.887185	0.890944	0.891191	0.142025
0.890863	0.887321	0.890863	0.891156	0.142042
0.890776	0.88745	0.890776	0.890979	0.142059
0.890683	0.887574	0.890683	0.890884	0.142076
0.890585	0.887691	0.890585	0.890817	0.142092
0.89048	0.887803	0.89048	0.890696	0.142109
0.89047	0.89047	0.89047	0.890721	0.142126
0.89053	0.89053	0.89053	0.890775	0.142143
0.890583	0.890583	0.890583	0.890791	0.14216
0.890631	0.890631	0.890631	0.890884	0.142177
0.890672	0.890672	0.890672	0.890872	0.142194
0.890707	0.890707	0.890707	0.890948	0.142212
0.890736	0.890736	0.890736	0.891015	0.142229
0.890758	0.890758	0.890758	0.891039	0.142246
0.890774	0.890774	0.890774	0.891041	0.142263
0.890784	0.890784	0.890784	0.890987	0.14228
0.890787	0.890787	0.890787	0.891046	0.142297
0.890785	0.890785	0.890785	0.89101	0.142314
0.890886	0.890886	0.890886	0.89114	0.142331
0.891083	0.891083	0.891083	0.891318	0.142348
0.891274	0.891274	0.891274	0.891544	0.142365
0.891459	0.891459	0.891459	0.891685	0.142382
0.891636	0.891636	0.891636	0.891881	0.142399
0.891808	0.891808	0.891808	0.892033	0.142416
0.891972	0.891972	0.891972	0.892177	0.142434
0.89213	0.89213	0.89213	0.892382	0.142451
0.892281	0.892281	0.892281	0.892554	0.142468
0.892426	0.892426	0.892426	0.892655	0.142485
0.892563	0.892563	0.892563	0.892842	0.142502
0.892694	0.892694	0.892694	0.892943	0.142519
0.892819	0.892819	0.892819	0.893098	0.142537
0.892936	0.892936	0.892936	0.893182	0.142554
0.893047	0.893047	0.893047	0.893269	0.142571
0.893152	0.893152	0.893152	0.893421	0.142588
0.893249	0.893249	0.893249	0.893475	0.142606
0.893339	0.893339	0.893339	0.893552	0.142623
0.893423	0.893423	0.893423	0.893665	0.14264
0.8935	0.8935	0.8935	0.893748	0.142657
0.89357	0.89357	0.89357	0.893827	0.142675
0.893633	0.893633	0.893633	0.893874	0.142692
0.89369	0.89369	0.89369	0.893944	0.142709
0.89374	0.89374	0.89374	0.893977	0.142727
0.893783	0.893783	0.893783	0.89408	0.142744
0.893819	0.893819	0.893819	0.89404	0.142761
0.893848	0.893848	0.893848	0.89405	0.142778
0.89387	0.89387	0.89387	0.894115	0.142796
0.893886	0.893886	0.893886	0.894138	0.142813
0.893895	0.893895	0.893895	0.894122	0.14283
0.893896	0.893896	0.893896	0.89413	0.142848
0.893891	0.893891	0.893891	0.894099	0.142865
0.89388	0.89388	0.89388	0.894106	0.142883
0.893861	0.893861	0.893861	0.894063	0.1429
0.893835	0.893835	0.893835	0.894072	0.142917
0.893803	0.893803	0.893803	0.894009	0.142935
0.893764	0.893764	0.893764	0.894054	0.142952
0.893717	0.893717	0.893717	0.89392	0.142969
0.893665	0.893665	0.893665	0.893881	0.142987
0.889621	0.889621	0.893605	0.893869	0.143004
0.889766	0.893539	0.893539	0.893802	0.143022
0.889904	0.893465	0.889904	0.890118	0.143039
0.890035	0.893385	0.890035	0.890332	0.143057
0.89016	0.893298	0.89016	0.890366	0.143074
0.888253	0.888253	0.890277	0.890572	0.143092
0.888356	0.888356	0.890388	0.8906	0.143109
0.889111	0.888455	0.890491	0.890707	0.143126
0.88934	0.888551	0.890589	0.890826	0.143144
0.889563	0.888641	0.890678	0.89088	0.143162
0.889781	0.888728	0.890761	0.891044	0.143179
0.889993	0.88881	0.890836	0.891127	0.143197
0.8902	0.888888	0.890905	0.891175	0.143214
0.890401	0.888961	0.890967	0.89121	0.143232
0.890598	0.889031	0.891021	0.891306	0.143249
0.890788	0.889097	0.891069	0.89132	0.143267
0.890973	0.889157	0.891109	0.8914	0.143285
0.891152	0.889214	0.891142	0.891417	0.143302
0.891326	0.889267	0.891168	0.891419	0.14332
0.891495	0.890829	0.891186	0.891432	0.143337
0.891657	0.890905	0.891198	0.891443	0.143355
0.891814	0.890977	0.891202	0.891491	0.143373
0.891966	0.891044	0.891199	0.891458	0.14339
0.892111	0.891105	0.891188	0.891423	0.143408
0.892251	0.891162	0.891171	0.891409	0.143426
0.892385	0.892842	0.891146	0.891388	0.143443
0.892513	0.892837	0.891114	0.891371	0.143461
0.892636	0.892825	0.891075	0.891366	0.143479
0.892752	0.892804	0.891028	0.89131	0.143496
0.892863	0.892775	0.890973	0.891245	0.143514
0.894798	0.892738	0.890912	0.891181	0.143532
0.894922	0.892693	0.890843	0.891102	0.143549
0.895039	0.89264	0.890767	0.89102	0.143567
0.895149	0.892579	0.890683	0.890968	0.143585
0.895253	0.89251	0.890592	0.890846	0.143603
0.89535	0.892433	0.890494	0.89076	0.14362
0.89544	0.892348	0.890388	0.890648	0.143638
0.895524	0.892255	0.890275	0.890513	0.143656
0.8956	0.892153	0.890155	0.890404	0.143674
0.895671	0.892043	0.890026	0.890313	0.143691
0.895734	0.891926	0.889891	0.890129	0.143709
0.895791	0.891801	0.889748	0.889957	0.143727
0.89584	0.891666	0.889598	0.889819	0.143745
0.895883	0.891524	0.889441	0.889725	0.143763
0.89592	0.891374	0.889275	0.889574	0.14378
0.895949	0.891216	0.889103	0.889319	0.143798
0.895972	0.89105	0.888923	0.889197	0.143816
0.895988	0.890876	0.888736	0.888961	0.143834
0.895997	0.890694	0.888542	0.888829	0.143852
0.895999	0.890504	0.88834	0.888598	0.14387
0.895994	0.890305	0.888131	0.88837	0.143888
0.895983	0.890099	0.887914	0.888147	0.143906
0.895964	0.889884	0.88769	0.887974	0.143924
0.895939	0.889661	0.887459	0.887705	0.143942
0.895907	0.889431	0.88722	0.887492	0.143959
0.895867	0.889192	0.886974	0.887249	0.143977
0.895821	0.888945	0.886721	0.887011	0.143995
0.895768	0.888691	0.88646	0.886748	0.144013
0.895708	0.895708	0.886192	0.886485	0.144031
0.895641	0.895641	0.885917	0.886156	0.144049
0.895567	0.895567	0.891105	0.891316	0.144067
0.895487	0.895487	0.890849	0.891114	0.144085
0.8954	0.8954	0.890583	0.89079	0.144103
0.895305	0.895305	0.890306	0.890596	0.144121
0.895203	0.895203	0.892927	0.893151	0.144139
0.895096	0.895096	0.892818	0.893064	0.144157
0.89498	0.89498	0.872221	0.87251	0.144175
0.894857	0.894857	0.872158	0.872387	0.144193
0.894729	0.894729	0.872085	0.872373	0.144211
0.894592	0.894592	0.872004	0.872297	0.14423
0.89445	0.89445	0.871913	0.872127	0.144248
0.8943	0.8943	0.871813	0.872107	0.144266
0.894144	0.894144	0.871704	0.871984	0.144284
0.893981	0.893981	0.871586	0.871879	0.144302
0.893811	0.893811	0.871459	0.871732	0.14432
0.893634	0.893634	0.871322	0.871605	0.144338
0.89345	0.89345	0.871176	0.871384	0.144356
0.893259	0.893259	0.871022	0.871268	0.144375
0.893063	0.893063	0.870858	0.871125	0.144393
0.892859	0.892859	0.870685	0.870979	0.144411
0.892647	0.892647	0.870503	0.870786	0.144429
0.89243	0.89243	0.870313	0.87053	0.144447
0.892206	0.892206	0.870113	0.870404	0.144465
0.891975	0.891975	0.869904	0.870155	0.144483
0.891737	0.891737	0.869672	0.869927	0.144502
0.891493	0.891493	0.867746	0.868044	0.14452
0.891242	0.891242	0.867943	0.868207	0.144538
0.890985	0.890985	0.868133	0.868371	0.144556
0.890722	0.890722	0.868315	0.868613	0.144575
0.890451	0.890451	0.868489	0.868756	0.144593
0.890174	0.890174	0.868656	0.868951	0.144611
0.889891	0.889891	0.868814	0.869037	0.14463
0.889601	0.889601	0.868965	0.869185	0.144648
0.889305	0.889305	0.869108	0.86932	0.144666
0.889164	0.85607	0.862954	0.863176	0.144685
0.889036	0.856185	0.863282	0.863544	0.144703
0.888901	0.856292	0.863598	0.863815	0.144721
0.888759	0.856392	0.863903	0.864199	0.144739
0.888611	0.856486	0.864198	0.864413	0.144758
0.888455	0.856572	0.864481	0.864765	0.144776
0.888293	0.856653	0.864753	0.865034	0.144795
0.888123	0.856726	0.865013	0.865239	0.144813
0.887947	0.856791	0.865263	0.865484	0.144831
0.887765	0.856851	0.865501	0.865719	0.14485
0.887575	0.856903	0.865728	0.865969	0.144868
0.887378	0.856948	0.865945	0.866178	0.144887
0.887175	0.856987	0.86615	0.866356	0.144905
0.886965	0.857019	0.866343	0.866599	0.144923
0.886749	0.857045	0.866525	0.86679	0.144942
0.886526	0.857063	0.866696	0.866957	0.14496
0.886297	0.857076	0.866856	0.867091	0.144979
0.88606	0.85708	0.867004	0.867215	0.144997
0.885817	0.857079	0.867142	0.867438	0.145016
0.885569	0.857071	0.879781	0.879983	0.145034
0.885313	0.857057	0.880022	0.880234	0.145053
0.885051	0.857035	0.880257	0.880541	0.145071
0.884783	0.857007	0.880487	0.880747	0.14509
0.884509	0.856973	0.88071	0.880939	0.145108
0.884228	0.856932	0.880929	0.881132	0.145127
0.883941	0.856885	0.881141	0.881386	0.145146
0.883648	0.856832	0.881348	0.881571	0.145164
0.883349	0.856772	0.88155	0.88182	0.145183
0.883044	0.856706	0.881746	0.881996	0.145201
0.882733	0.856633	0.881936	0.882138	0.14522
0.882416	0.856554	0.882121	0.882399	0.145239
0.882093	0.856469	0.8823	0.882593	0.145257
0.881764	0.856378	0.867884	0.868137	0.145276
0.881428	0.85628	0.867855	0.868093	0.145294
0.881087	0.856176	0.867814	0.868039	0.145313
0.880742	0.856066	0.867761	0.868003	0.145332
0.880389	0.85595	0.867933	0.868217	0.14535
0.880032	0.855829	0.868141	0.868341	0.145369
0.879668	0.879668	0.883403	0.883622	0.145388
0.879299	0.879299	0.883539	0.883741	0.145406
0.878924	0.878924	0.883668	0.883915	0.145425
0.878545	0.878545	0.883794	0.884086	0.145444
0.878159	0.878159	0.883914	0.884172	0.145463
0.877769	0.877769	0.884028	0.884228	0.145481
0.877372	0.877372	0.884136	0.884356	0.1455
0.876971	0.876971	0.884241	0.8845	0.145519
0.876565	0.876565	0.884339	0.884637	0.145538
0.876153	0.876153	0.884432	0.884645	0.145556
0.875736	0.875736	0.884519	0.884811	0.145575
0.875315	0.875315	0.884602	0.884873	0.145594
0.874907	0.874907	0.88468	0.884929	0.145613
0.874744	0.874744	0.884752	0.885048	0.145632
0.874575	0.874575	0.884819	0.885084	0.14565
0.874401	0.874401	0.88488	0.885158	0.145669
0.874222	0.874222	0.884937	0.8852	0.145688
0.874036	0.874036	0.884989	0.885277	0.145707
0.873846	0.873846	0.885035	0.885291	0.145726
0.87365	0.87365	0.885076	0.885353	0.145745
0.873448	0.873448	0.885112	0.885397	0.145764
0.873242	0.873242	0.885144	0.885397	0.145783
0.87303	0.87303	0.88517	0.885441	0.145802
0.872812	0.872812	0.885191	0.885488	0.14582
0.872589	0.872589	0.885207	0.885481	0.145839
0.882267	0.88086	0.885218	0.88551	0.145858
0.88209	0.880625	0.885224	0.885441	0.145877
0.881907	0.880382	0.880643	0.880856	0.145896
0.881719	0.88013	0.880443	0.880706	0.145915
0.881526	0.879868	0.880233	0.880476	0.145934
0.881327	0.879596	0.880013	0.880295	0.145953
0.881123	0.879316	0.879786	0.880033	0.145972
0.880914	0.879026	0.872914	0.873147	0.145991
0.884756	0.878727	0.879494	0.879708	0.14601
0.884709	0.878419	0.879746	0.879948	0.146029
0.884657	0.878102	0.879988	0.880267	0.146049
0.884601	0.877777	0.880221	0.880513	0.146068
0.88454	0.877442	0.880443	0.880693	0.146087
0.884475	0.877098	0.880655	0.880858	0.146106
0.884405	0.876746	0.880858	0.881118	0.146125
0.884332	0.876385	0.88105	0.881274	0.146144
0.870505	0.888183	0.881232	0.88147	0.146163
0.870888	0.8886	0.881405	0.881638	0.146182
0.871264	0.88901	0.881567	0.881842	0.146201
0.871642	0.889412	0.88172	0.882017	0.14622
0.872119	0.889808	0.881863	0.88212	0.146239
0.872592	0.890196	0.881996	0.882272	0.146259
0.860651	0.840785	0.882119	0.882322	0.146278
0.861102	0.841308	0.889412	0.889688	0.146297
0.874847	0.891319	0.889756	0.889965	0.146316
0.875381	0.891679	0.890091	0.890368	0.146335
0.877493	0.892031	0.890418	0.890696	0.146355
0.878035	0.892376	0.890736	0.890966	0.146374
0.87857	0.900621	0.891047	0.891302	0.146393
0.879096	0.90101	0.89135	0.891648	0.146412
0.879613	0.901391	0.891643	0.891859	0.146432
0.880123	0.901765	0.891928	0.892175	0.146451
0.880622	0.902132	0.892204	0.892471	0.14647
0.881115	0.902492	0.894298	0.894587	0.146489
0.881598	0.902845	0.894593	0.894836	0.146509
0.882073	0.90319	0.894881	0.895136	0.146528
0.888506	0.903529	0.895162	0.895386	0.146547
0.888954	0.903859	0.895434	0.895648	0.146567
0.889393	0.904184	0.895701	0.895991	0.146586
0.889824	0.904501	0.89596	0.896172	0.146605
0.890245	0.90481	0.896211	0.896497	0.146625
0.890657	0.905113	0.896456	0.896723	0.146644
0.89106	0.905408	0.896693	0.896977	0.146663
0.891453	0.905697	0.896923	0.897166	0.146683
0.891837	0.905978	0.897146	0.897425	0.146702
0.903309	0.906251	0.897361	0.897609	0.146722
0.903504	0.906518	0.89757	0.897846	0.146741
0.903693	0.906779	0.897772	0.897992	0.146761
0.903872	0.907031	0.898001	0.898287	0.14678
0.904045	0.907276	0.898374	0.898647	0.1468
0.90421	0.907514	0.898739	0.898976	0.146819
0.904368	0.907745	0.899094	0.899369	0.146838
0.904518	0.907969	0.899439	0.899678	0.146858
0.904661	0.908186	0.899776	0.900069	0.146877
0.904796	0.908395	0.900102	0.900374	0.146897
0.904924	0.908598	0.900419	0.900666	0.146917
0.905045	0.908794	0.900727	0.900988	0.146936
0.905158	0.908982	0.901025	0.90124	0.146956
0.905263	0.909163	0.901314	0.901606	0.146975
0.905361	0.909337	0.907339	0.907624	0.146995
0.905451	0.909504	0.907592	0.907834	0.147014
0.90559	0.90972	0.907835	0.908079	0.147034
0.905797	0.910004	0.908068	0.908359	0.147054
0.906	0.910285	0.908292	0.908498	0.147073
0.906196	0.910559	0.908505	0.908729	0.147093
0.908708	0.913162	0.908708	0.908908	0.147112
0.908902	0.913434	0.908902	0.909109	0.147132
0.909086	0.913698	0.909086	0.909367	0.147152
0.90926	0.913951	0.90926	0.909539	0.147171
0.909424	0.914195	0.909424	0.90966	0.147191
0.909578	0.914429	0.909578	0.90983	0.147211
0.909723	0.914655	0.909723	0.909963	0.14723
0.91487	0.91487	0.91487	0.915112	0.14725
0.919517	0.919517	0.91359	0.913816	0.142372
0.919502	0.919502	0.913366	0.913607	0.142367
0.91948	0.91948	0.913133	0.913431	0.142363
0.91945	0.91945	0.912891	0.913136	0.142359
0.919412	0.919412	0.91264	0.912866	0.142354
0.919367	0.919367	0.909011	0.909257	0.14235
0.919313	0.919313	0.915187	0.915422	0.142346
0.919252	0.919252	0.915317	0.915553	0.142342
0.919183	0.919183	0.915436	0.91571	0.142338
0.919106	0.919106	0.915545	0.91578	0.142333
0.919022	0.919022	0.915644	0.915869	0.142329
0.916861	0.916861	0.915732	0.915975	0.142325
0.916887	0.916887	0.915809	0.916064	0.142321
0.916905	0.916905	0.915875	0.916151	0.142317
0.916914	0.916914	0.915931	0.916135	0.142313
0.916914	0.916914	0.915875	0.916081	0.142309
0.916906	0.916906	0.915854	0.916089	0.142305
0.916871	0.916871	0.916871	0.917158	0.142302
0.916966	0.916966	0.916966	0.917177	0.142298
0.917053	0.917053	0.917053	0.917282	0.142294
0.916737	0.916737	0.916737	0.917021	0.14229
0.916808	0.916808	0.916808	0.917093	0.142286
0.916872	0.916872	0.916872	0.91708	0.142282
0.916928	0.916928	0.916928	0.917221	0.142279
0.916976	0.916976	0.916976	0.917273	0.142275
0.917016	0.917016	0.917016	0.917243	0.142272
0.917048	0.917048	0.917048	0.917336	0.142268
0.917073	0.917073	0.917073	0.917309	0.142265
0.91709	0.91709	0.91709	0.917342	0.142261
0.917099	0.917099	0.917099	0.917331	0.142258
0.9171	0.9171	0.9171	0.917398	0.142254
0.917094	0.917094	0.917094	0.917328	0.142251
0.917079	0.917079	0.917079	0.917287	0.142248
0.917056	0.917056	0.917056	0.917323	0.142244
0.917026	0.917026	0.917026	0.91725	0.142241
0.918833	0.916987	0.916987	0.917244	0.142238
0.919009	0.916942	0.916942	0.917236	0.142234
0.919179	0.916888	0.916888	0.917129	0.142231
0.919341	0.916826	0.916826	0.91708	0.142228
0.918501	0.915618	0.916756	0.917004	0.142225
0.918693	0.915558	0.916678	0.916942	0.142222
0.918878	0.915489	0.916593	0.916835	0.142219
0.918826	0.915412	0.916499	0.91678	0.142216
0.918967	0.915326	0.916398	0.916675	0.142213
0.919101	0.915232	0.916289	0.9165	0.14221
0.919226	0.915129	0.916171	0.916387	0.142207
0.919344	0.915018	0.916046	0.916315	0.142204
0.919455	0.914956	0.915914	0.916185	0.142201
0.919556	0.915887	0.915773	0.916057	0.142198
0.919651	0.916422	0.920645	0.920846	0.142196
0.919737	0.916948	0.92072	0.920935	0.142193
0.919816	0.917465	0.920348	0.920555	0.14219
0.919886	0.917972	0.921882	0.922098	0.142187
0.919949	0.91847	0.922237	0.922524	0.142185
0.920004	0.918959	0.922586	0.922822	0.142182
0.920051	0.919438	0.922926	0.923143	0.14218
0.92009	0.919908	0.923259	0.923476	0.142177
0.920121	0.920368	0.920368	0.920576	0.142175
0.920144	0.920819	0.920819	0.92107	0.142172
0.920159	0.921261	0.921261	0.921518	0.14217
0.920166	0.921692	0.921692	0.921899	0.142167
0.920165	0.922114	0.922114	0.922413	0.142165
0.920157	0.922528	0.922528	0.922752	0.142162
0.92014	0.92293	0.92293	0.923174	0.14216
0.920116	0.923324	0.923324	0.923616	0.142158
0.920083	0.923707	0.923707	0.923921	0.142156
0.920043	0.924081	0.924081	0.924298	0.142153
0.919995	0.924445	0.924445	0.924703	0.142151
0.919939	0.924799	0.924799	0.925075	0.142149
0.919875	0.925144	0.925144	0.925376	0.142147
0.922382	0.925479	0.925479	0.925771	0.142145
0.922301	0.925803	0.925803	0.926064	0.142143
0.922211	0.926119	0.926119	0.926402	0.142141
0.922113	0.926424	0.926424	0.926634	0.142139
0.922006	0.926719	0.926719	0.927008	0.142137
0.921891	0.927004	0.927004	0.927277	0.142135
0.921767	0.927278	0.927278	0.927531	0.142133
0.921634	0.927544	0.927544	0.927798	0.142131
0.921493	0.927799	0.927799	0.928039	0.142129
0.921344	0.928044	0.928044	0.928299	0.142127
0.921186	0.928279	0.928279	0.928511	0.142126
0.928504	0.928504	0.928504	0.92876	0.142124
0.928719	0.928719	0.928719	0.928933	0.142122
0.928924	0.928924	0.928924	0.929124	0.142121
0.929119	0.929119	0.929119	0.929336	0.142119
0.929303	0.929303	0.929303	0.929545	0.142117
0.929478	0.929478	0.929478	0.929767	0.142116
0.929642	0.929642	0.929642	0.929867	0.142114
0.929797	0.9249	0.929797	0.93006	0.142113
0.929941	0.924999	0.929941	0.930194	0.142111
0.930075	0.925087	0.930075	0.930327	0.14211
0.929042	0.930199	0.930199	0.930414	0.142108
0.929168	0.930313	0.930313	0.93058	0.142107
0.929285	0.930417	0.930417	0.930651	0.142106
0.929394	0.93051	0.93051	0.930712	0.142104
0.929494	0.930594	0.930594	0.930893	0.142103
0.929586	0.930667	0.930667	0.930921	0.142102
0.929669	0.93073	0.93073	0.931002	0.142101
0.929729	0.930784	0.930784	0.931029	0.142099
0.929804	0.930827	0.930827	0.931029	0.142098
0.929871	0.93086	0.93086	0.931109	0.142097
0.929929	0.930883	0.930883	0.931175	0.142096
0.929979	0.930896	0.930896	0.931131	0.142095
0.93002	0.930899	0.930899	0.931104	0.142094
0.928929	0.930892	0.930892	0.93111	0.142093
0.929106	0.930875	0.930875	0.931173	0.142092
0.929274	0.930847	0.930847	0.931122	0.142091
0.929433	0.930534	0.930534	0.930808	0.14209
0.929583	0.930531	0.930531	0.930753	0.142089
0.929723	0.930518	0.930518	0.930747	0.142088
0.929855	0.930493	0.930493	0.930734	0.142088
0.929977	0.930456	0.930456	0.930748	0.142087
0.930195	0.930514	0.930514	0.930799	0.142086
0.930511	0.930667	0.930667	0.930934	0.142085
0.930818	0.93081	0.93081	0.931088	0.142085
0.931116	0.930941	0.930941	0.931185	0.142084
0.931405	0.931061	0.931061	0.931335	0.142083
0.931685	0.931229	0.931229	0.931481	0.142083
0.931956	0.931528	0.931528	0.931774	0.142082
0.932218	0.931817	0.931979	0.932201	0.142082
0.932471	0.932096	0.932096	0.932362	0.142081
0.932714	0.932364	0.932364	0.932661	0.142081
0.932949	0.932621	0.932621	0.932871	0.14208
0.933175	0.932868	0.932868	0.933121	0.14208
0.933391	0.933105	0.933695	0.933913	0.14208
0.933598	0.933924	0.933924	0.93416	0.142079
0.933797	0.934144	0.934144	0.934438	0.142079
0.933987	0.934352	0.934352	0.93458	0.142079
0.932157	0.932157	0.93455	0.934796	0.142078
0.931788	0.931788	0.934338	0.934575	0.142078
0.931793	0.931793	0.934501	0.934794	0.142078
0.931792	0.931792	0.934654	0.934911	0.142078
0.934799	0.934799	0.934799	0.935095	0.142078
0.935036	0.927753	0.935382	0.935612	0.142078
0.935176	0.927833	0.935517	0.935726	0.142078
0.935305	0.927902	0.935642	0.935883	0.142078
0.935424	0.927961	0.935757	0.93604	0.142078
0.935531	0.928009	0.93586	0.936118	0.142078
0.935629	0.928047	0.935954	0.936164	0.142078
0.935716	0.928074	0.936036	0.936304	0.142078
0.935793	0.928091	0.936109	0.936356	0.142078
0.93586	0.928097	0.936172	0.936415	0.142078
0.935915	0.928093	0.936223	0.936481	0.142078
0.935961	0.928079	0.936265	0.936473	0.142079
0.935996	0.928054	0.936296	0.936541	0.142079
0.936021	0.928019	0.936317	0.936576	0.142079
0.936143	0.928079	0.936435	0.936649	0.142079
0.936267	0.928142	0.936555	0.936835	0.14208
0.936379	0.928192	0.936664	0.936948	0.14208
0.936478	0.928231	0.93676	0.937016	0.142081
0.936566	0.928257	0.936458	0.936739	0.142081
0.936642	0.928272	0.936548	0.936758	0.142082
0.936705	0.928274	0.936627	0.936902	0.142082
0.936696	0.928265	0.936696	0.936962	0.142083
0.936756	0.928245	0.936756	0.937025	0.142083
0.936804	0.928212	0.936804	0.937085	0.142084
0.936842	0.928167	0.936842	0.937044	0.142084
0.936846	0.92811	0.93687	0.937091	0.142085
0.936839	0.928043	0.936888	0.937181	0.142086
0.93682	0.927963	0.936896	0.937154	0.142087
0.937033	0.927872	0.936894	0.937167	0.142087
0.936987	0.928007	0.936882	0.937132	0.142088
0.93693	0.92789	0.936859	0.937146	0.142089
0.936862	0.927761	0.936827	0.937079	0.14209
0.936781	0.927621	0.936784	0.937048	0.142091
0.93669	0.92747	0.936732	0.936996	0.142092
0.936587	0.927307	0.93667	0.936943	0.142092
0.936473	0.927134	0.936369	0.93663	0.142093
0.936347	0.926948	0.936393	0.936648	0.142094
0.936211	0.926753	0.936407	0.936614	0.142095
0.936062	0.926546	0.936412	0.936635	0.142096
0.935903	0.926328	0.936407	0.936681	0.142097
0.935733	0.935733	0.936393	0.936615	0.142099
0.935552	0.935552	0.93637	0.936622	0.1421
0.936338	0.93536	0.936338	0.936578	0.142101
0.936296	0.935156	0.936296	0.936502	0.142102
0.936245	0.934942	0.936245	0.936463	0.142103
0.936185	0.934717	0.919263	0.919553	0.142105
0.936116	0.934482	0.919239	0.91948	0.142106
0.936038	0.934236	0.919207	0.919412	0.142107
0.935951	0.933979	0.919165	0.919418	0.142109
0.935855	0.933712	0.919113	0.919357	0.14211
0.935749	0.934366	0.919053	0.919263	0.142111
0.935635	0.934142	0.918984	0.919226	0.142113
0.935512	0.93391	0.918905	0.919154	0.142114
0.935381	0.933668	0.918818	0.919102	0.142116
0.93524	0.933418	0.918722	0.918966	0.142117
0.935091	0.933159	0.918616	0.918836	0.142119
0.934933	0.932891	0.920402	0.920656	0.142121
0.934767	0.932614	0.92046	0.920668	0.142122
0.934592	0.932329	0.920508	0.92073	0.142124
0.934408	0.932035	0.920547	0.920797	0.142126
0.934216	0.934216	0.920579	0.920809	0.142127
0.93463	0.934016	0.920601	0.920863	0.142129
0.934453	0.933807	0.920615	0.920895	0.142131
0.934268	0.933589	0.920621	0.920903	0.142133
0.934074	0.933364	0.920619	0.920908	0.142134
0.933872	0.933131	0.920607	0.920899	0.142136
0.933661	0.932889	0.920588	0.920873	0.142138
0.933442	0.932639	0.920561	0.920806	0.14214
0.933215	0.932381	0.920525	0.920771	0.142142
0.932985	0.932121	0.920487	0.920695	0.142144
0.932832	0.931938	0.920525	0.920799	0.142146
0.932672	0.931747	0.920555	0.92079	0.142148
0.932503	0.931549	0.920576	0.920865	0.14215
0.932327	0.931343	0.92059	0.920821	0.142152
0.932142	0.93113	0.920597	0.920817	0.142154
0.931949	0.930908	0.920594	0.920884	0.142156
0.931749	0.930679	0.920584	0.920884	0.142159
0.93154	0.930442	0.920567	0.9208	0.142161
0.931324	0.931324	0.920541	0.920757	0.142163
0.9311	0.9311	0.920507	0.920719	0.142165
0.930869	0.930869	0.920466	0.920758	0.142168
0.930629	0.930629	0.920595	0.920844	0.14217
0.930382	0.930382	0.920466	0.920743	0.142172
0.930128	0.930128	0.92033	0.920553	0.142175
0.929866	0.929866	0.920186	0.920395	0.142177
0.929596	0.929596	0.920035	0.920329	0.14218
0.92932	0.92932	0.919876	0.920145	0.142182
0.929036	0.929036	0.89494	0.895221	0.142185
0.919536	0.919536	0.919536	0.919835	0.142187
0.919355	0.919355	0.919355	0.919611	0.14219
0.919167	0.919167	0.919167	0.919427	0.142192
0.91472	0.91472	0.918972	0.919237	0.142195
0.914771	0.914771	0.918769	0.919002	0.142198
0.914816	0.914816	0.918559	0.91879	0.1422
0.914854	0.914854	0.918342	0.918629	0.142203
0.914886	0.914886	0.918118	0.918323	0.142206
0.914957	0.915962	0.912068	0.91227	0.135005
0.914418	0.915322	0.89749	0.897728	0.134995
0.913871	0.913871	0.894053	0.894339	0.134985
0.913317	0.913317	0.893902	0.894193	0.134974
0.912756	0.912756	0.893745	0.894027	0.134964
0.912188	0.912188	0.899014	0.899234	0.134954
0.911613	0.911613	0.898701	0.898912	0.134944
0.911032	0.911032	0.898381	0.898638	0.134934
0.911551	0.910443	0.898054	0.898337	0.134924
0.911165	0.909848	0.89772	0.89794	0.134914
0.910773	0.909247	0.897379	0.897624	0.134904
0.910373	0.908638	0.897031	0.897283	0.134894
0.909968	0.908024	0.910207	0.910478	0.134884
0.909555	0.907403	0.909482	0.909739	0.134875
0.909136	0.906776	0.908749	0.909028	0.134865
0.908711	0.906143	0.895571	0.895839	0.134855
0.908279	0.907263	0.89519	0.895406	0.134845
0.907842	0.904859	0.894802	0.895045	0.134836
0.907397	0.904207	0.894407	0.894609	0.134826
0.895119	0.903551	0.894006	0.894288	0.134816
0.894802	0.902888	0.890352	0.890641	0.134807
0.894479	0.90343	0.890088	0.890304	0.134797
0.894149	0.902644	0.900137	0.900372	0.134788
0.893813	0.903667	0.899847	0.900061	0.134778
0.893471	0.903106	0.899552	0.899821	0.134769
0.893122	0.902539	0.899251	0.899491	0.134759
0.892769	0.901967	0.898946	0.899237	0.13475
0.892408	0.901389	0.898635	0.898899	0.134741
0.892042	0.892042	0.89832	0.898523	0.134731
0.89167	0.89167	0.897999	0.898291	0.134722
0.891292	0.891292	0.897675	0.89789	0.134713
0.890909	0.890909	0.897345	0.897611	0.134704
0.890519	0.890519	0.89701	0.897253	0.134695
0.890124	0.890124	0.89667	0.896924	0.134685
0.889723	0.889723	0.895944	0.89621	0.134676
0.889371	0.889371	0.895533	0.89581	0.134667
0.888756	0.888756	0.895137	0.895352	0.134658
0.888565	0.888565	0.894737	0.894946	0.134649
0.888371	0.888371	0.894332	0.894628	0.13464
0.888171	0.888171	0.887596	0.887797	0.134631
0.888577	0.888577	0.887999	0.888259	0.134622
0.888418	0.877341	0.887837	0.888046	0.134614
0.888285	0.877216	0.887701	0.887954	0.134605
0.888122	0.877058	0.887533	0.887747	0.134596
0.887954	0.876893	0.887361	0.887642	0.134587
0.887783	0.876721	0.887185	0.887454	0.134578
0.887607	0.876541	0.887003	0.887209	0.13457
0.894962	0.885718	0.886818	0.887104	0.134561
0.894811	0.885625	0.886628	0.886828	0.134553
0.894656	0.885525	0.886434	0.886673	0.134544
0.894495	0.885418	0.886234	0.88647	0.134535
0.894329	0.885305	0.886031	0.886285	0.134527
0.894158	0.885187	0.885823	0.886027	0.134518
0.893981	0.885062	0.885611	0.885852	0.13451
0.893833	0.884964	0.885428	0.885642	0.134502
0.893709	0.884889	0.885269	0.885502	0.134493
0.89358	0.884808	0.885107	0.885403	0.134485
0.879725	0.884721	0.88494	0.885152	0.134476
0.879822	0.884628	0.884769	0.885007	0.134468
0.879912	0.884529	0.884594	0.884887	0.13446
0.879995	0.884424	0.884414	0.884645	0.134452
0.880071	0.884314	0.884231	0.88444	0.134443
0.88014	0.884197	0.884043	0.884274	0.134435
0.880201	0.887435	0.883852	0.884131	0.134427
0.880254	0.8874	0.883656	0.883914	0.134419
0.8803	0.887358	0.883456	0.883709	0.134411
0.883941	0.88731	0.874985	0.87524	0.134403
0.883884	0.890143	0.874814	0.875025	0.134395
0.883821	0.890315	0.874637	0.874868	0.134387
0.883752	0.89048	0.870491	0.870774	0.134379
0.883678	0.886585	0.873875	0.874105	0.134371
0.883598	0.886497	0.873647	0.873919	0.134364
0.883513	0.886402	0.873412	0.8737	0.134356
0.883423	0.886301	0.87351	0.873748	0.134348
0.883325	0.886191	0.873414	0.873632	0.13434
0.883222	0.886075	0.873311	0.873566	0.134332
0.883115	0.885951	0.8732	0.873498	0.134325
0.883	0.885821	0.873082	0.873305	0.134317
0.88288	0.885682	0.872957	0.87317	0.134309
0.882754	0.885931	0.873212	0.873482	0.134302
0.882622	0.885947	0.873236	0.873448	0.134294
0.882483	0.891323	0.873252	0.873547	0.134287
0.882518	0.891367	0.891367	0.891644	0.134279
0.882561	0.891421	0.891421	0.891663	0.134272
0.882597	0.883593	0.883593	0.883855	0.134264
0.882625	0.883646	0.883646	0.883881	0.134257
0.885365	0.883689	0.883689	0.883973	0.13425
0.891136	0.883724	0.883724	0.883981	0.134242
0.891243	0.883749	0.883749	0.884029	0.134235
0.891344	0.883765	0.883765	0.883998	0.134228
0.891436	0.883771	0.883771	0.883999	0.13422
0.891522	0.883767	0.883767	0.884065	0.134213
0.891601	0.883754	0.883754	0.884039	0.134206
0.891672	0.883731	0.883731	0.883944	0.134199
0.891735	0.883698	0.883698	0.883961	0.134192
0.891792	0.883656	0.883656	0.883889	0.134185
0.89184	0.883603	0.883603	0.883846	0.134178
0.891881	0.883541	0.883541	0.883765	0.134171
0.891914	0.883525	0.883525	0.883782	0.134164
0.89194	0.883547	0.877218	0.877456	0.134157
0.891957	0.883559	0.877176	0.877405	0.13415
0.891967	0.883563	0.877126	0.877349	0.134143
0.891968	0.883558	0.883558	0.883779	0.134136
0.891962	0.883544	0.883544	0.883791	0.134129
0.891949	0.883522	0.883522	0.883727	0.134123
0.891926	0.88349	0.88349	0.883748	0.134116
0.891896	0.883448	0.883448	0.883705	0.134109
0.891856	0.883397	0.883397	0.883657	0.134103
0.89181	0.883339	0.883339	0.883558	0.134096
0.891755	0.879237	0.88327	0.883511	0.134089
0.886443	0.88626	0.883192	0.883422	0.134083
0.886656	0.886656	0.890733	0.891003	0.134076
0.887043	0.887043	0.890813	0.891061	0.13407
0.88742	0.88742	0.890882	0.891161	0.134063
0.887787	0.887787	0.89148	0.891769	0.134057
0.888143	0.888143	0.893964	0.894204	0.13405
0.888489	0.888489	0.894145	0.894371	0.134044
0.888826	0.888826	0.894318	0.894609	0.134038
0.889152	0.889152	0.89448	0.894773	0.134031
0.889466	0.889466	0.894632	0.894858	0.134025
0.889771	0.889771	0.894775	0.89499	0.134019
0.890065	0.890065	0.894908	0.895154	0.134012
0.890348	0.890348	0.895031	0.895258	0.134006
0.890621	0.890621	0.895144	0.895443	0.134
0.890882	0.890882	0.895247	0.895478	0.133994
0.891132	0.891132	0.89534	0.895623	0.133988
0.891371	0.885863	0.895422	0.895679	0.133982
0.8916	0.886165	0.895495	0.895786	0.133976
0.891817	0.886457	0.895557	0.895854	0.13397
0.892023	0.886737	0.89561	0.895907	0.133964
0.892218	0.887006	0.895652	0.895943	0.133958
0.892401	0.887263	0.895684	0.89598	0.133952
0.892573	0.88751	0.895705	0.895954	0.133946
0.892733	0.887745	0.895715	0.895968	0.13394
0.892882	0.887968	0.895716	0.896008	0.133934
0.893021	0.888181	0.895707	0.895941	0.133929
0.893147	0.888381	0.895686	0.895955	0.133923
0.893261	0.88857	0.895656	0.895877	0.133917
0.890987	0.888748	0.895614	0.89582	0.133911
0.891011	0.888914	0.895562	0.895852	0.133906
0.891025	0.889068	0.895501	0.895706	0.1339
0.891028	0.88921	0.895428	0.895695	0.133895
0.891021	0.889341	0.895345	0.895609	0.133889
0.891002	0.88946	0.891002	0.891276	0.133884
0.890974	0.889568	0.890974	0.891236	0.133878
0.890935	0.889663	0.890935	0.891142	0.133873
0.890886	0.889747	0.890886	0.891142	0.133867
0.890826	0.889819	0.890826	0.891101	0.133862
0.890756	0.889879	0.890756	0.890973	0.133856
0.890676	0.889928	0.890676	0.890972	0.133851
0.890584	0.889964	0.890584	0.890855	0.133846
0.890483	0.889989	0.890483	0.890695	0.13384
0.890372	0.890002	0.890372	0.890572	0.133835
0.89025	0.890004	0.89025	0.890545	0.13383
0.890117	0.889993	0.890117	0.890372	0.133825
0.889975	0.889971	0.889975	0.890223	0.13382
0.889937	0.889937	0.889937	0.890172	0.133814
0.889892	0.889892	0.889892	0.890174	0.133809
0.889835	0.889835	0.889835	0.890108	0.133804
0.889765	0.889765	0.889765	0.88997	0.133799
0.889613	0.889685	0.889685	0.889952	0.133794
0.889521	0.889593	0.889593	0.889843	0.133789
0.889417	0.889489	0.889489	0.889761	0.133784
0.889303	0.889375	0.889375	0.889634	0.133779
0.889176	0.889248	0.889248	0.88948	0.133775
0.889038	0.88911	0.88911	0.889373	0.13377
0.888889	0.88896	0.88896	0.889246	0.133765
0.888728	0.888799	0.888799	0.889012	0.13376
0.888556	0.888628	0.888628	0.888868	0.133756
0.888373	0.888444	0.888444	0.888727	0.133751
0.888179	0.88825	0.88825	0.888501	0.133746
0.887973	0.888044	0.888044	0.888248	0.133742
0.887757	0.887828	0.887828	0.888069	0.133737
0.889548	0.88962	0.887601	0.887847	0.133732
0.889237	0.889309	0.887362	0.887595	0.133728
0.888916	0.888988	0.887112	0.887372	0.133723
0.888583	0.888655	0.886852	0.887143	0.133719
0.88824	0.888312	0.886581	0.886852	0.133714
0.887886	0.887959	0.886299	0.886566	0.13371
0.887522	0.887595	0.886155	0.88639	0.133705
0.887147	0.887221	0.886007	0.886293	0.133701
0.886763	0.886836	0.885848	0.886051	0.133697
0.886368	0.886442	0.885678	0.885975	0.133692
0.885963	0.886037	0.885496	0.885771	0.133688
0.886463	0.886538	0.885303	0.885582	0.133684
0.886187	0.886263	0.885098	0.885389	0.13368
0.885901	0.885977	0.884881	0.88511	0.133675
0.885604	0.88568	0.884654	0.884952	0.133671
0.885295	0.885372	0.884416	0.884646	0.133667
0.884976	0.885053	0.884166	0.88442	0.133663
0.884645	0.884723	0.883905	0.884135	0.133659
0.884304	0.884383	0.883634	0.883894	0.133655
0.883952	0.884031	0.883351	0.88356	0.133651
0.883589	0.883669	0.881065	0.881324	0.133647
0.883216	0.883296	0.881072	0.881343	0.133643
0.882832	0.882914	0.881068	0.881349	0.133639
0.882438	0.88252	0.881052	0.881319	0.133635
0.882116	0.882116	0.881025	0.881287	0.133631
0.881701	0.881701	0.878481	0.878755	0.133628
0.881277	0.881277	0.878428	0.878703	0.133624
0.880842	0.880842	0.878364	0.878651	0.13362
0.880397	0.880397	0.87829	0.878531	0.133616
0.879942	0.879942	0.878205	0.878438	0.133613
0.879477	0.879477	0.878109	0.878382	0.133609
0.879002	0.879002	0.878003	0.878289	0.133605
0.878517	0.878517	0.877886	0.878171	0.133602
0.878022	0.878022	0.877759	0.877981	0.133598
0.877519	0.877519	0.877621	0.877871	0.133595
0.877064	0.877064	0.877472	0.877745	0.133591
0.876617	0.876617	0.877314	0.877548	0.133588
0.876159	0.876159	0.877144	0.87739	0.133584
0.875691	0.875691	0.876965	0.877194	0.133581
0.875213	0.875213	0.876774	0.877057	0.133578
0.887122	0.887122	0.876574	0.876828	0.133574
0.875104	0.887106	0.876364	0.876576	0.133571
0.874711	0.88681	0.876143	0.87644	0.133568
0.870193	0.878406	0.875912	0.876151	0.133564
0.869736	0.878158	0.87567	0.875946	0.133561
0.869351	0.877899	0.875418	0.875674	0.133558
0.882712	0.877629	0.875157	0.875363	0.133555
0.882609	0.877349	0.874885	0.87514	0.133552
0.876826	0.877058	0.874227	0.874503	0.133548
0.876842	0.876756	0.874083	0.874311	0.133545
0.876847	0.876443	0.873928	0.874141	0.133542
0.876843	0.87612	0.873763	0.873986	0.133539
0.87683	0.875786	0.873588	0.873859	0.133536
0.876807	0.875442	0.873403	0.873633	0.133533
0.876774	0.875087	0.873207	0.873472	0.13353
0.876731	0.874722	0.873001	0.873221	0.133528
0.876679	0.874346	0.872785	0.873056	0.133525
0.876617	0.87396	0.872559	0.872789	0.133522
0.876545	0.873564	0.872323	0.872527	0.133519
0.876464	0.873157	0.872077	0.872361	0.133516
0.876373	0.87274	0.871821	0.87211	0.133514
0.876273	0.872313	0.871556	0.871831	0.133511
0.876163	0.874806	0.874208	0.874486	0.133508
0.876044	0.874524	0.874088	0.874297	0.133506
0.875915	0.874232	0.873958	0.874183	0.133503
0.875777	0.873929	0.873818	0.87411	0.1335
0.875629	0.873616	0.873668	0.87395	0.133498
0.875473	0.877408	0.873509	0.87373	0.133495
0.875306	0.877223	0.873339	0.873586	0.133493
0.875131	0.87703	0.87316	0.873454	0.13349
0.874947	0.876829	0.872971	0.873252	0.133488
0.874753	0.876619	0.872771	0.873062	0.133485
0.87455	0.8764	0.872564	0.872847	0.133483
0.867461	0.876173	0.872345	0.872548	0.133481
0.867408	0.875938	0.872118	0.872385	0.133478
0.868467	0.875695	0.871881	0.87211	0.133476
0.868695	0.878804	0.871633	0.871866	0.133474
0.868914	0.871378	0.871378	0.87161	0.133472
0.869123	0.871113	0.871113	0.871338	0.133469
0.86902	0.878378	0.878378	0.878652	0.133467
0.869198	0.878218	0.878218	0.878423	0.133465
0.869367	0.878049	0.878049	0.878258	0.133463
0.869525	0.877957	0.877957	0.878186	0.133461
0.869673	0.878247	0.87789	0.878145	0.133459
0.86981	0.878176	0.877815	0.878089	0.133457
0.869938	0.878098	0.877732	0.877937	0.133455
0.870057	0.878013	0.877642	0.877869	0.133453
0.870164	0.877919	0.877544	0.877766	0.133451
0.870261	0.877818	0.877438	0.877728	0.133449
0.870349	0.877708	0.877324	0.877597	0.133447
0.870426	0.880547	0.877202	0.877454	0.133445
0.870493	0.880726	0.877073	0.877367	0.133443
0.87055	0.874219	0.870289	0.870502	0.133442
0.870596	0.874676	0.870442	0.87073	0.13344
0.870633	0.875125	0.870588	0.870822	0.133438
0.866481	0.877119	0.870727	0.870977	0.133437
0.866778	0.877535	0.870859	0.871141	0.133435
0.867062	0.87794	0.870984	0.871263	0.133433
0.867335	0.878334	0.876835	0.877037	0.133432
0.867595	0.878717	0.877241	0.877473	0.13343
0.867844	0.879088	0.877638	0.87784	0.133429
0.868081	0.879449	0.878027	0.878299	0.133427
0.868305	0.879798	0.878407	0.87864	0.133426
0.868516	0.880135	0.878777	0.879017	0.133424
0.868716	0.875225	0.87914	0.879357	0.133423
0.868904	0.875669	0.879493	0.879775	0.133421
0.869079	0.876103	0.879836	0.880128	0.13342
0.869242	0.876526	0.880171	0.880451	0.133419
0.869392	0.876939	0.880496	0.880751	0.133417
0.869529	0.877341	0.880812	0.881075	0.133416
0.869654	0.877733	0.881119	0.881415	0.133415
0.869767	0.878114	0.881416	0.881622	0.133414
0.869866	0.878483	0.88179	0.882023	0.133412
0.869954	0.878843	0.882217	0.88246	0.133411
0.872254	0.872254	0.882635	0.8829	0.13341
0.872865	0.872865	0.883043	0.883333	0.133409
0.873465	0.873465	0.883443	0.883724	0.133408
0.874053	0.874053	0.883834	0.88412	0.133407
0.874629	0.874629	0.884215	0.884492	0.133406
0.875194	0.875194	0.884587	0.884843	0.133405
0.875746	0.875746	0.88495	0.885156	0.133404
0.875956	0.875956	0.885302	0.885592	0.133403
0.876563	0.876563	0.885645	0.885915	0.133402
0.877161	0.877161	0.885979	0.886247	0.133402
0.877749	0.877749	0.886302	0.886528	0.133401
0.878327	0.878327	0.886616	0.88684	0.1334
0.878895	0.878895	0.886919	0.887211	0.133399
0.879453	0.879453	0.887213	0.887445	0.133398
0.88	0.88	0.887496	0.88774	0.133398
0.880537	0.880537	0.887769	0.888013	0.133397
0.881065	0.881065	0.888031	0.888292	0.133396
0.881581	0.881581	0.888283	0.888508	0.133396
0.882086	0.882086	0.888525	0.888773	0.133395
0.88258	0.88258	0.888755	0.889	0.133395
0.883064	0.883064	0.888975	0.88926	0.133394
0.883536	0.883536	0.889184	0.889403	0.133394
0.883998	0.883998	0.889382	0.889656	0.133393
0.884448	0.884448	0.88957	0.889842	0.133393
0.884888	0.884888	0.889746	0.889965	0.133392
0.885316	0.885316	0.889911	0.890204	0.133392
0.885732	0.885732	0.890223	0.890447	0.133392
0.886136	0.886136	0.890535	0.890762	0.133391
0.88653	0.88653	0.890838	0.891136	0.133391
0.886911	0.886911	0.89113	0.891366	0.133391
0.867408	0.875938	0.872118	0.872393	0.133478
0.868467	0.875695	0.871881	0.872143	0.133476
0.868695	0.878804	0.871633	0.871877	0.133474
0.868914	0.871378	0.871378	0.871658	0.133472
0.869123	0.871113	0.871113	0.871377	0.133469
0.86902	0.878378	0.878378	0.878614	0.133467
0.869198	0.878218	0.878218	0.878431	0.133465
0.869367	0.878049	0.878049	0.878317	0.133463
0.869525	0.877957	0.877957	0.878203	0.133461
0.869673	0.878247	0.87789	0.878152	0.133459
0.870193	0.878406	0.875912	0.876121	0.133564
0.869736	0.878158	0.87567	0.875903	0.133561
0.869351	0.877899	0.875418	0.875706	0.133558
0.882712	0.877629	0.875157	0.875371	0.133555
0.882609	0.877349	0.874885	0.875119	0.133552
0.876826	0.877058	0.874227	0.874439	0.133548
0.876842	0.876756	0.874083	0.874303	0.133545
0.876847	0.876443	0.873928	0.874182	0.133542
0.876843	0.87612	0.873763	0.873966	0.133539
0.87683	0.875786	0.873588	0.873794	0.133536
0.876807	0.875442	0.873403	0.873615	0.133533
0.876774	0.875087	0.873207	0.87346	0.13353
0.876731	0.874722	0.873001	0.873255	0.133528
0.876679	0.874346	0.872785	0.873032	0.133525
