# Supplementary material for: Resolve integer ambiguity based on the global deep grid-based algorithms
Source: Sci Rep. 2023 Nov 23;13:20597. doi: 10.1038/s41598-023-47461-6 (PMC10667259; doi:10.1038/s41598-023-47461-6)
Supplement: Supplementary file 1 — Supplementary Information. [file 41598_2023_47461_MOESM1_ESM.zip › supplement materials of the manuscript/Figure 6. Experimental chart of the number of basis vector exchanges in Experiment 2.xlsx]

## Sheet: Sheet1
LLL vector exchange count	DeepLLL vector exchange count	PotLLL vector exchange count	GS_PLLL vector exchange count
35	11	10	10
35	11	10	10
35	11	10	10
35	11	10	10
35	11	10	10
35	11	10	10
35	11	10	10
35	11	10	10
35	11	10	10
35	11	10	10
35	11	10	10
35	11	10	10
36	12	10	8
36	12	10	8
36	12	10	8
36	12	10	8
36	12	10	8
36	12	10	8
36	12	10	8
36	12	10	8
36	12	10	8
36	12	10	8
36	12	10	8
36	12	10	8
34	11	10	8
34	11	10	8
34	11	11	8
34	11	11	8
34	11	11	8
34	11	11	8
34	11	11	8
34	11	11	8
34	11	11	8
34	11	11	8
34	11	11	8
34	11	11	8
34	11	11	8
34	11	11	8
35	11	11	8
35	11	11	8
35	11	11	8
35	11	11	8
35	11	11	8
35	11	11	8
35	11	11	8
35	11	11	8
35	11	11	8
35	11	11	8
35	11	11	8
38	11	11	8
38	11	11	8
38	11	11	8
38	11	11	8
38	11	11	8
38	11	11	8
38	11	11	8
38	11	11	8
38	11	11	8
38	11	11	8
38	11	11	8
38	11	11	8
38	11	11	8
38	11	11	8
38	11	11	8
38	11	11	8
38	11	11	8
38	11	11	8
38	11	11	8
38	11	11	8
38	11	11	8
38	11	11	8
38	11	11	9
38	11	11	9
38	11	11	9
38	11	11	9
38	11	11	9
38	11	11	9
38	11	11	9
38	11	11	9
38	11	11	9
38	11	11	9
38	11	11	9
38	11	11	9
38	11	11	9
38	11	11	9
38	11	11	9
38	11	11	9
38	11	11	9
38	11	11	9
38	11	11	9
38	11	11	9
38	11	11	9
38	11	11	9
38	11	11	9
38	11	11	9
38	11	11	9
38	11	11	9
38	11	11	9
38	11	11	9
38	11	11	9
38	11	10	9
38	11	10	9
38	11	10	9
38	11	10	9
38	11	10	9
38	11	10	9
38	11	10	9
38	11	10	9
38	11	10	9
38	11	10	9
38	11	10	9
38	11	10	9
38	11	10	9
38	11	10	9
39	12	10	9
39	12	10	9
38	11	10	9
38	11	10	9
38	11	10	9
38	11	10	9
38	11	10	9
38	11	10	9
38	11	10	9
38	11	11	9
38	11	11	9
38	11	11	9
38	11	11	9
38	11	11	9
38	11	11	9
38	11	11	9
38	11	11	9
38	11	11	9
38	11	11	9
38	11	11	9
38	11	11	9
39	12	11	9
39	12	11	9
39	12	11	9
39	12	11	9
39	12	11	9
39	12	11	9
39	12	11	9
39	12	11	9
39	12	11	9
39	12	11	9
39	12	11	9
41	12	11	9
41	12	11	9
41	12	11	9
42	13	11	9
42	13	11	9
42	13	11	9
42	13	11	9
42	13	11	9
42	13	11	9
42	13	11	9
42	13	11	9
42	13	11	9
42	13	11	9
42	13	11	9
42	13	11	9
42	13	11	9
42	13	11	9
42	13	11	9
42	13	12	9
29	9	9	6
29	9	9	6
29	9	9	6
29	9	9	6
29	9	9	6
29	10	9	6
29	10	9	6
29	10	9	6
29	10	9	6
29	10	9	6
29	10	9	6
29	10	9	6
29	10	9	6
29	10	9	6
31	12	9	6
31	12	9	6
31	12	9	6
31	12	9	6
31	12	9	6
31	12	9	6
31	12	11	6
31	12	11	6
31	12	9	6
31	12	9	6
31	12	9	6
31	12	9	6
31	12	9	6
31	12	9	6
31	12	9	6
29	10	9	6
29	10	9	6
29	10	9	6
29	10	9	6
29	10	9	6
29	10	9	6
29	10	9	6
29	10	9	6
29	10	9	6
29	10	9	6
29	10	9	6
29	10	9	6
29	10	9	6
29	10	9	6
29	10	9	6
29	10	9	6
29	10	9	6
29	10	9	6
29	10	9	6
29	10	9	6
29	10	9	6
29	10	9	6
29	10	9	6
29	10	9	6
29	10	9	6
29	10	9	6
29	10	9	6
29	10	9	6
29	10	9	6
29	10	9	6
29	10	9	6
29	10	9	6
29	10	9	6
29	10	9	6
29	11	9	6
29	11	9	6
29	11	9	6
29	11	9	6
29	11	9	6
29	11	9	6
29	11	9	6
29	11	9	6
29	11	9	6
29	11	9	6
29	11	9	6
29	11	9	6
29	11	9	6
29	11	9	6
29	11	9	6
29	11	9	6
29	11	9	6
29	11	9	6
29	11	9	6
29	11	9	6
29	11	9	6
29	11	9	6
29	11	9	6
29	11	9	6
29	11	10	6
29	11	10	6
29	11	10	7
29	11	10	7
29	11	10	7
29	11	10	7
29	11	10	7
29	11	10	7
29	11	10	7
29	11	10	7
29	11	10	7
29	11	10	7
29	11	10	7
29	11	10	7
29	11	10	7
29	11	10	7
29	11	10	7
29	11	10	7
29	11	10	7
29	11	10	7
29	11	10	7
29	10	10	7
29	10	10	7
29	10	10	7
29	10	10	7
29	10	10	7
29	10	10	7
29	10	10	7
29	10	10	7
29	10	10	7
29	10	10	7
29	10	10	7
29	10	10	7
29	10	10	7
29	10	10	7
29	10	10	7
29	10	10	7
29	10	10	7
29	10	10	7
29	10	10	7
29	10	10	7
29	10	10	7
29	10	10	7
29	10	10	7
29	10	10	7
29	10	10	7
29	10	10	7
29	10	10	7
29	10	9	6
29	10	9	6
29	10	9	6
29	10	9	6
29	10	9	6
29	10	9	6
29	10	9	6
29	10	9	6
29	10	9	6
29	10	9	6
29	10	9	6
29	10	9	6
29	10	9	6
29	10	9	6
29	10	9	6
29	10	9	6
29	10	9	6
29	10	9	5
29	10	9	5
29	10	9	5
29	10	9	5
29	10	9	5
29	10	9	5
29	10	9	5
28	10	9	5
28	10	9	5
28	10	9	5
28	10	9	5
28	10	9	5
28	10	9	5
28	10	9	5
28	10	9	5
28	10	9	5
28	10	9	5
28	10	9	5
28	10	9	5
28	10	9	5
28	10	9	5
28	10	9	5
28	10	9	5
28	10	9	5
28	10	9	5
28	10	9	5
28	10	9	6
28	10	9	6
28	10	9	6
28	10	9	6
28	10	9	6
28	10	9	6
28	10	9	6
28	10	9	6
28	10	9	6
28	10	9	6
28	10	9	6
28	10	9	6
28	10	9	6
28	10	9	6
28	10	9	6
28	10	9	6
28	10	9	6
28	10	9	6
28	10	9	6
28	10	9	6
28	10	9	6
28	10	9	6
28	10	9	6
28	10	9	6
28	10	9	6
28	10	9	6
28	10	9	6
28	10	9	6
28	10	9	6
28	10	9	5
28	10	9	5
28	10	9	5
28	10	9	5
28	10	9	5
28	10	9	5
28	10	9	5
28	10	9	5
28	10	9	5
28	10	9	5
28	10	9	5
28	10	9	5
28	10	9	5
28	10	9	5
28	10	9	5
28	10	9	5
28	10	9	5
28	10	9	5
28	10	9	5
28	10	9	5
28	10	9	5
28	10	9	5
28	10	9	5
28	10	9	5
28	10	9	5
28	10	9	5
28	10	9	5
28	10	9	5
28	10	9	5
28	10	9	5
28	10	9	5
28	10	9	5
28	10	9	5
28	12	11	5
28	12	11	5
28	12	10	5
28	12	10	5
28	12	10	5
28	12	10	5
28	12	10	5
28	12	10	5
29	11	10	5
31	11	10	5
31	11	10	5
31	11	10	5
31	11	10	5
31	11	10	5
31	11	10	5
31	11	10	5
31	11	10	5
31	11	10	5
31	11	10	5
31	11	10	5
31	11	10	5
31	11	10	5
31	11	11	5
31	11	11	5
29	11	11	5
29	11	11	5
29	11	11	5
29	11	11	5
29	11	11	5
29	11	11	5
29	11	11	5
29	11	11	5
29	11	11	5
29	11	11	5
29	11	11	5
29	11	11	5
29	11	11	5
29	11	11	5
29	11	11	5
29	11	11	5
29	11	11	5
29	11	11	5
29	11	11	5
29	11	11	5
29	11	11	5
29	11	11	5
29	11	11	5
29	11	11	5
29	11	11	5
29	11	11	5
29	11	11	5
29	11	11	5
29	11	11	5
29	11	11	5
29	11	10	5
29	11	10	5
29	11	10	5
29	11	10	5
29	11	10	5
29	11	10	5
29	11	10	5
29	11	10	5
29	11	10	5
29	11	10	5
29	11	10	5
29	11	10	5
29	11	10	5
29	11	10	5
29	11	10	5
29	11	10	5
29	11	10	5
29	11	10	5
29	11	10	5
29	11	10	5
29	11	10	5
29	11	10	5
29	11	10	5
29	11	10	5
29	11	10	5
29	11	10	5
29	11	10	5
29	11	10	5
29	11	10	5
29	11	10	5
29	11	10	5
28	10	10	5
27	10	10	5
27	10	10	5
27	10	10	5
27	10	10	5
27	10	10	5
27	10	10	5
27	10	10	5
27	10	10	5
27	10	10	5
27	10	10	5
27	10	10	5
27	10	10	5
27	10	10	5
27	10	10	5
27	10	10	5
27	10	10	5
27	10	10	5
27	10	9	5
27	10	9	5
29	12	9	5
29	12	9	5
29	12	9	5
29	12	9	5
29	12	9	5
29	12	9	5
29	12	9	5
29	12	9	5
29	12	9	5
29	12	9	5
29	12	9	5
29	12	9	5
29	12	9	5
29	12	9	5
29	12	9	5
29	12	9	5
29	12	9	5
29	12	9	5
29	12	9	5
28	11	10	5
28	11	10	5
28	11	10	5
28	11	10	5
28	11	10	5
28	11	10	5
28	11	10	5
28	11	10	5
28	11	10	5
28	11	10	5
28	11	10	5
28	11	10	5
28	11	10	5
28	11	10	5
28	11	10	5
28	11	10	5
28	11	10	5
28	11	10	5
28	11	10	5
28	11	10	5
28	11	10	5
28	11	10	5
28	11	10	5
28	11	10	5
28	11	10	5
28	11	10	5
28	11	10	5
28	11	10	5
28	11	10	5
28	11	10	5
28	11	10	5
28	11	10	5
28	11	10	5
28	11	10	5
28	11	10	5
28	11	10	5
28	11	10	5
28	11	10	5
28	11	10	5
28	11	10	5
28	11	10	5
28	11	10	5
28	11	10	5
28	11	10	5
28	11	10	5
28	11	10	5
28	11	10	5
28	11	10	5
28	11	10	5
28	11	10	5
28	11	10	5
28	11	10	5
28	11	10	5
28	11	10	5
28	11	10	5
28	11	10	5
28	11	10	5
28	11	10	5
28	11	10	5
28	11	10	5
28	11	10	5
28	11	10	5
28	11	10	5
28	11	10	5
28	11	10	5
28	11	10	5
28	11	10	5
28	11	10	5
28	11	10	5
28	11	10	5
28	11	10	5
28	11	10	5
28	10	10	5
28	10	10	5
28	10	10	5
28	10	10	5
28	10	10	5
28	10	10	5
28	10	9	5
28	10	9	5
28	10	9	5
28	10	9	5
28	10	9	5
28	10	9	5
28	10	9	5
28	10	9	5
28	10	9	5
28	10	9	5
28	10	9	5
28	10	9	5
28	10	9	5
28	10	9	5
28	10	9	6
28	10	9	6
28	10	9	6
28	10	9	6
28	10	9	6
28	10	9	6
28	10	9	6
28	10	9	6
28	10	9	6
28	10	9	6
28	10	9	6
28	10	9	6
28	10	9	6
28	10	9	6
28	10	9	6
28	10	9	6
28	10	9	6
28	10	9	6
28	10	9	6
28	10	9	6
28	10	9	6
28	10	9	6
28	10	9	6
28	10	9	6
28	10	9	6
28	10	9	6
28	10	9	6
28	10	9	6
28	10	9	6
28	10	9	6
28	10	9	6
28	10	9	6
28	10	9	6
28	10	9	6
28	10	9	6
28	10	9	6
28	10	9	6
28	10	9	6
28	10	9	6
28	10	9	6
28	10	9	6
28	10	9	6
28	10	9	6
28	10	9	6
28	10	9	6
28	10	9	6
28	10	9	6
28	10	9	7
28	10	9	7
28	10	9	7
28	10	9	7
28	10	9	7
28	10	9	7
28	10	9	7
28	10	9	7
28	10	9	7
28	10	9	7
28	10	9	7
28	10	9	7
28	10	9	7
28	10	9	7
28	10	9	7
28	10	9	7
28	10	9	7
28	10	9	7
28	10	9	7
28	10	9	7
28	10	9	7
28	10	9	7
28	10	9	7
28	10	9	7
28	10	9	7
28	10	9	7
28	10	9	7
28	10	9	7
28	10	9	7
28	10	9	7
28	10	9	7
28	10	9	7
28	10	9	7
28	10	9	7
28	10	9	7
28	10	9	7
28	10	9	7
28	10	9	7
28	10	9	7
28	10	9	7
28	10	9	7
28	10	9	7
28	10	9	7
28	10	9	7
28	10	9	7
28	10	9	7
28	10	9	7
28	10	9	7
28	10	9	7
28	10	9	7
28	10	9	7
28	10	9	7
28	10	9	7
28	10	9	7
28	10	9	7
28	10	9	7
28	10	9	7
28	10	9	7
28	10	9	7
28	10	9	7
28	10	9	7
28	10	9	7
28	10	9	7
28	10	9	7
28	10	9	7
28	10	9	7
28	10	9	7
28	10	9	7
28	10	9	7
28	10	9	7
28	10	9	7
28	10	9	7
28	10	9	7
28	10	9	7
28	10	9	7
28	10	9	7
28	10	9	7
28	10	9	7
28	10	9	7
28	10	9	7
28	10	9	7
28	10	9	7
28	10	9	7
28	10	9	7
28	10	9	7
28	10	9	7
28	10	9	7
28	10	9	7
29	10	9	7
29	10	9	7
29	10	9	7
29	10	9	7
29	10	9	7
29	10	9	7
29	10	9	7
29	10	9	7
29	10	9	7
29	10	9	7
29	10	9	7
28	9	9	7
28	9	9	7
28	9	9	7
28	9	9	7
28	9	9	7
28	9	9	7
28	9	9	7
28	9	9	7
28	9	9	7
28	9	9	7
28	9	9	7
28	9	9	7
28	9	9	7
28	9	9	7
28	9	9	7
28	9	9	7
28	9	9	7
28	9	9	7
28	9	9	7
28	9	9	7
28	9	9	7
28	9	9	7
28	9	9	7
28	9	9	7
28	9	9	7
28	9	9	7
28	9	9	7
28	9	9	7
28	9	9	7
28	9	9	7
28	9	9	7
28	9	9	7
28	9	9	7
28	9	9	7
28	9	9	7
28	9	9	7
28	9	9	7
28	9	9	7
28	9	9	7
28	9	9	7
28	9	9	7
28	9	9	7
28	9	9	7
28	9	9	7
28	9	9	7
28	9	9	7
28	9	9	7
28	9	9	7
28	9	9	7
28	9	9	7
28	9	9	7
28	9	9	7
28	9	9	7
28	9	9	7
28	9	9	7
28	9	9	7
28	9	9	7
28	9	9	7
28	9	9	7
28	9	11	7
28	9	11	7
29	10	11	7
29	10	11	7
29	10	11	7
29	10	10	7
29	10	10	7
29	10	10	7
29	10	10	7
29	10	10	7
29	10	10	7
29	10	10	7
29	10	10	7
29	10	10	7
29	10	10	5
29	10	10	5
29	10	10	5
29	10	10	5
29	10	10	5
29	10	10	5
29	10	10	5
29	10	10	5
29	10	10	5
29	10	10	5
29	10	10	5
29	10	10	5
29	10	10	5
29	10	10	5
29	10	10	5
29	10	10	5
29	10	10	5
29	10	10	5
29	10	10	5
29	10	10	5
29	10	10	5
29	10	10	5
29	10	10	5
29	10	10	5
29	10	10	5
29	10	10	5
29	10	10	5
29	10	10	5
29	10	10	5
29	10	10	5
29	10	10	5
31	12	10	5
31	12	10	5
31	12	10	5
31	12	10	5
31	12	10	5
31	12	10	5
31	12	10	5
31	12	10	5
31	12	10	5
31	12	10	5
31	12	10	5
31	12	10	5
31	12	10	5
31	12	10	5
31	12	10	5
31	12	10	5
31	12	10	5
31	12	10	5
31	12	10	5
31	12	10	5
31	12	10	5
31	12	10	5
31	13	10	5
31	12	10	5
31	12	10	5
31	12	10	5
31	12	10	5
31	12	10	5
31	12	10	5
31	12	10	5
31	12	10	5
31	12	10	5
31	12	10	5
31	12	10	5
31	12	10	5
31	12	9	5
31	12	9	5
31	12	9	5
31	12	9	5
31	12	9	5
31	12	9	5
31	12	9	5
31	12	9	5
31	12	9	5
31	12	9	5
31	12	9	5
31	12	9	5
31	12	9	5
31	12	9	5
31	12	9	5
31	12	9	5
31	12	9	5
31	12	9	5
31	12	9	5
31	12	9	5
31	12	9	5
31	12	9	5
31	12	9	5
31	12	9	5
31	12	11	5
31	12	11	5
31	12	11	5
31	11	11	5
31	11	11	5
31	11	11	5
31	11	11	5
29	11	11	5
29	11	11	5
29	11	11	5
29	11	11	5
29	11	11	5
29	11	11	5
29	11	11	5
29	11	11	6
29	11	11	6
29	11	11	6
29	11	11	7
29	11	11	7
29	11	11	7
29	11	11	7
29	11	11	7
29	11	9	7
29	11	9	7
29	11	9	7
29	11	9	7
29	11	9	7
29	11	9	7
29	11	9	7
29	11	9	7
29	11	9	7
29	11	9	7
29	11	9	7
29	11	9	7
29	11	9	7
29	11	9	7
29	11	9	7
29	11	9	7
29	11	9	7
29	11	9	7
29	11	9	7
29	11	9	7
29	11	9	7
29	11	9	7
29	11	9	7
29	11	9	7
29	11	9	7
29	11	9	7
29	11	9	7
29	11	9	7
29	11	9	7
29	11	9	7
29	11	9	7
29	11	9	7
29	11	9	6
29	11	9	6
29	11	9	6
29	11	9	6
29	11	9	6
29	11	9	6
29	11	9	6
29	11	9	6
29	11	9	6
29	11	9	6
29	13	9	6
29	13	9	6
29	12	9	6
29	12	9	6
29	12	9	6
29	12	9	6
29	12	9	6
29	10	9	6
29	11	9	6
29	11	8	6
29	11	8	6
29	11	8	6
30	11	8	6
30	11	8	6
27	11	8	6
27	11	8	6
27	11	8	7
27	11	8	6
27	11	8	6
27	11	8	6
27	11	8	6
27	11	8	6
27	11	8	6
27	11	8	6
27	12	8	6
27	12	8	6
27	14	8	6
27	14	8	6
27	14	8	6
27	14	8	6
27	14	8	6
27	14	8	6
27	14	8	6
27	14	8	6
27	14	8	6
27	14	8	6
27	14	8	6
28	15	10	6
28	15	10	6
28	15	10	6
28	15	10	6
28	15	10	6
28	15	10	6
28	15	10	6
28	15	10	6
28	15	10	6
28	15	10	7
28	15	10	7
28	15	10	7
28	15	10	7
28	15	10	7
28	15	10	7
28	15	10	7
28	15	10	7
28	15	10	7
28	15	10	7
28	15	10	7
28	15	10	7
28	15	10	7
28	15	10	7
28	15	10	7
28	15	10	7
28	15	10	7
28	15	10	7
28	15	10	7
28	14	10	7
28	14	10	7
28	14	10	7
28	14	10	7
28	14	10	7
28	14	10	7
28	14	10	7
28	14	10	7
28	14	8	7
28	14	8	7
28	14	8	7
28	14	8	7
28	14	8	7
28	14	8	7
28	14	8	7
28	14	8	7
28	14	8	7
28	14	8	7
28	14	8	7
28	14	8	7
28	14	8	7
28	14	8	7
28	14	8	7
28	14	8	7
28	14	8	7
28	14	8	7
28	14	8	7
28	14	8	7
28	14	8	7
28	14	8	7
28	14	8	7
28	14	8	7
28	14	8	7
28	14	8	7
28	14	8	7
28	14	8	7
28	11	8	7
28	11	8	7
28	11	8	7
28	11	8	7
28	11	8	7
28	11	8	7
28	11	8	7
28	11	8	7
28	11	8	7
28	11	8	7
28	11	8	7
28	11	8	7
28	11	8	7
28	11	8	7
28	11	8	7
30	12	8	7
30	12	8	7
30	12	8	7
30	12	8	7
30	12	8	7
30	12	8	7
30	12	8	7
30	12	8	7
30	12	8	7
30	12	8	7
30	12	8	7
30	12	8	7
29	11	8	7
29	11	8	7
29	11	8	7
29	11	8	7
29	11	8	7
29	11	10	7
29	11	10	7
29	11	10	7
29	11	10	7
29	11	10	7
29	11	10	7
29	12	10	7
29	12	10	7
29	12	10	7
29	12	10	7
29	12	10	7
29	12	10	7
29	12	10	7
29	12	10	7
29	12	10	7
29	12	10	7
29	12	10	7
29	12	10	7
29	12	10	7
29	12	10	7
29	12	10	7
29	12	10	7
29	12	10	7
29	12	10	7
29	12	10	7
29	12	10	7
29	12	10	7
29	12	10	7
29	12	10	7
29	12	10	7
29	12	10	7
29	11	10	7
29	11	10	7
29	11	10	7
29	11	10	7
29	11	10	7
29	11	10	7
29	11	10	7
29	11	11	7
29	11	11	7
29	11	11	7
29	11	11	7
29	11	11	7
29	11	11	7
29	11	11	7
29	11	11	7
29	11	11	7
28	12	11	7
28	12	11	7
28	12	12	7
28	12	12	7
28	12	12	7
28	12	12	7
29	11	12	7
29	11	12	7
29	12	12	7
29	12	10	7
29	12	10	7
29	12	10	7
29	12	10	7
29	12	10	7
29	12	10	7
29	12	10	7
29	12	10	7
29	12	10	7
29	12	10	7
29	12	10	7
29	12	10	7
29	12	10	7
29	12	10	7
29	12	10	7
29	12	10	7
29	12	10	7
29	12	10	7
29	12	10	7
29	12	10	7
32	12	10	7
32	12	10	7
32	12	10	7
32	12	10	7
32	12	10	7
32	12	10	7
32	12	10	7
32	12	10	7
32	12	10	7
32	13	10	7
32	13	10	7
32	13	10	7
32	13	10	7
32	13	10	7
32	13	10	7
32	13	10	7
32	13	10	7
32	13	10	7
32	13	10	7
32	13	10	7
32	13	10	7
32	13	10	7
32	13	10	7
32	13	10	6
33	13	10	6
33	13	10	6
33	13	10	7
33	13	10	7
34	14	11	5
34	14	11	5
34	14	11	5
37	15	11	5
37	15	11	5
37	15	11	5
37	15	11	5
37	15	11	5
37	15	11	5
37	15	11	5
37	15	11	5
37	15	11	5
37	15	11	5
37	15	11	5
37	15	11	5
37	15	12	5
37	15	12	5
37	15	11	5
37	15	11	5
37	15	11	5
37	15	11	5
37	15	11	5
38	15	11	5
38	15	11	5
37	15	11	5
37	15	11	5
37	15	11	5
37	15	11	5
37	15	11	5
37	15	11	5
37	15	11	5
37	15	11	5
37	15	11	5
37	15	11	5
37	15	11	5
36	15	11	5
36	14	11	5
36	14	11	5
36	14	11	5
35	13	11	5
35	13	11	5
35	13	11	5
35	13	11	5
35	13	11	5
35	13	11	5
35	13	11	5
35	13	11	5
35	13	11	5
35	13	11	5
35	13	11	5
35	13	11	5
35	13	11	5
35	13	11	5
35	13	11	5
35	13	11	5
35	13	11	5
35	13	12	5
35	13	12	5
35	13	12	5
35	13	12	5
35	13	12	5
35	13	12	5
35	13	12	5
35	13	12	5
35	13	12	5
35	13	12	5
35	13	12	5
35	13	12	5
35	13	12	5
35	13	12	5
35	12	12	5
35	12	12	5
35	12	12	5
35	12	12	5
35	12	12	5
35	12	12	5
35	12	12	5
35	12	12	5
35	12	12	5
35	12	12	5
35	12	12	5
36	12	12	5
36	12	12	5
36	12	12	5
36	12	12	5
36	12	12	5
36	12	12	5
36	12	12	5
35	12	12	5
35	12	12	5
35	12	12	5
34	12	12	5
34	12	12	5
34	12	12	5
34	12	12	5
34	12	12	5
34	12	12	5
34	12	12	5
34	12	12	5
34	12	12	5
34	12	12	5
34	12	13	5
34	12	13	5
34	12	13	5
30	12	14	5
30	12	14	5
30	12	14	5
30	12	14	5
30	12	14	5
30	12	14	5
30	12	14	5
30	12	14	5
30	12	14	5
30	12	14	5
30	12	14	5
30	12	14	5
30	12	14	5
30	12	14	5
30	12	14	5
30	12	14	5
30	12	13	5
30	12	13	5
30	12	13	5
30	12	13	5
30	12	13	5
30	14	13	5
30	14	13	5
30	14	13	5
33	13	13	5
33	13	13	5
33	13	13	5
33	13	13	5
33	13	13	5
34	11	11	5
34	11	11	5
34	11	11	5
34	11	11	5
34	11	11	5
34	11	11	5
34	11	11	5
34	11	11	5
34	11	11	5
34	11	11	5
34	11	11	5
34	11	11	5
34	11	11	5
34	11	11	5
34	11	11	5
34	11	11	5
34	11	11	5
34	11	12	5
34	11	12	5
34	11	12	5
33	11	12	5
33	11	12	5
33	11	12	5
35	13	12	5
35	13	12	5
35	13	12	5
35	13	12	5
33	13	12	5
36	13	12	5
36	13	12	5
36	13	12	5
36	13	12	5
36	13	12	5
36	13	12	5
36	13	12	5
35	13	12	5
35	13	12	5
35	13	12	5
35	13	12	5
35	13	12	5
35	13	12	5
34	13	12	5
34	13	12	5
34	13	12	5
34	13	12	5
34	13	12	5
34	13	12	5
34	13	12	5
34	13	12	5
34	13	12	5
34	13	12	5
34	13	12	5
34	13	12	5
34	13	12	5
34	13	12	5
34	13	12	5
32	13	12	5
32	13	12	5
32	13	12	5
32	13	12	5
32	13	12	5
32	13	12	5
32	13	12	5
32	13	12	6
32	13	12	6
32	14	12	6
32	14	12	6
32	14	12	6
32	14	12	6
32	14	12	6
32	14	12	6
32	14	12	6
32	14	12	6
32	14	12	6
32	14	12	6
32	13	12	6
32	13	12	6
32	12	12	6
32	12	12	6
32	12	12	6
32	12	12	6
32	12	12	6
32	12	12	6
32	12	12	6
32	12	12	6
32	12	12	6
32	12	11	6
34	14	12	6
34	13	12	6
34	13	12	6
34	13	12	6
34	13	12	6
33	12	12	6
33	12	12	6
33	12	12	6
38	15	13	7
38	15	13	7
38	15	13	7
38	15	13	7
38	15	13	7
39	14	13	7
39	13	13	8
39	13	13	8
39	13	13	8
39	13	13	8
38	13	13	8
37	13	13	8
37	13	13	8
37	13	13	8
37	13	13	8
37	13	13	8
37	15	13	8
37	15	13	8
37	15	13	8
39	15	13	8
39	15	13	8
39	16	13	8
39	16	13	8
39	16	13	8
39	16	13	8
39	16	13	8
39	16	13	8
39	16	13	8
39	16	13	8
39	16	13	8
39	16	13	8
39	16	13	8
39	16	13	8
39	16	13	8
39	16	12	7
39	16	12	7
39	16	12	7
39	16	12	7
39	16	12	7
39	16	13	7
39	16	13	7
39	16	13	7
39	13	13	7
39	13	13	7
39	13	13	7
39	13	13	7
39	13	13	7
39	13	13	7
39	13	13	7
39	13	13	7
39	13	13	7
39	13	13	7
39	13	13	7
39	13	13	7
39	13	13	7
39	13	14	7
39	13	14	7
40	13	14	7
40	13	14	7
40	13	14	7
40	13	14	7
40	13	14	7
40	13	14	7
40	13	14	7
40	13	14	7
40	13	14	7
38	13	14	7
38	15	14	7
38	15	14	7
38	15	14	7
37	13	12	7
37	13	12	7
37	13	12	7
37	13	12	7
37	13	12	7
37	13	12	7
37	13	12	7
37	13	12	7
37	13	12	7
37	13	12	7
37	13	12	7
37	14	12	7
37	14	13	7
37	14	13	7
37	14	13	7
37	14	13	7
37	14	13	7
40	14	13	7
40	14	13	7
40	14	13	7
40	14	13	7
40	14	13	7
40	14	13	7
40	14	13	7
40	14	13	7
40	14	13	7
40	14	13	7
40	14	13	7
40	14	13	7
40	14	12	7
40	14	12	7
40	14	12	7
40	14	13	7
40	14	13	7
40	14	13	7
40	14	13	7
40	14	13	7
40	14	13	7
40	14	13	7
40	14	13	7
39	14	13	7
39	14	13	7
39	14	13	7
39	14	13	7
39	14	13	7
39	15	12	7
39	15	12	7
39	15	12	7
39	15	12	7
39	15	12	7
39	15	12	7
39	15	12	7
39	15	12	7
39	15	12	7
39	15	12	7
39	15	12	7
39	15	12	7
39	15	12	7
39	15	12	7
39	15	12	7
39	15	12	7
39	15	12	7
39	15	12	7
39	15	12	7
39	15	12	7
39	15	12	7
39	15	12	7
39	15	12	7
42	15	12	7
42	15	12	7
42	15	12	7
42	15	12	7
42	15	12	7
42	15	12	7
42	15	12	7
42	15	12	7
42	15	12	7
42	15	12	7
42	15	13	7
42	15	13	7
42	15	13	7
42	15	13	7
42	15	13	7
42	15	13	7
42	15	13	7
42	15	13	7
42	15	13	7
42	15	13	7
42	15	13	7
41	15	13	7
39	16	13	7
39	16	12	7
39	16	12	7
39	16	12	7
39	16	12	7
39	16	12	7
39	16	12	7
39	16	12	7
39	16	12	7
39	16	12	7
39	16	12	7
39	16	12	7
39	16	12	7
38	16	12	7
38	16	12	7
38	16	12	7
38	16	12	7
38	15	12	7
38	15	12	7
38	15	12	7
38	15	12	7
38	15	12	7
38	15	12	7
38	15	12	7
38	15	12	7
38	15	12	7
38	15	12	7
38	15	12	7
38	15	12	7
38	15	12	7
38	15	12	7
38	15	12	7
38	15	12	7
38	15	12	7
38	15	12	7
38	15	12	7
38	15	12	7
38	15	12	7
38	15	12	7
38	15	12	7
37	14	12	7
37	16	12	7
37	16	12	7
37	16	12	7
37	16	12	7
37	16	12	7
38	16	12	7
38	16	12	7
38	17	12	7
38	17	12	7
38	17	12	7
38	17	12	7
38	17	12	7
38	17	12	7
33	18	12	7
32	16	11	7
31	15	11	7
31	15	11	7
31	15	11	7
31	15	11	7
31	15	11	7
32	15	11	7
32	15	11	7
32	15	11	7
32	15	11	7
32	15	11	7
32	14	11	7
32	14	11	7
32	14	11	7
32	14	11	7
32	14	11	7
32	13	11	7
32	13	11	7
32	13	11	7
32	13	11	7
32	13	11	7
32	13	11	7
32	13	11	7
32	13	11	7
32	13	11	7
32	12	11	7
32	12	11	7
32	12	11	7
32	12	11	7
34	12	11	7
34	12	11	7
34	12	11	7
34	12	11	7
34	13	11	7
34	15	11	7
34	14	11	7
34	15	11	7
34	15	11	7
33	14	11	7
33	14	11	7
33	14	11	7
33	13	11	7
33	13	11	7
33	13	11	7
33	13	11	7
33	13	11	7
33	13	11	7
33	13	11	7
33	13	11	7
33	13	11	7
33	13	11	7
33	13	11	7
33	13	12	7
33	12	12	7
33	12	12	7
33	12	12	7
33	12	11	7
33	12	11	7
33	12	11	7
33	12	11	7
33	12	11	7
33	12	11	7
33	12	11	7
33	12	11	7
33	12	11	7
33	12	11	7
33	12	11	7
33	12	11	7
33	12	11	7
33	12	11	7
33	12	11	7
33	12	11	7
34	13	11	7
34	13	10	7
34	13	10	7
34	13	10	7
34	12	10	7
34	12	10	7
34	12	10	7
34	12	10	7
34	12	10	7
34	12	10	7
34	12	10	7
34	12	10	7
34	12	10	7
34	12	10	7
34	12	10	7
34	12	10	7
34	12	10	7
34	12	10	7
34	12	10	7
34	12	10	7
34	12	10	7
34	12	10	7
34	12	10	7
34	12	10	7
34	12	10	7
34	12	10	7
34	12	10	7
34	11	10	7
34	11	10	7
34	11	10	7
34	12	11	7
34	13	11	7
34	15	11	7
34	14	11	7
34	15	11	7
34	15	11	7
33	14	11	7
33	14	11	7
33	14	11	7
33	13	11	7
31	15	11	7
31	15	11	7
31	15	11	7
31	15	11	7
31	15	11	7
32	15	11	7
32	15	11	7
32	15	11	7
32	15	11	7
32	15	11	7
32	14	11	7
32	14	11	7
32	14	11	7
32	14	11	7
