# Supplementary material for: Resolve integer ambiguity based on the global deep grid-based algorithms
Source: Sci Rep. 2023 Nov 23;13:20597. doi: 10.1038/s41598-023-47461-6 (PMC10667259; doi:10.1038/s41598-023-47461-6)
Supplement: Supplementary file 1 — Supplementary Information. [file 41598_2023_47461_MOESM1_ESM.zip › supplement materials of the manuscript/Figure 7. Experimental comparison chart of computation times in Experiment 2.xlsx]

## Sheet: Sheet1
LLL Time	Dlll Time	PotLLL Time	GS-PLLL Time
0.007	0.003	0.002	0
0.004	0.002	0.002	0
0.003	0.002	0.002	0
0.004	0.003	0.002	0
0.004	0.003	0.002	0
0.004	0.002	0.001	0.001
0.004	0.002	0.002	0
0.004	0.002	0.001	0
0.003	0.002	0.001	0
0.003	0.002	0.001	0
0.004	0.003	0.002	0
0.003	0.002	0.002	0
0.004	0.002	0.001	0
0.005	0.003	0.001	0
0.004	0.003	0.001	0
0.004	0.002	0.001	0.001
0.004	0.002	0.002	0
0.004	0.002	0.002	0
0.004	0.003	0.001	0
0.003	0.003	0.001	0
0.005	0.002	0.002	0
0.004	0.002	0.001	0
0.004	0.002	0.001	0
0.005	0.003	0.002	0.001
0.007	0.004	0.002	0
0.007	0.004	0.001	0.001
0.003	0.002	0.001	0
0.004	0.003	0.001	0
0.003	0.002	0.001	0
0.004	0.005	0.001	0
0.003	0.002	0.001	0
0.003	0.003	0.002	0
0.004	0.002	0.001	0
0.004	0.005	0.002	0.001
0.005	0.004	0.001	0
0.003	0.002	0.001	0
0.005	0.003	0.001	0.001
0.003	0.001	0.001	0
0.004	0.003	0.001	0
0.003	0.002	0.001	0
0.003	0.002	0.001	0.001
0.003	0.002	0.001	0
0.004	0.002	0.003	0
0.003	0.004	0.002	0
0.003	0.003	0.001	0
0.004	0.002	0.002	0
0.003	0.002	0.001	0.001
0.004	0.002	0.001	0
0.003	0.002	0.002	0
0.004	0.002	0.001	0.001
0.003	0.002	0.002	0
0.003	0.002	0.001	0
0.003	0.002	0.001	0
0.006	0.002	0.001	0
0.003	0.002	0.001	0
0.003	0.002	0.001	0
0.004	0.002	0.001	0.001
0.004	0.002	0.001	0.001
0.004	0.003	0.002	0.001
0.005	0.002	0.001	0
0.004	0.003	0.001	0
0.004	0.002	0.002	0
0.004	0.002	0.001	0
0.004	0.002	0.002	0
0.004	0.003	0.002	0
0.004	0.003	0.002	0
0.004	0.002	0.003	0
0.004	0.003	0.002	0
0.003	0.004	0.002	0
0.005	0.002	0.002	0
0.005	0.005	0.002	0
0.003	0.002	0.001	0
0.004	0.004	0.001	0.001
0.004	0.002	0.002	0
0.005	0.002	0.002	0
0.006	0.004	0.002	0
0.006	0.003	0.002	0.001
0.005	0.003	0.001	0.001
0.006	0.003	0.001	0
0.004	0.002	0.002	0
0.004	0.002	0.001	0
0.003	0.002	0.001	0
0.003	0.003	0.001	0
0.003	0.004	0.002	0.001
0.004	0.002	0.002	0
0.005	0.004	0.002	0
0.004	0.003	0.001	0.001
0.004	0.002	0.001	0
0.003	0.003	0.001	0.001
0.006	0.003	0.002	0
0.005	0.002	0.001	0.001
0.004	0.003	0.002	0
0.006	0.002	0.001	0
0.004	0.004	0.002	0
0.005	0.002	0.003	0
0.006	0.002	0.001	0.001
0.004	0.004	0.001	0
0.003	0.002	0.001	0.001
0.004	0.002	0.001	0
0.003	0.002	0.001	0
0.004	0.002	0.001	0
0.003	0.002	0.001	0
0.004	0.002	0.002	0
0.003	0.002	0.001	0
0.003	0.002	0.001	0
0.003	0.002	0.001	0.001
0.004	0.003	0.003	0
0.005	0.002	0.001	0
0.003	0.003	0.002	0
0.004	0.003	0.001	0
0.004	0.002	0.001	0.001
0.004	0.003	0.001	0.001
0.005	0.002	0.001	0
0.003	0.002	0.001	0
0.006	0.002	0.002	0
0.004	0.003	0.002	0
0.004	0.002	0.002	0
0.004	0.003	0.001	0
0.003	0.002	0.001	0
0.005	0.003	0.002	0
0.003	0.002	0.001	0.001
0.005	0.002	0.001	0
0.003	0.002	0.001	0
0.004	0.002	0.001	0
0.004	0.002	0.001	0
0.004	0.002	0.001	0
0.003	0.002	0.002	0
0.004	0.002	0.001	0
0.003	0.002	0.001	0
0.004	0.002	0.001	0
0.004	0.003	0.001	0
0.004	0.002	0.001	0
0.004	0.002	0.001	0
0.004	0.002	0.001	0
0.003	0.002	0.001	0
0.005	0.003	0.001	0
0.004	0.002	0.001	0
0.004	0.002	0.001	0.001
0.004	0.001	0.001	0
0.005	0.002	0.002	0
0.004	0.003	0.002	0.001
0.006	0.003	0.001	0.001
0.006	0.003	0.001	0
0.004	0.003	0.002	0.001
0.004	0.002	0.001	0
0.004	0.004	0.001	0
0.003	0.002	0.001	0.001
0.005	0.002	0.001	0
0.004	0.003	0.002	0
0.004	0.002	0.002	0
0.004	0.003	0.002	0
0.005	0.002	0.001	0
0.005	0.002	0.001	0.001
0.005	0.002	0.001	0
0.004	0.003	0.001	0
0.003	0.002	0.001	0.001
0.005	0.002	0.001	0
0.004	0.003	0.001	0
0.004	0.002	0.001	0
0.005	0.004	0.002	0
0.004	0.003	0.002	0
0.004	0.002	0.001	0
0.003	0.002	0.002	0
0.005	0.002	0.002	0
0.004	0.002	0.001	0.001
0.003	0.002	0.001	0
0.003	0.001	0.001	0
0.005	0.002	0.001	0
0.003	0.002	0.002	0
0.002	0.002	0.001	0
0.004	0.001	0	0.001
0.001	0.001	0.001	0
0.002	0.001	0.001	0
0.002	0.002	0.001	0
0.002	0.001	0	0
0.002	0.002	0.001	0.001
0.003	0.002	0.001	0.001
0.002	0.001	0.001	0
0.004	0.001	0.001	0
0.003	0.002	0.001	0
0.003	0.002	0.001	0
0.003	0.002	0.001	0
0.003	0.001	0.001	0.001
0.003	0.002	0	0
0.002	0.001	0	0.001
0.002	0.002	0.001	0
0.003	0.001	0.001	0
0.002	0.002	0.001	0
0.002	0.001	0	0.001
0.002	0.002	0.001	0
0.002	0.002	0.001	0
0.002	0.002	0.001	0
0.003	0.001	0.001	0
0.003	0.002	0.001	0
0.004	0.002	0.001	0.001
0.005	0.005	0.001	0.001
0.003	0.002	0.001	0
0.002	0.002	0.001	0
0.004	0.002	0.001	0
0.006	0.002	0.001	0
0.003	0.002	0.001	0
0.002	0.001	0.001	0
0.003	0.001	0.001	0
0.003	0.002	0	0.001
0.004	0.003	0.002	0
0.004	0.002	0.003	0
0.004	0.002	0.001	0
0.002	0.003	0.001	0.001
0.003	0.002	0.001	0
0.003	0.001	0.001	0.001
0.003	0.001	0	0
0.002	0.002	0.001	0
0.003	0.002	0.001	0
0.003	0.002	0.001	0
0.003	0.001	0.001	0.001
0.003	0.001	0.001	0
0.002	0.002	0	0
0.002	0.001	0.001	0
0.002	0.001	0.001	0
0.004	0.002	0.002	0
0.004	0.003	0.002	0
0.004	0.002	0.001	0
0.003	0.001	0.001	0
0.003	0.002	0.001	0.001
0.002	0.002	0.001	0
0.003	0.001	0.001	0
0.003	0.001	0.001	0
0.002	0.001	0	0.001
0.002	0.002	0.001	0
0.003	0.002	0.001	0
0.003	0.003	0.003	0.001
0.002	0.002	0.002	0
0.004	0.002	0.002	0
0.005	0.002	0.001	0
0.005	0.002	0.001	0
0.002	0.002	0.001	0
0.002	0.002	0.001	0.001
0.003	0.002	0.001	0.001
0.002	0.002	0.001	0
0.004	0.001	0.001	0
0.002	0.002	0.001	0
0.002	0.001	0.001	0
0.003	0.002	0.001	0
0.002	0.001	0.001	0
0.002	0.002	0.001	0
0.002	0.001	0	0
0.002	0.001	0	0.001
0.001	0.001	0.001	0
0.002	0.002	0.001	0
0.002	0.001	0	0.001
0.002	0.001	0	0
0.002	0.001	0.001	0
0.002	0.001	0.001	0
0.003	0.001	0.001	0
0.003	0.002	0.001	0.001
0.004	0.003	0	0
0.002	0.001	0.001	0
0.002	0.001	0	0
0.002	0.001	0.001	0
0.002	0.002	0.001	0
0.002	0.002	0.001	0
0.002	0.001	0.001	0
0.003	0.001	0.001	0
0.002	0.001	0.001	0
0.002	0.001	0	0
0.001	0.001	0	0.001
0.001	0.001	0.001	0
0.002	0.001	0	0.001
0.002	0.001	0.001	0
0.001	0.001	0.001	0
0.002	0.001	0.001	0.001
0.002	0.001	0.001	0
0.002	0.001	0.001	0
0.002	0.001	0.001	0
0.001	0.001	0.001	0
0.002	0.002	0.001	0
0.002	0.001	0.001	0.001
0.002	0.001	0.001	0.001
0.002	0.001	0.001	0
0.003	0.001	0.001	0
0.002	0.002	0.001	0
0.002	0.001	0.001	0
0.003	0.001	0.001	0
0.002	0.001	0.001	0
0.002	0.001	0	0.001
0.002	0.001	0.001	0
0.002	0.002	0.001	0
0.002	0.002	0.002	0
0.003	0.002	0.001	0.001
0.002	0.003	0.001	0
0.004	0.001	0.001	0
0.002	0.001	0.001	0
0.003	0.002	0.001	0
0.002	0.001	0.001	0
0.002	0.001	0	0.001
0.002	0.002	0.001	0
0.002	0.001	0.001	0
0.002	0.001	0.001	0
0.002	0.002	0.001	0
0.002	0.001	0.001	0
0.002	0.001	0.001	0
0.001	0.001	0.001	0
0.002	0.001	0.001	0
0.002	0.001	0	0.001
0.002	0.001	0.001	0
0.002	0.002	0.001	0
0.002	0.001	0	0
0.002	0.001	0	0
0.002	0.001	0.001	0
0.002	0.001	0	0
0.002	0.001	0.001	0
0.002	0.001	0	0.001
0.001	0.001	0.001	0
0.002	0.002	0	0
0.002	0.001	0.001	0
0.002	0.001	0.001	0
0.002	0.001	0	0.001
0.002	0.001	0.001	0
0.002	0.001	0	0
0.002	0.001	0.002	0
0.002	0.001	0	0
0.002	0.001	0.001	0
0.002	0.001	0	0.001
0.003	0.001	0	0.001
0.002	0.001	0.001	0
0.002	0.001	0.001	0
0.002	0.001	0.001	0
0.002	0.001	0	0.001
0.002	0.001	0.001	0.001
0.002	0.001	0	0.001
0.002	0.001	0.001	0
0.002	0.001	0.001	0
0.002	0.002	0.001	0.001
0.002	0.001	0	0
0.001	0.001	0.001	0
0.002	0.002	0.002	0
0.003	0.001	0	0
0.002	0.001	0.001	0
0.002	0.002	0.001	0
0.003	0.001	0.001	0
0.002	0.001	0.001	0
0.002	0.001	0.001	0
0.002	0.001	0	0
0.002	0.001	0.001	0
0.002	0.002	0.001	0
0.002	0.001	0.001	0
0.002	0.001	0.001	0
0.002	0.001	0.001	0
0.002	0.001	0.001	0
0.002	0.001	0.001	0
0.002	0.001	0.001	0
0.002	0.002	0.001	0
0.002	0.001	0	0
0.001	0.001	0.001	0
0.002	0.001	0.001	0
0.002	0.001	0.001	0
0.002	0.001	0.001	0
0.002	0.002	0.001	0
0.002	0.001	0.001	0
0.002	0.001	0.001	0
0.002	0.001	0.001	0.001
0.002	0.001	0.001	0
0.002	0.001	0.001	0.001
0.002	0.002	0.001	0
0.002	0.001	0.001	0
0.002	0.001	0.001	0
0.003	0.001	0.001	0
0.002	0.001	0.001	0
0.002	0.001	0.001	0
0.002	0.002	0.001	0.001
0.002	0.001	0.001	0
0.002	0.001	0.001	0
0.002	0.001	0.001	0
0.001	0.001	0.001	0
0.002	0.001	0	0
0.002	0.001	0.001	0
0.002	0.002	0.001	0
0.002	0.001	0	0
0.002	0.001	0.001	0
0.003	0.002	0.001	0
0.002	0.001	0.001	0
0.002	0.001	0.001	0
0.003	0.001	0.001	0
0.003	0.003	0.001	0
0.003	0.002	0.001	0
0.004	0.002	0.001	0
0.002	0.001	0	0.001
0.002	0.001	0.001	0
0.002	0.001	0	0
0.001	0.001	0.001	0
0.002	0.001	0.001	0
0.002	0.001	0	0.001
0.001	0.001	0.001	0
0.002	0.001	0	0
0.002	0.001	0	0
0.002	0.001	0	0
0.002	0.001	0.001	0
0.002	0.002	0.001	0
0.002	0.001	0	0.001
0.001	0.001	0.001	0
0.002	0.001	0	0
0.002	0.001	0.001	0
0.002	0.002	0.001	0
0.002	0.001	0.001	0.001
0.002	0.001	0.001	0
0.002	0.001	0.001	0
0.002	0.001	0	0
0.002	0.001	0	0.001
0.002	0.001	0.001	0
0.002	0.001	0.001	0
0.002	0.001	0.001	0
0.002	0.001	0.001	0
0.002	0.001	0.001	0
0.002	0.001	0	0
0.002	0.001	0	0.001
0.002	0.001	0	0
0.002	0.001	0.001	0.001
0.004	0.001	0.001	0
0.003	0.001	0	0.001
0.002	0.002	0.001	0
0.002	0.001	0	0
0.002	0.001	0	0.001
0.002	0.001	0.001	0
0.002	0.001	0	0.001
0.002	0.001	0.001	0
0.002	0.001	0.001	0
0.002	0.002	0.001	0
0.003	0.002	0.001	0
0.002	0.001	0	0.001
0.001	0.001	0.001	0
0.002	0.001	0.001	0
0.002	0.001	0.001	0
0.002	0.001	0	0.001
0.002	0.001	0	0.001
0.002	0.001	0.001	0
0.002	0.002	0.001	0
0.002	0.002	0.001	0
0.002	0.001	0	0.001
0.002	0.001	0.001	0
0.002	0.002	0.001	0
0.002	0.001	0	0
0.002	0.001	0.001	0
0.002	0.002	0.001	0
0.002	0.002	0.001	0
0.002	0.001	0.001	0
0.002	0.002	0.001	0
0.002	0.001	0.001	0
0.002	0.001	0.001	0
0.002	0.001	0.001	0
0.002	0.001	0	0.001
0.003	0.001	0.001	0
0.002	0.002	0.001	0
0.002	0.001	0	0.001
0.002	0.001	0.001	0
0.002	0.001	0	0
0.002	0.001	0.001	0
0.002	0.001	0.001	0
0.002	0.002	0.001	0
0.002	0.001	0.001	0
0.002	0.001	0.001	0
0.002	0.001	0.001	0
0.002	0.001	0.001	0
0.003	0.002	0.001	0
0.002	0.001	0	0
0.002	0.002	0.001	0
0.003	0.001	0	0
0.002	0.002	0.001	0
0.002	0.002	0.001	0
0.002	0.002	0.001	0
0.002	0.001	0	0
0.001	0.001	0.001	0
0.002	0.001	0.001	0
0.002	0.001	0.001	0
0.002	0.001	0	0.001
0.002	0.001	0.001	0
0.002	0.001	0	0
0.002	0.001	0.001	0
0.002	0.001	0.001	0
0.002	0.001	0.001	0
0.002	0.002	0.001	0
0.002	0.002	0.001	0.001
0.004	0.001	0.001	0
0.004	0.003	0.002	0
0.003	0.001	0.001	0
0.002	0.002	0	0.001
0.002	0.001	0.001	0
0.002	0.001	0	0.001
0.002	0.001	0	0.001
0.001	0.001	0	0
0.002	0.001	0	0.001
0.001	0.001	0	0
0.001	0.001	0.001	0
0.002	0.001	0	0
0.001	0.001	0.001	0
0.002	0.001	0	0
0.001	0.001	0.001	0
0.002	0.001	0	0.001
0.002	0.002	0.001	0
0.002	0.001	0.001	0
0.002	0.001	0	0
0.001	0.001	0	0.001
0.002	0.001	0	0.001
0.001	0.001	0.001	0
0.002	0.001	0	0.001
0.002	0.001	0.001	0
0.002	0.001	0	0
0.002	0.001	0	0.001
0.001	0.001	0.001	0
0.002	0.001	0	0.001
0.001	0.001	0.001	0
0.002	0.002	0.001	0
0.002	0.002	0.001	0
0.002	0.001	0.001	0
0.002	0.001	0	0
0.002	0.001	0.001	0
0.002	0.002	0.001	0
0.002	0.001	0.001	0
0.002	0.001	0	0
0.001	0.001	0.001	0.001
0.002	0.001	0	0.001
0.002	0.001	0.001	0
0.002	0.002	0.001	0
0.002	0.002	0.001	0
0.002	0.001	0.001	0
0.003	0.002	0	0
0.002	0.002	0.001	0
0.002	0.001	0	0.001
0.002	0.001	0.001	0
0.002	0.002	0.001	0
0.002	0.001	0.001	0
0.002	0.001	0	0.001
0.001	0.001	0.001	0
0.002	0.001	0	0.001
0.002	0.001	0.001	0
0.002	0.001	0.001	0
0.002	0.001	0.001	0
0.002	0.001	0	0.001
0.001	0.001	0.001	0
0.002	0.001	0.001	0
0.002	0.001	0.001	0
0.002	0.001	0.001	0
0.002	0.001	0.001	0
0.002	0.002	0.001	0
0.002	0.001	0.001	0
0.002	0.001	0.001	0
0.002	0.001	0.001	0
0.001	0.001	0	0
0.002	0.002	0.001	0
0.003	0.001	0	0.001
0.001	0.001	0.001	0
0.002	0.002	0.001	0
0.002	0.001	0.001	0
0.002	0.001	0.001	0
0.002	0.001	0	0
0.002	0.001	0.001	0
0.002	0.001	0.001	0
0.002	0.002	0.001	0
0.002	0.001	0	0
0.001	0.001	0.001	0
0.002	0.002	0.001	0
0.002	0.001	0.001	0
0.002	0.002	0.001	0
0.002	0.002	0.001	0
0.002	0.002	0.001	0
0.002	0.001	0	0
0.002	0.001	0	0.001
0.002	0.001	0.001	0
0.002	0.001	0.001	0
0.002	0.002	0.001	0
0.002	0.001	0.001	0
0.002	0.001	0.001	0
0.002	0.001	0.001	0
0.002	0.002	0.001	0
0.002	0.001	0	0
0.002	0.002	0.001	0
0.002	0.001	0	0
0.001	0.001	0.001	0
0.002	0.002	0.001	0
0.002	0.001	0.001	0
0.002	0.001	0.001	0
0.003	0.002	0.001	0
0.003	0.003	0.002	0
0.003	0.002	0.001	0
0.002	0.003	0.002	0
0.002	0.001	0.001	0
0.002	0.002	0.001	0
0.002	0.002	0.001	0
0.002	0.001	0.001	0
0.002	0.001	0	0
0.002	0.001	0.001	0
0.002	0.001	0.001	0
0.002	0.001	0	0.001
0.001	0.001	0	0
0.002	0.001	0.001	0
0.002	0.002	0.001	0
0.002	0.002	0.001	0
0.002	0.001	0	0
0.002	0.001	0	0.001
0.001	0.001	0.001	0
0.002	0.001	0	0
0.002	0.001	0.001	0
0.002	0.002	0.001	0
0.002	0.001	0	0
0.002	0.001	0.001	0
0.002	0.002	0.001	0
0.002	0.001	0	0
0.001	0.001	0.001	0
0.002	0.002	0.001	0
0.002	0.001	0.001	0
0.002	0.001	0.001	0
0.002	0.001	0	0.001
0.001	0.001	0.001	0
0.002	0.002	0.001	0
0.002	0.001	0.001	0
0.002	0.002	0.001	0
0.003	0.001	0.001	0
0.002	0.002	0.001	0
0.002	0.001	0.001	0
0.002	0.001	0.001	0
0.002	0.002	0.001	0
0.002	0.001	0	0
0.001	0.001	0.001	0.001
0.003	0.001	0.001	0.001
0.002	0.001	0.001	0
0.003	0.001	0.001	0
0.002	0.001	0	0.001
0.001	0.001	0.001	0
0.001	0.001	0.001	0
0.002	0.001	0.001	0
0.002	0.001	0.001	0
0.002	0.001	0.001	0
0.002	0.002	0.001	0
0.002	0.001	0	0.001
0.001	0.001	0.001	0
0.002	0.002	0.001	0
0.001	0.001	0.001	0
0.002	0.001	0	0
0.002	0.001	0.001	0
0.003	0.002	0.001	0
0.002	0.001	0.001	0
0.002	0.001	0	0
0.002	0.001	0.001	0
0.002	0.001	0.001	0
0.002	0.001	0	0
0.002	0.001	0.001	0
0.002	0.001	0	0
0.001	0.001	0.001	0
0.002	0.001	0.001	0
0.002	0.001	0.001	0
0.002	0.002	0.001	0
0.002	0.001	0	0
0.002	0.001	0.001	0
0.002	0.001	0.001	0
0.002	0.001	0	0.001
0.001	0.001	0.001	0
0.002	0.001	0.001	0
0.001	0.001	0.001	0
0.002	0.001	0.001	0
0.002	0.001	0	0
0.002	0.001	0.001	0
0.002	0.001	0.001	0
0.002	0.002	0.001	0
0.002	0.002	0.001	0
0.002	0.002	0	0
0.002	0.001	0	0.001
0.001	0.002	0.001	0
0.002	0.001	0.001	0
0.002	0.001	0.001	0
0.002	0.001	0.001	0
0.002	0.002	0.001	0
0.002	0.001	0	0.001
0.001	0.001	0.001	0
0.002	0.001	0.001	0
0.002	0.001	0.001	0
0.002	0.001	0.001	0
0.002	0.001	0.001	0
0.002	0.001	0.001	0
0.002	0.001	0	0
0.002	0.001	0.001	0
0.002	0.001	0.001	0
0.002	0.001	0.001	0
0.002	0.003	0.001	0
0.002	0.002	0.001	0
0.003	0.001	0.002	0
0.003	0.002	0	0.001
0.002	0.001	0.001	0
0.002	0.001	0.001	0.001
0.002	0.002	0	0.001
0.002	0.001	0.001	0.001
0.002	0.001	0.001	0
0.002	0.002	0	0
0.002	0.001	0.001	0
0.002	0.002	0.001	0
0.002	0.001	0	0.001
0.002	0.001	0	0
0.001	0.001	0.001	0
0.002	0.001	0.001	0
0.002	0.001	0.001	0
0.002	0.001	0.001	0
0.001	0.001	0.001	0
0.003	0.002	0.001	0
0.002	0.001	0.001	0
0.002	0.001	0.001	0
0.002	0.001	0.001	0.001
0.002	0.001	0.001	0
0.002	0.001	0.001	0
0.002	0.001	0	0.001
0.002	0.001	0.001	0
0.001	0.001	0.001	0
0.002	0.001	0.001	0
0.002	0.001	0.001	0.001
0.002	0.001	0.001	0
0.002	0.001	0.001	0
0.002	0.001	0.001	0
0.002	0.001	0.001	0
0.002	0.001	0	0.001
0.001	0.001	0.001	0
0.002	0.001	0.001	0
0.002	0.001	0.001	0
0.002	0.001	0.001	0.001
0.002	0.002	0.001	0
0.002	0.001	0.001	0
0.002	0.001	0.001	0
0.002	0.002	0.001	0
0.002	0.001	0.001	0
0.002	0.002	0.001	0
0.002	0.001	0.001	0
0.002	0.001	0.001	0
0.002	0.001	0.001	0
0.002	0.001	0.001	0
0.002	0.002	0.001	0
0.002	0.001	0.001	0
0.002	0.002	0.001	0
0.002	0.001	0.001	0
0.002	0.001	0.001	0
0.002	0.001	0.001	0
0.002	0.001	0.001	0
0.002	0.001	0.001	0
0.002	0.001	0.001	0.001
0.002	0.001	0.001	0
0.001	0.001	0.001	0
0.002	0.001	0.001	0
0.002	0.001	0	0.001
0.002	0.001	0.001	0
0.002	0.001	0.001	0
0.002	0.001	0.001	0
0.002	0.001	0.001	0
0.002	0.001	0.001	0
0.002	0.002	0.001	0
0.002	0.001	0.001	0
0.002	0.001	0.001	0
0.002	0.002	0.001	0
0.002	0.001	0	0
0.001	0.001	0.001	0
0.003	0.001	0.001	0
0.002	0.001	0.001	0
0.002	0.001	0	0.001
0.002	0.001	0.001	0.001
0.002	0.001	0.001	0
0.002	0.001	0.001	0
0.002	0.001	0.001	0
0.002	0.002	0.001	0
0.002	0.001	0.001	0
0.002	0.001	0.001	0
0.003	0.001	0	0.001
0.002	0.001	0.001	0
0.002	0.001	0.001	0
0.002	0.001	0.001	0
0.002	0.001	0.001	0
0.002	0.001	0.001	0
0.002	0.001	0.001	0
0.002	0.001	0.001	0.001
0.002	0.001	0.001	0
0.001	0.001	0.001	0
0.002	0.001	0.001	0
0.001	0.001	0.001	0
0.002	0.001	0.001	0
0.002	0.002	0.001	0
0.002	0.001	0.001	0
0.003	0.002	0.001	0
0.002	0.002	0.002	0
0.002	0.002	0.001	0
0.003	0.002	0.001	0
0.002	0.001	0.001	0
0.003	0.002	0.001	0
0.002	0.001	0.001	0
0.002	0.001	0.001	0
0.003	0.001	0.001	0
0.002	0.001	0	0.001
0.001	0.001	0.001	0
0.002	0.001	0.001	0
0.001	0.001	0.001	0
0.002	0.001	0.001	0
0.002	0.001	0.001	0.001
0.002	0.001	0.001	0
0.002	0.001	0.001	0
0.002	0.001	0.001	0
0.002	0.001	0.001	0
0.002	0.001	0	0.001
0.001	0.001	0.001	0
0.002	0.001	0.001	0
0.002	0.001	0.001	0
0.002	0.001	0.001	0
0.002	0.001	0.001	0
0.002	0.001	0.001	0
0.002	0.002	0.001	0
0.002	0.001	0.001	0.001
0.002	0.001	0.001	0
0.002	0.001	0.001	0
0.002	0.002	0.001	0
0.002	0.001	0	0
0.001	0.001	0.001	0
0.002	0.001	0.001	0
0.002	0.001	0.001	0
0.002	0.001	0.001	0
0.001	0.001	0.001	0
0.002	0.001	0.001	0
0.002	0.001	0.001	0
0.002	0.001	0.001	0
0.002	0.001	0.001	0
0.002	0.001	0	0.001
0.002	0.001	0.001	0
0.002	0.001	0.001	0
0.002	0.002	0.001	0
0.002	0.001	0.001	0
0.002	0.001	0.001	0
0.002	0.001	0.001	0
0.002	0.001	0.001	0
0.003	0.002	0.001	0
0.002	0.001	0	0
0.002	0.001	0.001	0
0.003	0.001	0.001	0
0.001	0.001	0.001	0
0.002	0.001	0.001	0
0.003	0.002	0.001	0
0.002	0.001	0.001	0
0.002	0.001	0	0
0.002	0.001	0.001	0
0.002	0.001	0.001	0
0.002	0.001	0.001	0
0.002	0.001	0.001	0.001
0.002	0.001	0.001	0
0.002	0.001	0.001	0
0.002	0.001	0	0
0.002	0.001	0.001	0
0.002	0.001	0.001	0
0.002	0.001	0	0.001
0.002	0.001	0.001	0
0.002	0.001	0.001	0
0.002	0.001	0.001	0
0.002	0.002	0.001	0
0.002	0.001	0.001	0
0.003	0.001	0.001	0
0.002	0.002	0.001	0
0.002	0.001	0.001	0
0.002	0.001	0	0.001
0.002	0.001	0.001	0
0.002	0.002	0.001	0
0.002	0.001	0	0.001
0.002	0.002	0.001	0.001
0.002	0.002	0.001	0
0.002	0.001	0.001	0
0.002	0.001	0.001	0
0.002	0.001	0.001	0
0.002	0.001	0.001	0
0.002	0.001	0.001	0
0.002	0.002	0.002	0
0.002	0.001	0	0
0.002	0.001	0	0.001
0.002	0.001	0.001	0
0.003	0.001	0.001	0
0.002	0.002	0.001	0
0.003	0.002	0.001	0
0.002	0.001	0.001	0
0.002	0.002	0	0.001
0.002	0.001	0	0
0.002	0.001	0.001	0
0.002	0.001	0.001	0
0.002	0.002	0.001	0.001
0.002	0.002	0.001	0
0.004	0.002	0.001	0
0.004	0.002	0.001	0
0.002	0.001	0.001	0
0.002	0.002	0.001	0
0.002	0.001	0.001	0
0.002	0.001	0	0.001
0.002	0.001	0	0
0.002	0.001	0.001	0
0.002	0.001	0.001	0
0.002	0.001	0	0.001
0.002	0.002	0.001	0
0.002	0.001	0.001	0
0.002	0.001	0	0.001
0.002	0.002	0.001	0
0.002	0.001	0.001	0
0.002	0.002	0.001	0
0.002	0.001	0.001	0
0.002	0.002	0.001	0
0.002	0.002	0.001	0
0.002	0.001	0	0
0.002	0.002	0.001	0
0.002	0.001	0.001	0
0.002	0.001	0	0.001
0.002	0.001	0	0.001
0.002	0.001	0.001	0
0.002	0.002	0.001	0
0.002	0.001	0.001	0
0.002	0.001	0.001	0
0.002	0.002	0.001	0
0.002	0.001	0.001	0
0.002	0.001	0.001	0
0.002	0.001	0.001	0.001
0.002	0.002	0.001	0
0.002	0.002	0.001	0
0.002	0.001	0.001	0
0.002	0.002	0.001	0
0.002	0.001	0.001	0
0.002	0.001	0.001	0
0.002	0.002	0.001	0
0.002	0.001	0.001	0
0.002	0.001	0.001	0
0.002	0.002	0.001	0
0.003	0.001	0.001	0
0.002	0.001	0.001	0
0.002	0.002	0.001	0
0.002	0.002	0.001	0
0.002	0.001	0.001	0
0.002	0.002	0.001	0
0.002	0.002	0.001	0
0.002	0.001	0.001	0
0.002	0.002	0.001	0
0.002	0.001	0.001	0
0.002	0.001	0.001	0
0.002	0.001	0.001	0
0.002	0.002	0	0
0.003	0.001	0	0
0.002	0.001	0.001	0
0.002	0.002	0	0.001
0.002	0.001	0.001	0.001
0.002	0.002	0	0
0.002	0.001	0.001	0
0.002	0.001	0	0
0.002	0.001	0	0
0.002	0.001	0	0.001
0.001	0.001	0.001	0
0.002	0.001	0	0.001
0.002	0.001	0.001	0
0.002	0.001	0.001	0
0.003	0.001	0	0.001
0.002	0.001	0.001	0
0.002	0.002	0.001	0
0.002	0.002	0.001	0
0.002	0.002	0.001	0
0.002	0.002	0.001	0
0.002	0.002	0	0
0.002	0.001	0.001	0
0.002	0.001	0.001	0
0.002	0.002	0.001	0
0.002	0.001	0.001	0
0.002	0.002	0.001	0
0.003	0.001	0.001	0
0.002	0.001	0.001	0
0.002	0.001	0.001	0
0.003	0.001	0.001	0
0.002	0.002	0.001	0
0.002	0.001	0.002	0
0.002	0.001	0.001	0.001
0.002	0.002	0.001	0
0.002	0.001	0	0.001
0.002	0.001	0.001	0
0.002	0.001	0	0
0.002	0.003	0.001	0.001
0.002	0.002	0.001	0
0.002	0.002	0.002	0
0.003	0.002	0	0
0.002	0.001	0.001	0
0.002	0.002	0.001	0
0.002	0.002	0.001	0
0.002	0.002	0.001	0
0.002	0.002	0.001	0
0.002	0.001	0.001	0
0.002	0.002	0.001	0
0.002	0.001	0.001	0
0.002	0.002	0	0
0.002	0.001	0.001	0
0.003	0.001	0.001	0
0.002	0.001	0.001	0
0.002	0.001	0.001	0
0.002	0.002	0.001	0
0.002	0.002	0.001	0
0.002	0.001	0.001	0
0.002	0.002	0.001	0.001
0.002	0.001	0.001	0
0.002	0.001	0.001	0
0.002	0.002	0.001	0
0.002	0.001	0.001	0
0.003	0.001	0.001	0
0.002	0.001	0.001	0
0.002	0.001	0.001	0.001
0.002	0.001	0	0
0.002	0.001	0.001	0
0.002	0.001	0.002	0
0.002	0.001	0.001	0
0.002	0.001	0.001	0
0.002	0.002	0.001	0
0.002	0.001	0.001	0
0.002	0.001	0.001	0
0.002	0.001	0.001	0
0.002	0.001	0	0
0.001	0.001	0.001	0
0.002	0.001	0.001	0
0.002	0.002	0.001	0
0.002	0.001	0	0
0.002	0.002	0.001	0
0.002	0.001	0.001	0
0.002	0.001	0	0.001
0.001	0.001	0.001	0
0.002	0.001	0.001	0
0.002	0.001	0.001	0
0.002	0.001	0.001	0.001
0.002	0.001	0	0.001
0.001	0.002	0.001	0
0.002	0.001	0.001	0
0.002	0.003	0.001	0
0.003	0.002	0.001	0
0.002	0.001	0.001	0
0.002	0.001	0.001	0
0.002	0.002	0	0.001
0.002	0.002	0.001	0
0.002	0.001	0	0
0.002	0.001	0.001	0
0.002	0.001	0.001	0
0.002	0.001	0	0.001
0.001	0.001	0.001	0
0.002	0.001	0.001	0
0.002	0.001	0.001	0
0.002	0.002	0.001	0
0.002	0.001	0.001	0
0.002	0.001	0.001	0
0.002	0.001	0.001	0
0.002	0.001	0.001	0
0.002	0.001	0.001	0
0.002	0.002	0.001	0
0.002	0.001	0.001	0
0.002	0.002	0.001	0
0.002	0.002	0.001	0
0.002	0.002	0.001	0
0.002	0.001	0.001	0
0.002	0.001	0.001	0
0.002	0.002	0.001	0
0.002	0.002	0.001	0
0.002	0.001	0.001	0
0.002	0.002	0.001	0
0.002	0.001	0.001	0
0.002	0.001	0.001	0
0.002	0.001	0.001	0
0.002	0.001	0.001	0
0.002	0.001	0.001	0
0.002	0.001	0.001	0
0.002	0.001	0.001	0
0.002	0.001	0.001	0
0.002	0.001	0.001	0
0.003	0.002	0.001	0
0.001	0.001	0.001	0
0.002	0.002	0.001	0
0.003	0.002	0.001	0
0.002	0.001	0.001	0
0.003	0.002	0.001	0.001
0.004	0.002	0.001	0
0.002	0.003	0.001	0.001
0.002	0.001	0.001	0
0.002	0.001	0.001	0
0.002	0.002	0.001	0
0.002	0.002	0.001	0
0.002	0.002	0.001	0
0.002	0.002	0.001	0
0.003	0.001	0.001	0
0.001	0.001	0.001	0
0.002	0.002	0.001	0
0.002	0.001	0	0
0.001	0.001	0.001	0
0.002	0.001	0.001	0
0.002	0.002	0.001	0
0.002	0.001	0.001	0
0.001	0.001	0.001	0
0.002	0.002	0.001	0
0.002	0.001	0.001	0
0.002	0.001	0.001	0
0.001	0.001	0.001	0
0.002	0.002	0.001	0
0.002	0.002	0.001	0
0.002	0.001	0.001	0
0.002	0.002	0.001	0
0.002	0.001	0.001	0
0.002	0.001	0.001	0
0.002	0.001	0.001	0
0.002	0.001	0.001	0
0.002	0.001	0.001	0
0.002	0.001	0.001	0
0.002	0.001	0.001	0
0.002	0.001	0.001	0
0.002	0.001	0.001	0
0.002	0.002	0.001	0
0.002	0.001	0.001	0
0.002	0.002	0.001	0
0.002	0.002	0.001	0
0.002	0.002	0.001	0
0.002	0.002	0.001	0
0.002	0.001	0.001	0
0.002	0.002	0.001	0
0.002	0.001	0.001	0
0.002	0.001	0.001	0
0.002	0.001	0.001	0
0.002	0.001	0.001	0
0.002	0.001	0.001	0
0.002	0.001	0.001	0
0.002	0.001	0.001	0
0.002	0.002	0.001	0
0.003	0.002	0.001	0
0.002	0.001	0.001	0
0.002	0.001	0.001	0
0.002	0.002	0.001	0
0.002	0.002	0.001	0
0.002	0.001	0.001	0
0.002	0.002	0.001	0
0.002	0.001	0.001	0
0.002	0.002	0.001	0
0.002	0.002	0.001	0
0.002	0.001	0.001	0.001
0.002	0.001	0.001	0
0.002	0.002	0.001	0
0.002	0.001	0.001	0.001
0.002	0.001	0.001	0
0.002	0.002	0.001	0
0.002	0.001	0.001	0.001
0.002	0.002	0.001	0
0.003	0.002	0.001	0
0.002	0.002	0.001	0
0.002	0.002	0.001	0
0.003	0.002	0.001	0
0.002	0.002	0.001	0
0.002	0.002	0.001	0
0.003	0.002	0.001	0.001
0.002	0.001	0.001	0
0.002	0.002	0.001	0
0.002	0.002	0.001	0
0.002	0.001	0.001	0
0.003	0.002	0.001	0
0.002	0.001	0.001	0
0.002	0.002	0.001	0
0.003	0.001	0.001	0.001
0.002	0.002	0.001	0.001
0.002	0.002	0.001	0.001
0.002	0.001	0.001	0
0.002	0.001	0.001	0
0.002	0.002	0.001	0.001
0.002	0.001	0.001	0.001
0.002	0.001	0.001	0
0.002	0.002	0.001	0
0.002	0.002	0.001	0
0.003	0.003	0.001	0.001
0.002	0.002	0.001	0
0.003	0.002	0.001	0.001
0.002	0.001	0.001	0.001
0.002	0.002	0.001	0
0.002	0.002	0.001	0
0.002	0.002	0.001	0
0.002	0.001	0.001	0
0.002	0.002	0.001	0
0.002	0.001	0.001	0
0.001	0.001	0.001	0
0.001	0.001	0.001	0
0.002	0.002	0.001	0
0.002	0.002	0.001	0
0.002	0.001	0.001	0
0.002	0.001	0.001	0
0.001	0.001	0.001	0
0.002	0.001	0.001	0.001
0.002	0.001	0.001	0
0.001	0.001	0.001	0
0.003	0.001	0.001	0
0.002	0.001	0.001	0
0.002	0.001	0.001	0
0.002	0.002	0.001	0
0.002	0.001	0	0
0.002	0.002	0.001	0
0.002	0.001	0.001	0
0.002	0.001	0.001	0.001
0.002	0.002	0	0.001
0.002	0.001	0.001	0
0.002	0.002	0.001	0
0.002	0.002	0.001	0
0.002	0.001	0	0
0.002	0.001	0.001	0
0.002	0.002	0	0
0.002	0.002	0.001	0
0.002	0.002	0.002	0
0.002	0.002	0.001	0
0.002	0.002	0.001	0.001
0.003	0.002	0.001	0
0.002	0.002	0.001	0.001
0.002	0.002	0.001	0.001
0.002	0.001	0.001	0
0.002	0.001	0.001	0
0.002	0.001	0.002	0
0.002	0.001	0.001	0
0.003	0.002	0.001	0
0.002	0.001	0.001	0
0.003	0.001	0.001	0
0.003	0.002	0.001	0.001
0.002	0.001	0.001	0
0.002	0.001	0.001	0
0.002	0.001	0.001	0
0.002	0.001	0.001	0
0.002	0.002	0.001	0
0.003	0.002	0.002	0
0.002	0.002	0.001	0
0.002	0.002	0.001	0
0.003	0.002	0.001	0
0.002	0.002	0.001	0
0.002	0.001	0.001	0
0.002	0.001	0.001	0
0.002	0.001	0.001	0.001
0.003	0.002	0.001	0
0.003	0.001	0.001	0
0.002	0.001	0.001	0
0.002	0.001	0.001	0
0.003	0.001	0.001	0
0.002	0.002	0.001	0
0.002	0.002	0.001	0
0.002	0.001	0.001	0
0.003	0.002	0	0.001
0.003	0.002	0	0.001
0.003	0.002	0.001	0
0.004	0.002	0	0.001
0.003	0.003	0.001	0
0.004	0.003	0.001	0
0.003	0.002	0.001	0
0.003	0.003	0.001	0.001
0.003	0.002	0.001	0
0.003	0.002	0.001	0
0.004	0.002	0.001	0
0.004	0.003	0.001	0.001
0.004	0.002	0.001	0
0.004	0.002	0.002	0
0.007	0.002	0.002	0
0.005	0.002	0.001	0
0.004	0.003	0.001	0
0.003	0.002	0.001	0.001
0.003	0.002	0	0
0.003	0.002	0.001	0
0.003	0.002	0.001	0
0.004	0.002	0.001	0
0.003	0.002	0	0
0.003	0.002	0.001	0
0.003	0.002	0.001	0
0.004	0.002	0.001	0
0.003	0.002	0.001	0
0.004	0.002	0	0
0.003	0.002	0	0
0.003	0.002	0.001	0
0.003	0.002	0	0
0.003	0.002	0.001	0
0.003	0.002	0.001	0
0.004	0.002	0.001	0
0.004	0.002	0	0.001
0.003	0.002	0	0.001
0.003	0.002	0.001	0
0.003	0.002	0.001	0
0.003	0.002	0.001	0
0.003	0.001	0.001	0
0.003	0.002	0.001	0.001
0.003	0.003	0.001	0.001
0.003	0.002	0.001	0
0.004	0.002	0.001	0
0.003	0.002	0.001	0
0.004	0.002	0.001	0
0.003	0.002	0.001	0.001
0.003	0.002	0.001	0.001
0.003	0.003	0.001	0
0.004	0.002	0.001	0
0.003	0.002	0.001	0
0.003	0.002	0.001	0
0.003	0.002	0.001	0
0.003	0.002	0.001	0
0.003	0.002	0.001	0
0.003	0.002	0	0.001
0.003	0.002	0.001	0
0.003	0.002	0.001	0
0.003	0.002	0	0
0.003	0.002	0.001	0
0.003	0.002	0.001	0
0.004	0.002	0.001	0
0.003	0.002	0.001	0
0.003	0.002	0.001	0
0.003	0.002	0	0.001
0.003	0.002	0.001	0
0.003	0.001	0.001	0
0.003	0.002	0	0.001
0.003	0.002	0.001	0
0.003	0.002	0.001	0
0.003	0.002	0.001	0
0.003	0.002	0.001	0
0.004	0.002	0.001	0
0.003	0.002	0	0.001
0.003	0.002	0	0.001
0.003	0.002	0.001	0
0.003	0.002	0.001	0
0.003	0.002	0.001	0
0.004	0.002	0.001	0
0.003	0.002	0.001	0
0.003	0.002	0.002	0
0.004	0.002	0.001	0
0.006	0.002	0.001	0
0.003	0.002	0.001	0
0.003	0.002	0.001	0
0.003	0.002	0	0
0.003	0.002	0	0
0.003	0.002	0.001	0.001
0.003	0.001	0.001	0
0.003	0.002	0.001	0
0.003	0.002	0.001	0
0.003	0.002	0.001	0
0.003	0.002	0.001	0
0.003	0.002	0.001	0
0.003	0.002	0.001	0
0.003	0.002	0	0.001
0.003	0.002	0.001	0
0.003	0.002	0	0
0.002	0.001	0.001	0
0.003	0.002	0	0
0.003	0.001	0.001	0
0.003	0.002	0.001	0
0.003	0.002	0.001	0
0.003	0.002	0.001	0
0.003	0.002	0.001	0.001
0.002	0.001	0.001	0
0.003	0.002	0.001	0
0.002	0.001	0.001	0
0.003	0.002	0.001	0
0.002	0.002	0.001	0.001
0.003	0.002	0.001	0.001
0.003	0.002	0	0
0.002	0.002	0.002	0
0.003	0.002	0	0
0.002	0.002	0.001	0
0.004	0.002	0.001	0
0.003	0.002	0.001	0
0.003	0.002	0.001	0
0.002	0.002	0.001	0
0.003	0.002	0.001	0
0.003	0.002	0.001	0
0.003	0.002	0.001	0
0.003	0.002	0.001	0
0.003	0.002	0.001	0
0.003	0.002	0	0
0.002	0.001	0.001	0
0.003	0.001	0.001	0
0.002	0.002	0.001	0
0.003	0.002	0.001	0
0.003	0.002	0.001	0
0.003	0.001	0.001	0
0.003	0.002	0.001	0
0.002	0.002	0.001	0
0.003	0.002	0.001	0
0.004	0.002	0.001	0
0.003	0.002	0.001	0
0.003	0.002	0.001	0.001
0.003	0.002	0.001	0
0.003	0.002	0.001	0
0.003	0.002	0	0
0.003	0.002	0.001	0
0.003	0.002	0.001	0
0.003	0.002	0.001	0
0.003	0.001	0.001	0
0.003	0.002	0.001	0
0.003	0.001	0.001	0
0.003	0.002	0	0.001
0.003	0.002	0	0.001
0.003	0.002	0.001	0
0.003	0.002	0.001	0
0.003	0.002	0.001	0
0.003	0.002	0.001	0
0.003	0.002	0.001	0
0.004	0.003	0.002	0
0.006	0.004	0.001	0.001
0.004	0.002	0.001	0
0.003	0.002	0.001	0.001
0.004	0.002	0.001	0
0.003	0.001	0.001	0
0.004	0.002	0.001	0
0.002	0.002	0.001	0
0.004	0.002	0.001	0
0.003	0.001	0.001	0
0.004	0.002	0.001	0
0.004	0.002	0	0
0.003	0.002	0	0
0.003	0.002	0.001	0
0.003	0.002	0	0.001
0.003	0.002	0.001	0
0.004	0.002	0.001	0.001
0.003	0.002	0.001	0
0.003	0.001	0.001	0
0.003	0.001	0.001	0
0.003	0.002	0	0.001
0.003	0.002	0.001	0
0.003	0.002	0.001	0
0.003	0.002	0	0.001
0.003	0.002	0	0
0.003	0.002	0.001	0.001
0.003	0.002	0	0.001
0.003	0.002	0.001	0
0.003	0.001	0.001	0
0.003	0.002	0.001	0
0.003	0.001	0.001	0
0.003	0.002	0	0.001
0.003	0.002	0.001	0.001
0.003	0.002	0	0
0.003	0.002	0.001	0.001
0.004	0.003	0.001	0.001
0.003	0.002	0.001	0
0.005	0.002	0.001	0
0.003	0.002	0.001	0
0.003	0.002	0	0
0.002	0.002	0.001	0
0.003	0.002	0.001	0.001
0.003	0.002	0.001	0
0.004	0.002	0.001	0
0.003	0.002	0	0.001
0.003	0.002	0.001	0
0.003	0.001	0.001	0
0.003	0.002	0	0
0.003	0.002	0.001	0
0.003	0.002	0.001	0
0.003	0.002	0.001	0
0.003	0.002	0.001	0
0.002	0.002	0.001	0
0.003	0.002	0.001	0
0.003	0.002	0	0
0.002	0.002	0.001	0
0.003	0.002	0.001	0.001
0.003	0.002	0	0.001
0.003	0.002	0.001	0
0.003	0.002	0	0
0.003	0.002	0.001	0
0.003	0.002	0.001	0
0.003	0.002	0.001	0
0.003	0.002	0.001	0
0.003	0.002	0.001	0
0.003	0.002	0.001	0
0.003	0.003	0.001	0
0.003	0.002	0	0.001
0.003	0.002	0.001	0.001
0.003	0.002	0	0
0.004	0.004	0.001	0
0.006	0.005	0.001	0
0.003	0.002	0.001	0
0.004	0.002	0.001	0
0.003	0.002	0.001	0
0.005	0.003	0.001	0
0.004	0.003	0.001	0.001
0.004	0.003	0.001	0
0.004	0.002	0.001	0
0.005	0.003	0.002	0
0.004	0.003	0.001	0
0.004	0.003	0.001	0
0.004	0.003	0.001	0.001
0.004	0.003	0.002	0
0.005	0.003	0.001	0
0.004	0.003	0.001	0.001
0.004	0.003	0.001	0.001
0.004	0.003	0.001	0.001
0.005	0.003	0.002	0
0.004	0.003	0.001	0.001
0.005	0.003	0.002	0.001
0.005	0.003	0.001	0
0.004	0.003	0.002	0
0.004	0.003	0.001	0.001
0.005	0.003	0.001	0.001
0.005	0.003	0.001	0.001
0.004	0.003	0.002	0
0.004	0.004	0.002	0
0.004	0.003	0.001	0.001
0.005	0.004	0.002	0
0.004	0.003	0.001	0.001
0.004	0.003	0.001	0.001
0.005	0.003	0.001	0.001
0.004	0.002	0.001	0
0.005	0.003	0.001	0.001
0.004	0.003	0.001	0
0.006	0.003	0.001	0.001
0.005	0.002	0.002	0
0.009	0.002	0.002	0
0.004	0.004	0.001	0.001
0.004	0.003	0.001	0.001
0.008	0.003	0.001	0
0.005	0.003	0.002	0
0.004	0.003	0.002	0
0.004	0.002	0.001	0
0.005	0.003	0.002	0
0.004	0.004	0.002	0
0.005	0.003	0.001	0.001
0.006	0.003	0.002	0
0.004	0.003	0.001	0
0.004	0.002	0.001	0
0.005	0.003	0.001	0
0.004	0.002	0.002	0
0.004	0.004	0.002	0
0.006	0.003	0.001	0
0.004	0.002	0.001	0.001
0.004	0.003	0.001	0.001
0.004	0.002	0.001	0
0.005	0.003	0.002	0
0.005	0.002	0.002	0
0.005	0.002	0.001	0
0.005	0.002	0.001	0
0.004	0.003	0.001	0.001
0.004	0.003	0.002	0
0.004	0.003	0.001	0
0.004	0.002	0.001	0
0.005	0.002	0.002	0
0.004	0.002	0.001	0.001
0.004	0.003	0.001	0.001
0.004	0.003	0.002	0
0.004	0.002	0.001	0.001
0.004	0.002	0.002	0.001
0.004	0.003	0.001	0
0.004	0.003	0.001	0
0.005	0.003	0.001	0
0.004	0.002	0.001	0
0.004	0.003	0.001	0
0.004	0.002	0.001	0
0.004	0.002	0.001	0
0.004	0.003	0.001	0.001
0.004	0.002	0.001	0
0.004	0.002	0.001	0
0.004	0.002	0.001	0
0.004	0.003	0.001	0
0.004	0.003	0.001	0
0.004	0.003	0.002	0
0.004	0.002	0.001	0
0.004	0.003	0.001	0
0.004	0.002	0.001	0
0.004	0.003	0.001	0
0.004	0.002	0.001	0
0.004	0.003	0.002	0
0.005	0.003	0.001	0
0.005	0.003	0.001	0
0.004	0.003	0.003	0
0.004	0.006	0.002	0
0.005	0.004	0.002	0
0.005	0.003	0.001	0
0.005	0.003	0.001	0
0.005	0.003	0.002	0
0.004	0.003	0.001	0
0.005	0.003	0.002	0
0.004	0.002	0.001	0
0.004	0.002	0.002	0
0.004	0.003	0.002	0
0.004	0.003	0.002	0
0.004	0.002	0.001	0
0.005	0.003	0.001	0
0.004	0.002	0.001	0
0.004	0.002	0.001	0.001
0.004	0.003	0.001	0.001
0.005	0.003	0.001	0
0.004	0.003	0.001	0
0.005	0.003	0.001	0
0.004	0.003	0.001	0
0.005	0.003	0.002	0
0.004	0.002	0.002	0
0.006	0.002	0.001	0
0.005	0.003	0.002	0
0.004	0.003	0.002	0
0.005	0.003	0.002	0
0.004	0.003	0.002	0
0.004	0.002	0.002	0
0.005	0.003	0.002	0
0.004	0.003	0.001	0
0.005	0.003	0.001	0
0.004	0.002	0.001	0
0.006	0.002	0.001	0.001
0.005	0.003	0.001	0
0.005	0.003	0.002	0
0.004	0.004	0.001	0.001
0.004	0.002	0.002	0
0.005	0.002	0.002	0
0.004	0.003	0.001	0
0.005	0.003	0.002	0
0.005	0.002	0.001	0
0.005	0.003	0.002	0
0.004	0.003	0.001	0.001
0.005	0.003	0.001	0
0.004	0.003	0.001	0.001
0.004	0.003	0.002	0
0.004	0.002	0.002	0
0.008	0.003	0.001	0.001
0.005	0.003	0.001	0
0.005	0.002	0.001	0
0.005	0.003	0.001	0
0.004	0.002	0.002	0
0.004	0.003	0.001	0
0.005	0.003	0.002	0
0.005	0.003	0.001	0.001
0.005	0.002	0.002	0
0.005	0.003	0.001	0
0.005	0.002	0.002	0
0.005	0.003	0.001	0.001
0.005	0.003	0.002	0
0.004	0.002	0.001	0
0.004	0.003	0.002	0
0.005	0.002	0.001	0
0.005	0.003	0.001	0
0.004	0.002	0.002	0
0.005	0.003	0.002	0
0.004	0.003	0.001	0
0.004	0.002	0.002	0
0.004	0.002	0.002	0
0.005	0.003	0.002	0
0.005	0.003	0.002	0
0.004	0.002	0.001	0
0.004	0.003	0.001	0.001
0.004	0.003	0.001	0
0.007	0.003	0.001	0
0.005	0.003	0.002	0
0.005	0.003	0.001	0
0.004	0.002	0.001	0
0.005	0.003	0.001	0
0.004	0.004	0.001	0
0.005	0.002	0.002	0
0.005	0.004	0.002	0
0.004	0.003	0.001	0
0.004	0.002	0.001	0
0.005	0.003	0.001	0
0.004	0.003	0.002	0
0.004	0.003	0.001	0
0.005	0.002	0.001	0
0.004	0.002	0.002	0
0.004	0.003	0.001	0
0.005	0.003	0.001	0
0.004	0.003	0.001	0.001
0.005	0.004	0.002	0.001
0.006	0.003	0.002	0
0.006	0.003	0.002	0
0.004	0.003	0.002	0
0.004	0.003	0.001	0
0.005	0.002	0.002	0
0.004	0.003	0.002	0
0.004	0.002	0.001	0
0.004	0.002	0.002	0
0.004	0.003	0.002	0
0.004	0.003	0.002	0
0.004	0.003	0.001	0.001
0.004	0.002	0.002	0
0.004	0.003	0.002	0
0.004	0.003	0.001	0
0.004	0.002	0.001	0
0.004	0.002	0.001	0
0.004	0.002	0.002	0
0.004	0.003	0.001	0.001
0.004	0.003	0.002	0
0.003	0.003	0.002	0.001
0.005	0.003	0.002	0
0.005	0.003	0.001	0
0.004	0.004	0.002	0
0.005	0.003	0.001	0.001
0.005	0.002	0.001	0
0.004	0.003	0.002	0
0.004	0.002	0.001	0
0.005	0.003	0.001	0
0.004	0.002	0.002	0
0.004	0.003	0.001	0.001
0.004	0.004	0.001	0.001
0.004	0.003	0.002	0
0.004	0.002	0.001	0
0.003	0.003	0.002	0
0.004	0.003	0.002	0
0.003	0.003	0.002	0
0.004	0.002	0.002	0
0.004	0.003	0.002	0
0.003	0.003	0.002	0
0.004	0.003	0.002	0
0.004	0.003	0.002	0
0.003	0.002	0.002	0
0.005	0.003	0.001	0.001
0.004	0.002	0.001	0.001
0.005	0.003	0.001	0
0.004	0.003	0.001	0
0.007	0.005	0.002	0.001
0.005	0.003	0.002	0
0.004	0.003	0.001	0.001
0.003	0.002	0.001	0
0.004	0.003	0.002	0
0.003	0.002	0.001	0
0.004	0.003	0.002	0
0.004	0.003	0.001	0
0.004	0.003	0.002	0
0.004	0.003	0.002	0
0.004	0.003	0.002	0
0.004	0.003	0.002	0
0.004	0.003	0.001	0.001
0.004	0.003	0.002	0
0.004	0.004	0.002	0
0.004	0.003	0.002	0
0.004	0.002	0.001	0
0.003	0.002	0.001	0
0.004	0.003	0.002	0
0.004	0.003	0.001	0
0.004	0.003	0.001	0
0.004	0.003	0.001	0.001
0.004	0.003	0.001	0
0.005	0.002	0.002	0
0.003	0.003	0.001	0
0.004	0.003	0.001	0
0.005	0.003	0.001	0
0.004	0.003	0.001	0
0.003	0.002	0.002	0
0.004	0.003	0.001	0
0.003	0.003	0.002	0
0.003	0.002	0.001	0
0.003	0.002	0.002	0
0.003	0.003	0.002	0
0.004	0.003	0.001	0.001
0.004	0.003	0.001	0.001
0.004	0.003	0.002	0
0.004	0.003	0.001	0.001
0.004	0.002	0.001	0
0.004	0.002	0.001	0
0.004	0.003	0.001	0.001
0.004	0.003	0.002	0
0.003	0.002	0.001	0
0.004	0.003	0.002	0
0.003	0.002	0.001	0
0.004	0.003	0.001	0
0.004	0.002	0.002	0
0.003	0.002	0.001	0
0.004	0.003	0.003	0
0.004	0.003	0.002	0.001
0.005	0.002	0.002	0
0.004	0.003	0.002	0
0.004	0.002	0.002	0
0.004	0.003	0.001	0
0.004	0.003	0.001	0.001
0.004	0.003	0.002	0
0.004	0.003	0.001	0.001
0.004	0.003	0.001	0.001
0.004	0.003	0.001	0
0.004	0.002	0.002	0
0.004	0.002	0.002	0
0.004	0.003	0.001	0.001
0.004	0.003	0.001	0
0.004	0.003	0.001	0
0.004	0.002	0.001	0
0.004	0.002	0.001	0
0.003	0.002	0.001	0
0.004	0.003	0.001	0
0.004	0.003	0.002	0
0.004	0.002	0.001	0
0.004	0.002	0.002	0
0.005	0.003	0.002	0
0.004	0.003	0.002	0
0.004	0.002	0.002	0
0.004	0.002	0.002	0
0.004	0.003	0.001	0.001
0.004	0.003	0.001	0
0.004	0.003	0.001	0
0.004	0.002	0.001	0
0.003	0.002	0.001	0
0.004	0.002	0.001	0
0.004	0.003	0.001	0
0.004	0.003	0.002	0
0.004	0.002	0.001	0
0.005	0.002	0.002	0
0.004	0.003	0.002	0
0.004	0.003	0.002	0
0.003	0.002	0.002	0
0.004	0.003	0.002	0
0.004	0.003	0.001	0
0.004	0.003	0.001	0
0.004	0.003	0.001	0.001
0.004	0.003	0.001	0
0.005	0.002	0.002	0
0.003	0.003	0.001	0
0.004	0.003	0.001	0
0.005	0.003	0.001	0
0.004	0.003	0.001	0
0.003	0.003	0.002	0
0.004	0.003	0.002	0
0.003	0.003	0.002	0
0.004	0.002	0.002	0
0.004	0.003	0.002	0
0.003	0.003	0.002	0
0.004	0.003	0.002	0
0.004	0.003	0.002	0
0.003	0.002	0.002	0
0.005	0.003	0.001	0.001
0.004	0.002	0.001	0.001
0.005	0.003	0.001	0
0.004	0.003	0.001	0
0.007	0.005	0.002	0.001
