# Supplementary material for: Resolve integer ambiguity based on the global deep grid-based algorithms
Source: Sci Rep. 2023 Nov 23;13:20597. doi: 10.1038/s41598-023-47461-6 (PMC10667259; doi:10.1038/s41598-023-47461-6)
Supplement: Supplementary file 1 — Supplementary Information. [file 41598_2023_47461_MOESM1_ESM.zip › supplement materials of the manuscript/Measured experimental data/KEYLAB138j.22o]

     3.02           OBSERVATION DATA    M (MIXED)           RINEX VERSION / TYPE
BLANK OR G = GPS,  R = GLONASS,  E = GALILEO,  M = MIXED    COMMENT             
CHC Navigation      CHC Navigation      18-05-22 17:02      PGM / RUN BY / DATE 
KEYLAB                                                      MARKER NAME         
KEYLAB                                                      MARKER NUMBER       
whoever             CHC Navigation                          OBSERVER / AGENCY   
Unknown             CHC N71             2.0                 REC # / TYPE / VERS 
Unknown             3S-02-TSADM     NONE                    ANT # / TYPE        
 -2060472.3503  4794801.3433  3654667.7365                  APPROX POSITION XYZ 
        0.0000        0.0000        0.0000                  ANTENNA: DELTA H/E/N
G   11 C1C C2W C5X L1C L1P L2W L5X S1C S1P S2W S5X          SYS / # / OBS TYPES 
R    9 C1C C1P C2C L1C L2C S1C S2C D1C D2C                  SYS / # / OBS TYPES 
C   12 C1I C7I C6I L1I L7I L6I S1I S7I S6I D1I D7I D6I      SYS / # / OBS TYPES 
E   20 C1X C5X C7X C8X C6X L1X L5X L7X L8X L6X S1X S5X S7X  SYS / # / OBS TYPES 
       S8X S6X D1X D5X D7X D8X D6X                          SYS / # / OBS TYPES 
     1.000                                                  INTERVAL            
  2022     5    18     9     0    0.0000000     GPS         TIME OF FIRST OBS   
     1     1     1     0     0    0.0000000     GPS         TIME OF LAST OBS    
     0                                                      RCV CLOCK OFFS APPL 
    18                                                      LEAP SECONDS        
     0                                                      # OF SATELLITES     
HUACE ANT REFERENCEPOINT                                    COMMENT             
                                                            END OF HEADER       
> 2022 05 18 09 00  0.0000000  0 50
G02  21532447.9600   21532442.8790          0.0000  113154155.0480          0.0000   88172011.5980          0.0000         46.9900          0.0000         45.8500          0.0000 
G04  25101246.7310   25101247.1890   25101250.4240  131908001.1980          0.0000  102785491.8580   98502775.5760         30.4400          0.0000         33.9600         30.3600 
G05  22287738.8830   22287739.8290          0.0000  117123252.6100          0.0000   91265064.3400          0.0000         42.6600          0.0000         41.6000          0.0000 
G06  21272471.7120   21272472.3760   21272471.7450  111787962.3260          0.0000   87107698.8560   83478252.9470         45.7700          0.0000         47.0800         44.5000 
G09  22930349.5570   22930350.1500   22930349.5390  120499937.4670          0.0000   93896171.0380   89983823.1390         39.8000          0.0000         41.5400         40.0200 
G11  20710650.4680   20710647.9910   20710650.5870  108835668.6670          0.0000   84807182.2620   81273636.4570         46.7600          0.0000         49.5400         46.5500 
G12  22184032.0620   22184031.1200          0.0000  116577950.8930          0.0000   90839973.0610          0.0000         43.6600          0.0000         41.6800          0.0000 
G17  23176603.0050   23176604.5190          0.0000  121793972.8060          0.0000   94904397.5020          0.0000         38.4900          0.0000         38.6300          0.0000 
G19  21669436.4860   21669433.5380          0.0000  113873798.7580          0.0000   88732822.9190          0.0000         44.0200          0.0000         42.7700          0.0000 
G20  20496353.5140   20496350.3070          0.0000  107709588.8190          0.0000   83929551.5580          0.0000         47.1100          0.0000         46.5300          0.0000 
G25  23505372.1500   23505375.3060   23505375.8420  123521597.0080          0.0000   96250635.3950   92240189.1750         34.7000          0.0000         38.2800         36.4200 
R05  23634570.8460          0.0000   23634575.6460  126340642.5150   98265131.6190         40.9900         39.7700      -4109.1200      -3195.9300 
R06  19502868.3580          0.0000          0.0000  104071194.7060          0.0000         45.1700          0.0000       -931.8200          0.0000 
R07  20194355.5260          0.0000   20194357.3310  108102219.7980   84079674.4620         54.0700         49.5000       3054.9630       2376.1240 
R08  24016089.0600          0.0000   24016111.6390  128604973.9110  100026154.9100         40.1900         37.5500       4488.8870       3491.4690 
R12  23255150.2610          0.0000   23255159.7580  124224822.9700   96619319.0520         44.0900         40.3300      -2165.4290      -1684.2110 
R20  23075749.5500          0.0000   23075758.2430  123396555.6980   95975185.2820         32.5100         40.1800      -2549.4490      -1982.9650 
R21  19868475.4990          0.0000   19868476.4030  106320510.4860   82693866.4200         55.2400         50.0100         74.2060         57.7530 
R22  20980303.5700          0.0000   20980305.1250  111994306.4060   87106673.8580         41.2600         33.9400       2412.9730       1876.7340 
C01  37712753.6430   37712755.2710   37712755.2730  196380188.4400  151853566.2210  159575027.2860         42.8500         46.8800         39.9600         10.0890          7.7340          8.1650 
C02  37679155.0760   37679154.1250   37679154.9110  196205238.9180  151718314.2650  159432867.6690         40.3000         47.8800         39.7300         35.6260         27.5530         28.9060 
C03  37028565.1890   37028563.9750   37028563.5750  192817440.2180  149098675.4680  156679975.2160         45.4000         49.7600         42.8200         23.6030         18.2300         19.1460 
C04  38716241.0320   38716240.9500   38716240.1970  201605626.2490  155894253.7340  163821079.2860         38.3000         44.0700         38.1500         -8.6120         -6.6730         -7.0150 
C05  39264048.3960   39264053.1260   39264050.9760  204458222.6540  158100093.3500  166139074.7660         35.8600         43.2600         35.3800         35.4770         27.5250         28.9530 
C07  37533093.4180   37533092.2320   37533088.9840  195444707.8250  151130283.2850  158814854.8150         42.9800         48.1100         42.2500      -1495.0120      -1156.0180      -1214.8290 
C08  36234684.5460   36234681.7160   36234679.4550  188683564.0090  145902115.6610  153320849.7850         45.4000         51.7400         44.9700       -197.2880       -152.5650       -160.3020 
C10  36722236.3540   36722237.7690   36722234.0300  191222331.7390  147865291.6720  155383837.8590         43.8500         48.9100         42.5400      -1265.9530       -978.9270      -1028.7320 
C13  36780827.7660   36780832.4500   36780829.0280  191527635.1910  148101451.8270  155631987.6010         46.2800         49.6500         44.1900        -54.7680        -42.3890        -44.4920 
C14  24121128.4160   24121128.7280   24121125.3510  125605336.2110   97126134.4180  102064702.9510         40.2800         48.6300         42.3200      -2655.9710      -2053.7760      -2158.1660 
C16  41009632.4310   41009660.1700   41009650.5830  213547873.5260  165128833.6190  173525214.6910         33.1900         39.0200         30.2600       1465.3930       1133.1070       1190.5450 
C27  22535565.6390          0.0000   22535565.6420  117348785.5030          0.0000   95355585.0540         48.1600          0.0000         45.9500       2010.5790          0.0000       1633.7050 
C28  21681596.0390          0.0000   21681595.7290  112901980.7230          0.0000   91742213.1680         51.7600          0.0000         49.5200       -446.9850          0.0000       -363.2270 
C32  25969736.2150          0.0000   25969754.9170  135231318.0640          0.0000  109886632.6850         37.9100          0.0000         37.5900       3335.5530          0.0000       2710.4260 
C33  22640443.0360          0.0000   22640454.7150  117895082.2030          0.0000   95799602.7710         50.1700          0.0000         48.8500      -1456.4370          0.0000      -1183.4900 
C38  36055926.8730          0.0000   36055923.5570  187752842.0250          0.0000  152564620.4070         49.9300          0.0000         49.0600       -212.0960          0.0000       -172.3530 
C39  40467614.4020          0.0000   40467622.4250  210725605.7300          0.0000  171231923.5330         35.0800          0.0000         33.9000       1723.7230          0.0000       1400.7530 
C40  37743069.7560          0.0000   37743070.3110  196538112.2930          0.0000  159703339.1660         44.0900          0.0000         42.9200      -1638.3050          0.0000      -1331.1700 
C41  22247195.8850          0.0000   22247202.0900  115847341.4470          0.0000   94135641.0270         50.6700          0.0000         50.2500       1633.7290          0.0000       1327.4860 
C42  26822137.1790          0.0000   26822147.5570  139670128.6270          0.0000  113493554.1730         32.5000          0.0000         33.6500      -3141.5160          0.0000      -2552.9060 
C43  25344691.3810          0.0000   25344694.7730  131976506.7020          0.0000  107241743.9200         39.9400          0.0000         38.7600      -2520.1840          0.0000      -2047.9810 
C59  37632927.5850          0.0000   37632915.3980  195964526.6590          0.0000  159237146.9370         45.5200          0.0000         44.2500         23.6870          0.0000         19.2390 
C60  37784368.4570          0.0000   37784354.1220  196753135.1330          0.0000  159877915.3030         45.2100          0.0000         43.3200         -4.1690          0.0000         -3.3920 
E07  27746504.8770   27746508.3040   27746509.8520          0.0000          0.0000  145808948.8080  108883369.6790  111723806.8710          0.0000          0.0000         32.0000         32.5600         41.0600          0.0000          0.0000      -2049.3660      -1530.5680      -1570.5310          0.0000          0.0000 
E10  26538726.0580   26538728.9620   26538730.7190          0.0000          0.0000  139462076.3970  104143845.4550  106860637.2510          0.0000          0.0000         36.4200         35.6700         43.3500          0.0000          0.0000       1797.9180       1342.6180       1377.6350          0.0000          0.0000 
E12  23203524.3940   23203521.9120   23203524.1600          0.0000          0.0000  121935690.4930   91056034.1900   93431440.1570          0.0000          0.0000         39.7300         38.6400         47.0000          0.0000          0.0000       1277.9140        954.3310        979.1880          0.0000          0.0000 
E19  26309386.0160   26309387.0120   26309388.6220          0.0000          0.0000  138257033.6440  103244001.4810  105937481.3570          0.0000          0.0000         38.2400         36.2800         44.1200          0.0000          0.0000       2348.0780       1753.4150       1799.1240          0.0000          0.0000 
E24  26297875.4630   26297877.8020   26297879.1820          0.0000          0.0000  138196318.3330  103198598.2040  105890738.8860          0.0000          0.0000         37.2000         36.9500         44.6100          0.0000          0.0000       -846.3300       -631.9530       -648.5130          0.0000          0.0000 
E26  27233460.6590   27233462.6990   27233464.2300          0.0000          0.0000  143112906.8620  106870083.9520  109657998.2260          0.0000          0.0000         34.0500         33.4800         42.2400          0.0000          0.0000      -1698.1740      -1268.1300      -1301.1280          0.0000          0.0000 
E31  26439586.7250   26439594.6910   26439595.7890          0.0000          0.0000  138940993.8170  103754677.3270  106461324.6590          0.0000          0.0000         36.5000         35.9400         43.9700          0.0000          0.0000      -2525.3280      -1885.7000      -1934.8740          0.0000          0.0000 
E33  24040574.1560   24040572.6120   24040574.4920          0.0000          0.0000  126334344.0110   94340731.6280   96801790.1400          0.0000          0.0000         45.2200         44.1700         52.2500          0.0000          0.0000       -460.1110       -343.5600       -352.5290          0.0000          0.0000 
> 2022 05 18 09 00  1.0000000  0 50
G02  21532289.7670   21532284.6950          0.0000  113153323.6190          0.0000   88171363.6990          0.0000         47.0800          0.0000         45.7600          0.0000 
G04  25101702.6580   25101703.1990   25101706.4220  131910397.4770          0.0000  102787359.0750   98504565.0030         30.5800          0.0000         33.8200         30.3700 
G05  22287202.0820   22287202.9980          0.0000  117120431.6020          0.0000   91262866.1650          0.0000         42.7500          0.0000         41.5400          0.0000 
G06  21272708.8290   21272709.4750   21272708.8470  111789208.2590          0.0000   87108669.7070   83479183.3410         45.8400          0.0000         47.0100         44.5400 
G09  22930563.9210   22930564.4940   22930563.8590  120501063.7780          0.0000   93897048.6690   89984664.2260         39.9100          0.0000         41.4400         40.0500 
G11  20710521.9720   20710519.4710   20710522.0700  108834993.2910          0.0000   84806655.9960   81273132.1150         46.8300          0.0000         49.4800         46.5800 
G12  22184295.3990   22184294.4360          0.0000  116579334.6050          0.0000   90841051.2740          0.0000         43.7700          0.0000         41.6200          0.0000 
G17  23177176.2420   23177177.7560          0.0000  121796985.0620          0.0000   94906744.6900          0.0000         38.5800          0.0000         38.5200          0.0000 
G19  21669969.1500   21669966.2090          0.0000  113876597.8140          0.0000   88735003.9730          0.0000         44.1200          0.0000         42.7400          0.0000 
G20  20496128.8510   20496125.6540          0.0000  107708408.0450          0.0000   83928631.4340          0.0000         47.2100          0.0000         46.5500          0.0000 
G25  23505229.6750   23505232.8310   23505233.3600  123520848.2820          0.0000   96250051.9690   92239630.0660         34.7500          0.0000         38.1500         36.4400 
R05  23635339.6800          0.0000   23635344.4790  126344752.3770   98268328.1790         40.9900         39.7300      -4109.8280      -3196.5360 
R06  19503043.1380          0.0000          0.0000  104072127.5050          0.0000         45.1700          0.0000       -933.0590          0.0000 
R07  20193784.9910          0.0000   20193786.7930  108099165.7070   84077299.0660         54.0700         49.4600       3053.9200       2375.2950 
R08  24015250.9570          0.0000   24015273.5450  128600485.7670  100022664.0970         40.2400         37.4600       4488.0860       3490.6680 
R12  23255555.8060          0.0000   23255565.3050  124226989.3100   96621003.9790         44.0800         40.2900      -2166.4440      -1685.0120 
R20  23076226.4640          0.0000   23076235.1550  123399106.0010   95977168.8580         32.4900         40.0700      -2550.1750      -1983.6160 
R21  19868461.7770          0.0000   19868462.6790  106320437.1060   82693809.3580         55.2200         49.9400         73.3300         57.0170 
R22  20979851.6650          0.0000   20979853.2180  111991894.1170   87104797.6370         41.2400         33.8800       2412.3860       1876.2590 
C01  37712751.8580   37712753.4850   37712753.4920  196380179.0690  151853558.9610  159575019.6560         42.9000         46.9100         39.9800          9.3910          7.2780          7.7180 
C02  37679148.3610   37679147.4100   37679148.1950  196205203.9500  151718287.2270  159432839.2560         40.3400         47.9100         39.7400         35.0770         27.1240         28.5710 
C03  37028560.7840   37028559.5720   37028559.1700  192817417.2810  149098657.7290  156679956.5780         45.4600         49.7900         42.8300         23.0440         17.8210         18.7920 
C04  38716242.8170   38716242.7340   38716241.9800  201605635.5610  155894260.9390  163821086.8580         38.3400         44.1200         38.1600         -9.2360         -7.1480         -7.4250 
C05  39264041.6930   39264046.4200   39264044.2720  204458187.7690  158100066.3810  166139046.4230         35.9100         43.3100         35.4100         34.9460         27.0030         28.5050 
C07  37533380.6540   37533379.4650   37533376.2200  195446203.5230  151131439.8530  158816070.1890         43.0200         48.1300         42.2700      -1495.6820      -1156.5680      -1215.3130 
C08  36234722.5490   36234719.7160   36234717.4600  188683761.8780  145902268.6640  153321010.5650         45.4300         51.7700         45.0000       -197.7630       -152.9370       -160.6370 
C10  36722479.6210   36722481.0240   36722477.3010  191223598.4150  147866271.1420  155384867.1210         43.9100         48.9400         42.5600      -1266.6520       -979.4860      -1029.1510 
C13  36780838.4100   36780843.1030   36780839.6710  191527690.6230  148101494.6830  155632032.6450         46.3100         49.6900         44.2000        -55.3270        -42.7530        -44.9010 
C14  24121638.6030   24121638.9220   24121635.5360  125607992.9420   97128188.7740  102066861.7740         40.3200         48.6900         42.3300      -2656.7530      -2054.3910      -2158.8450 
C16  41009351.2610   41009378.9600   41009369.4300  213546409.0790  165127701.1930  173524024.6400         33.1000         39.0400         30.3200       1464.4520       1132.3990       1190.1810 
C27  22535179.6860          0.0000   22535179.6910  117346775.6910          0.0000   95353951.9070         48.2200          0.0000         45.9600       2009.8250          0.0000       1633.2120 
C28  21681682.0330          0.0000   21681681.7250  112902428.4840          0.0000   91742577.0030         51.8100          0.0000         49.5400       -447.8230          0.0000       -363.8420 
C32  25969095.7460          0.0000   25969114.4370  135227983.1850          0.0000  109883922.8680         37.9100          0.0000         37.5900       3334.9950          0.0000       2709.9510 
C33  22640722.9080          0.0000   22640734.5880  117896539.5290          0.0000   95800786.9600         50.2200          0.0000         48.8700      -1457.4790          0.0000      -1184.2440 
C38  36055967.7370          0.0000   36055964.4240  187753054.7450          0.0000  152564793.2440         49.9900          0.0000         49.0800       -212.6270          0.0000       -172.6510 
C39  40467283.4960          0.0000   40467291.5130  210723882.7070          0.0000  171230523.4560         35.1300          0.0000         33.8600       1723.1270          0.0000       1400.2130 
C40  37743384.4960          0.0000   37743385.0510  196539751.2500          0.0000  159704670.9570         44.1300          0.0000         42.9400      -1638.9110          0.0000      -1331.7100 
C41  22246882.3400          0.0000   22246888.5480  115845708.6560          0.0000   94134314.2350         50.7100          0.0000         50.2800       1632.6210          0.0000       1326.7410 
C42  26822740.6960          0.0000   26822751.0810  139673271.1440          0.0000  113496107.6940         32.5600          0.0000         33.6400      -3142.5210          0.0000      -2553.4280 
C43  25345175.5210          0.0000   25345178.9190  131979027.6300          0.0000  107243792.3570         39.9900          0.0000         38.7700      -2520.9570          0.0000      -2048.4180 
C59  37632923.1670          0.0000   37632910.9820  195964503.6200          0.0000  159237128.2090         45.5600          0.0000         44.2700         23.1370          0.0000         18.8760 
C60  37784369.3880          0.0000   37784355.0550  196753139.9550          0.0000  159877919.2150         45.2400          0.0000         43.3200         -4.7190          0.0000         -3.7280 
E07  27746895.1230   27746898.5630   27746900.1060          0.0000          0.0000  145810999.4430  108884900.9560  111725378.1040          0.0000          0.0000         32.0600         32.6000         41.0900          0.0000          0.0000      -2050.8100      -1531.2480      -1571.3510          0.0000          0.0000 
E10  26538384.0320   26538386.9560   26538388.6910          0.0000          0.0000  139460279.0730  104142503.2820  106859260.0900          0.0000          0.0000         36.5300         35.6800         43.4000          0.0000          0.0000       1797.4710       1342.3290       1377.2160          0.0000          0.0000 
E12  23203281.3450   23203278.8570   23203281.1090          0.0000          0.0000  121934413.2850   91055080.4420   93430461.5230          0.0000          0.0000         39.8000         38.6800         47.0500          0.0000          0.0000       1277.3460        953.8280        978.6940          0.0000          0.0000 
E19  26308939.3590   26308940.3570   26308941.9640          0.0000          0.0000  138254686.4530  103242248.7080  105935682.8610          0.0000          0.0000         38.3500         36.3300         44.1700          0.0000          0.0000       2347.1280       1752.7910       1798.4160          0.0000          0.0000 
E24  26298036.6740   26298039.0180   26298040.3930          0.0000          0.0000  138197165.5000  103199230.8220  105891388.0130          0.0000          0.0000         37.3400         36.9500         44.6700          0.0000          0.0000       -847.2610       -632.6330       -649.2110          0.0000          0.0000 
E26  27233783.9140   27233785.9660   27233787.4840          0.0000          0.0000  143114605.5800  106871352.4630  109659299.8430          0.0000          0.0000         34.1200         33.5300         42.2600          0.0000          0.0000      -1698.6670      -1268.4100      -1301.5840          0.0000          0.0000 
E31  26440067.3930   26440075.3750   26440076.4560          0.0000          0.0000  138943519.7710  103756563.5790  106463260.1370          0.0000          0.0000         36.5500         35.9500         44.0000          0.0000          0.0000      -2525.9150      -1886.2490      -1935.4890          0.0000          0.0000 
E33  24040661.8330   24040660.2970   24040662.1690          0.0000          0.0000  126334804.7720   94341075.6960   96802143.1930          0.0000          0.0000         45.3000         44.2300         52.2800          0.0000          0.0000       -460.6510       -343.9980       -353.0230          0.0000          0.0000 
> 2022 05 18 09 00  2.0000000  0 50
G02  21532131.5440   21532126.4660          0.0000  113152492.2330          0.0000   88170715.8880          0.0000         47.1500          0.0000         45.7600          0.0000 
G04  25102158.7360   25102159.2510   25102162.5290  131912794.0980          0.0000  102789226.5810   98506354.6370         30.6500          0.0000         33.6900         30.3800 
G05  22286665.2920   22286666.2220          0.0000  117117610.8610          0.0000   91260668.1910          0.0000         42.8400          0.0000         41.4500          0.0000 
G06  21272945.9270   21272946.5860   21272945.9530  111790454.2920          0.0000   87109640.6430   83480113.8270         45.9500          0.0000         46.8700         44.5600 
G09  22930778.3290   22930778.9140   22930778.3090  120502190.6410          0.0000   93897926.7590   89985505.6980         39.9700          0.0000         41.3300         40.0900 
G11  20710393.4640   20710390.9740   20710393.5700  108834318.0590          0.0000   84806129.8450   81272627.8910         46.9000          0.0000         49.3900         46.5900 
G12  22184558.7950   22184557.8430          0.0000  116580718.8170          0.0000   90842129.8810          0.0000         43.8400          0.0000         41.5300          0.0000 
G17  23177749.4720   23177750.9750          0.0000  121799997.5020          0.0000   94909092.0760          0.0000         38.6900          0.0000         38.4400          0.0000 
G19  21670501.8490   21670498.9050          0.0000  113879397.2160          0.0000   88737185.3380          0.0000         44.1800          0.0000         42.7400          0.0000 
G20  20495904.2040   20495900.9990          0.0000  107707227.6230          0.0000   83927711.6520          0.0000         47.2900          0.0000         46.5800          0.0000 
G25  23505087.2990   23505090.4570   23505090.9780  123520100.1050          0.0000   96249468.9740   92239071.3730         34.8900          0.0000         38.0800         36.4900 
R05  23636108.5260          0.0000   23636113.3220  126348862.3600   98271524.8490         40.9900         39.7300      -4109.5580      -3196.4050 
R06  19503218.0890          0.0000          0.0000  104073061.1120          0.0000         45.1700          0.0000       -933.5710          0.0000 
R07  20193214.5600          0.0000   20193216.3610  108096112.1710   84074924.1000         54.0700         49.4500       3053.7340       2375.1180 
R08  24014412.8470          0.0000   24014435.4460  128595997.5710  100019173.2380         40.2900         37.3800       4488.7100       3491.2820 
R12  23255961.4600          0.0000   23255970.9640  124229156.1480   96622689.2750         44.0500         40.3100      -2166.6210      -1685.0770 
R20  23076703.4510          0.0000   23076712.1490  123401656.5270   95979152.5660         32.4300         40.0400      -2550.1660      -1983.4400 
R21  19868448.1340          0.0000   19868449.0370  106320364.0610   82693752.5360         55.2200         49.9300         73.3490         57.0920 
R22  20979399.7820          0.0000   20979401.3370  111989481.9080   87102921.4680         41.2300         33.8700       2412.6100       1876.4730 
C01  37712750.0200   37712751.6760   37712751.6490  196380169.6130  151853551.6420  159575011.9950         42.9400         46.9400         40.0400          9.8840          7.7060          7.9600 
C02  37679141.6280   37679140.6680   37679141.4620  196205168.9250  151718260.1600  159432810.8020         40.3800         47.9700         39.8000         35.4770         27.4040         28.8130 
C03  37028556.3560   37028555.1480   37028554.7400  192817394.2660  149098639.9370  156679937.8850         45.5000         49.8300         42.9000         23.5100         18.1090         19.0620 
C04  38716244.5760   38716244.5060   38716243.7360  201605644.8050  155894268.0900  163821094.3860         38.3800         44.1500         38.2200         -8.7510         -6.8500         -7.2110 
C05  39264034.9710   39264039.7210   39264037.5480  204458152.8190  158100039.3430  166139018.0340         35.9900         43.3700         35.4600         35.3750         27.3200         28.7850 
C07  37533667.8820   37533666.6990   37533663.4470  195447699.2300  151132596.4300  158817285.5800         43.0600         48.1700         42.3300      -1495.2170      -1156.2420      -1215.0240 
C08  36234760.5180   36234757.6880   36234755.4260  188683959.6450  145902421.5970  153321171.2780         45.4900         51.8300         45.0500       -197.2320       -152.5650       -160.2920 
C10  36722722.8520   36722724.2810   36722720.5250  191224865.1290  147867250.6480  155385896.4600         43.9400         48.9900         42.6300      -1266.2230       -979.1790      -1029.1040 
C13  36780849.0150   36780853.7180   36780850.2720  191527745.9300  148101537.4550  155632077.6040         46.3500         49.7100         44.2700        -54.7870        -42.4080        -44.6220 
C14  24122148.8370   24122149.1680   24122145.7690  125610649.8800   97130243.2780  102069020.7560         40.3800         48.7400         42.3900      -2656.6130      -2054.2420      -2158.7520 
C16  41009069.9890   41009097.6990   41009088.1590  213544944.4070  165126568.6020  173522834.4710         32.9500         39.0500         30.3500       1465.2620       1132.9300       1190.8800 
C27  22534793.7180          0.0000   22534793.7180  117344765.9510          0.0000   95352318.8480         48.2600          0.0000         46.0200       2010.1790          0.0000       1633.3510 
C28  21681768.0600          0.0000   21681767.7490  112902876.5090          0.0000   91742941.0720         51.8500          0.0000         49.6200       -447.6840          0.0000       -363.8420 
C32  25968455.2740          0.0000   25968473.9510  135224648.3520          0.0000  109881213.1010         37.9200          0.0000         37.6400       3335.2830          0.0000       2710.1650 
C33  22641002.8250          0.0000   22641014.5010  117897997.2230          0.0000   95801971.4740         50.2500          0.0000         48.9500      -1457.3860          0.0000      -1184.3470 
C38  36056008.5450          0.0000   36056005.2280  187753267.3430          0.0000  152564966.0180         50.0300          0.0000         49.1300       -212.0870          0.0000       -172.3900 
C39  40466952.5550          0.0000   40466960.5670  210722159.5190          0.0000  171229123.2470         35.2100          0.0000         33.9300       1723.7600          0.0000       1400.5480 
C40  37743699.2410          0.0000   37743699.7950  196541390.2400          0.0000  159706002.7770         44.1800          0.0000         43.0300      -1638.5290          0.0000      -1331.4860 
C41  22246568.8330          0.0000   22246575.0370  115844076.2420          0.0000   94132987.7840         50.7600          0.0000         50.3300       1632.6670          0.0000       1326.6290 
C42  26823344.1470          0.0000   26823354.5260  139676413.6040          0.0000  113498661.2270         32.6000          0.0000         33.6500      -3141.9160          0.0000      -2553.1580 
C43  25345659.6590          0.0000   25345663.0560  131981548.6740          0.0000  107245840.9150         40.0300          0.0000         38.8400      -2520.6770          0.0000      -2048.2880 
C59  37632918.7190          0.0000   37632906.5310  195964480.5130          0.0000  159237109.4440         45.6200          0.0000         44.3400         23.5840          0.0000         19.0990 
C60  37784370.2790          0.0000   37784355.9410  196753144.7070          0.0000  159877923.1000         45.2900          0.0000         43.3900         -4.2340          0.0000         -3.5410 
E07  27747285.3760   27747288.7840   27747290.3600          0.0000          0.0000  145813050.2310  108886432.4240  111726949.4850          0.0000          0.0000         32.1400         32.6600         41.1400          0.0000          0.0000      -2050.6050      -1531.2290      -1571.0900          0.0000          0.0000 
E10  26538041.9980   26538044.9030   26538046.6560          0.0000          0.0000  139458481.6710  104141161.0870  106857882.8610          0.0000          0.0000         36.6000         35.7000         43.4300          0.0000          0.0000       1797.9460       1342.5530       1377.5980          0.0000          0.0000 
E12  23203038.2970   23203035.8130   23203038.0620          0.0000          0.0000  121933136.0550   91054126.6620   93429482.8650          0.0000          0.0000         39.9100         38.7000         47.0900          0.0000          0.0000       1277.6630        954.1080        978.9830          0.0000          0.0000 
E19  26308492.7360   26308493.7400   26308495.3410          0.0000          0.0000  138252339.4300  103240496.0540  105933884.4930          0.0000          0.0000         38.4100         36.3800         44.2100          0.0000          0.0000       2347.4360       1753.0330       1798.6680          0.0000          0.0000 
E24  26298197.9600   26298200.2840   26298201.6820          0.0000          0.0000  138198013.0290  103199863.7320  105892037.4090          0.0000          0.0000         37.4300         36.9700         44.7100          0.0000          0.0000       -847.3080       -632.7820       -649.1930          0.0000          0.0000 
E26  27234107.1720   27234109.2140   27234110.7420          0.0000          0.0000  143116304.3130  106872621.0080  109660601.4690          0.0000          0.0000         34.2300         33.5400         42.2800          0.0000          0.0000      -1698.3320      -1268.3070      -1301.3330          0.0000          0.0000 
E31  26440548.0880   26440556.0670   26440557.1530          0.0000          0.0000  138946045.7890  103758449.8840  106465195.6450          0.0000          0.0000         36.6400         35.9800         44.0200          0.0000          0.0000      -2525.5510      -1885.8300      -1935.2090          0.0000          0.0000 
E33  24040749.5210   24040747.9800   24040749.8570          0.0000          0.0000  126335265.5680   94341419.8020   96802496.2700          0.0000          0.0000         45.4000         44.2500         52.3400          0.0000          0.0000       -460.3440       -343.7560       -352.7530          0.0000          0.0000 
> 2022 05 18 09 00  3.0000000  0 50
G02  21531973.3600   21531968.2750          0.0000  113151661.0840          0.0000   88170068.2680          0.0000         47.2300          0.0000         45.8500          0.0000 
G04  25102614.9680   25102615.3900   25102618.6270  131915191.2610          0.0000  102791094.5270   98508144.8010         30.7300          0.0000         33.5400         30.3500 
G05  22286128.5930   22286129.5510          0.0000  117114790.6220          0.0000   91258470.5990          0.0000         42.9200          0.0000         41.4000          0.0000 
G06  21273183.0840   21273183.7600   21273183.1290  111791700.6400          0.0000   87110611.8210   83481044.5380         46.0000          0.0000         46.8100         44.6000 
G09  22930992.8800   22930993.4900   22930992.8750  120503318.2260          0.0000   93898805.3930   89986347.7330         40.0600          0.0000         41.2200         40.1100 
G11  20710265.0190   20710262.5500   20710265.1450  108833643.1720          0.0000   84805603.9570   81272123.9150         46.9600          0.0000         49.3200         46.6100 
G12  22184822.3140   22184821.3750          0.0000  116582103.7380          0.0000   90843209.0500          0.0000         43.9000          0.0000         41.4600          0.0000 
G17  23178322.7970   23178324.3320          0.0000  121803010.3840          0.0000   94911439.7510          0.0000         38.7400          0.0000         38.3200          0.0000 
G19  21671034.6410   21671031.6910          0.0000  113882197.1610          0.0000   88739367.1390          0.0000         44.2700          0.0000         42.7800          0.0000 
G20  20495679.6600   20495676.4480          0.0000  107706047.7620          0.0000   83926792.3100          0.0000         47.3900          0.0000         46.5800          0.0000 
G25  23504945.0460   23504948.2210   23504948.7310  123519352.6780          0.0000   96248886.5690   92238513.2470         34.9700          0.0000         37.9800         36.5400 
R05  23636877.4600          0.0000   23636882.2590  126352972.7080   98274721.7740         40.9600         39.7500      -4110.9640      -3197.4760 
R06  19503393.2220          0.0000          0.0000  104073995.7160          0.0000         45.1700          0.0000       -935.5640          0.0000 
R07  20192644.2820          0.0000   20192646.0830  108093059.4300   84072549.7460         54.0700         49.4400       3051.8620       2373.6840 
R08  24013574.7690          0.0000   24013597.3780  128591509.5680  100015682.5340         40.3200         37.3500       4487.6210       3490.3980 
R12  23256367.2170          0.0000   23256376.7220  124231323.6160   96624375.0790         44.0500         40.3400      -2168.2230      -1686.4000 
R20  23077180.4800          0.0000   23077189.1780  123404207.4260   95981136.6020         32.4100         40.0100      -2551.5070      -1984.5010 
R21  19868434.5750          0.0000   19868435.4760  106320291.5460   82693696.1450         55.2200         49.9000         71.7750         55.7970 
R22  20978947.9200          0.0000   20978949.4700  111987069.9150   87101045.4920         41.2300         33.8800       2411.5010       1875.5510 
C01  37712748.2410   37712749.8780   37712749.8720  196380160.2940  151853544.4440  159575004.4110         42.9900         46.9700         40.1000          8.6830          6.7750          7.1130 
C02  37679134.9360   37679133.9770   37679134.7710  196205134.0430  151718233.1780  159432782.4490         40.4500         48.0000         39.8800         34.2570         26.4910         27.8810 
C03  37028551.9710   37028550.7590   37028550.3550  192817371.4050  149098622.2590  156679919.3040         45.5600         49.8500         42.9400         22.2430         17.2620         18.0560 
C04  38716246.3830   38716246.3200   38716245.5440  201605654.1980  155894275.3430  163821102.0150         38.4100         44.1900         38.2500         -9.9530         -7.6600         -8.1890 
C05  39264028.2780   39264033.0330   39264030.8530  204458118.0100  158100012.4300  166138989.7580         36.0600         43.4000         35.5500         34.1360         26.5000         27.7700 
C07  37533955.1680   37533953.9880   37533950.7340  195449195.1800  151133753.1850  158818501.1570         43.0900         48.1900         42.4000      -1496.4930      -1157.1830      -1216.0490 
C08  36234798.5310   36234795.7070   36234793.4410  188684157.5440  145902574.6110  153321332.0770         45.5100         51.8500         45.1000       -198.4710       -153.3750       -161.2510 
C10  36722966.2090   36722967.6180   36722963.8910  191226132.1630  147868230.3820  155386925.9890         43.9700         49.0100         42.6600      -1267.6390       -980.1380      -1029.9330 
C13  36780859.6680   36780864.3650   36780860.9270  191527801.3720  148101580.3270  155632122.6480         46.3700         49.7500         44.3100        -55.9510        -43.2370        -45.5070 
C14  24122659.1530   24122659.4720   24122656.0850  125613307.2080   97132298.1010  102071180.0500         40.4100         48.7900         42.4600      -2657.9640      -2055.3320      -2159.8790 
C16  41008788.7120   41008816.4370   41008806.8800  213543479.7610  165125436.0370  173521644.3340         32.8800         39.0200         30.4400       1464.3310       1132.4090       1189.8180 
C27  22534407.8390          0.0000   22534407.8420  117342756.5270          0.0000   95350686.0160         48.3200          0.0000         46.0900       2008.8100          0.0000       1632.3270 
C28  21681854.1980          0.0000   21681853.8880  112903325.0200          0.0000   91743305.5180         51.8800          0.0000         49.6600       -449.2200          0.0000       -365.0340 
C32  25967814.8580          0.0000   25967833.5220  135221313.7550          0.0000  109878503.5140         37.9700          0.0000         37.7100       3333.9610          0.0000       2709.1130 
C33  22641282.8930          0.0000   22641294.5730  117899455.5330          0.0000   95803156.4550         50.2900          0.0000         48.9800      -1459.0720          0.0000      -1185.5760 
C38  36056049.4030          0.0000   36056046.0880  187753480.0630          0.0000  152565138.8630         50.0900          0.0000         49.1900       -213.2700          0.0000       -173.2560 
C39  40466621.6360          0.0000   40466629.6450  210720436.3870          0.0000  171227723.0720         35.2800          0.0000         34.0100       1722.6980          0.0000       1399.7290 
C40  37744014.0540          0.0000   37744014.6100  196543029.4870          0.0000  159707334.7860         44.2100          0.0000         43.0600      -1639.8050          0.0000      -1332.4550 
C41  22246255.4640          0.0000   22246261.6680  115842444.4400          0.0000   94131661.8100         50.8000          0.0000         50.3700       1631.0380          0.0000       1325.3440 
C42  26823947.7100          0.0000   26823958.0970  139679556.3570          0.0000  113501214.9380         32.5700          0.0000         33.6700      -3143.1830          0.0000      -2553.9490 
C43  25346143.8740          0.0000   25346147.2740  131984070.0580          0.0000  107247889.7340         40.0400          0.0000         38.8800      -2522.0090          0.0000      -2049.3220 
C59  37632914.3200          0.0000   37632902.1350  195964457.5450          0.0000  159237090.7680         45.6500          0.0000         44.3800         22.3360          0.0000         18.1960 
C60  37784371.2320          0.0000   37784356.8950  196753149.6200          0.0000  159877927.0830         45.3300          0.0000         43.4500         -5.5480          0.0000         -4.5010 
E07  27747675.7100   27747679.1510   27747680.6900          0.0000          0.0000  145815101.4920  108887964.1810  111728521.2430          0.0000          0.0000         32.1800         32.7000         41.1700          0.0000          0.0000      -2051.9920      -1532.1610      -1572.2540          0.0000          0.0000 
E10  26537699.9840   26537702.8920   26537704.6410          0.0000          0.0000  139456684.3930  104139818.9640  106856505.7300          0.0000          0.0000         36.6900         35.7200         43.4700          0.0000          0.0000       1796.7910       1341.6870       1376.7320          0.0000          0.0000 
E12  23202795.2800   23202792.7930   23202795.0440          0.0000          0.0000  121931858.9930   91053173.0150   93428504.3380          0.0000          0.0000         39.9900         38.7300         47.1300          0.0000          0.0000       1276.4710        953.2320        978.1440          0.0000          0.0000 
E19  26308046.1970   26308047.1850   26308048.8040          0.0000          0.0000  138249992.8260  103238743.7320  105932086.4390          0.0000          0.0000         38.5100         36.4200         44.2600          0.0000          0.0000       2345.8240       1751.8230       1797.5690          0.0000          0.0000 
E24  26298359.3450   26298361.6960   26298363.0660          0.0000          0.0000  138198861.1190  103200497.0170  105892687.2460          0.0000          0.0000         37.5400         36.9900         44.7600          0.0000          0.0000       -848.9190       -633.8350       -650.3480          0.0000          0.0000 
E26  27234430.4790   27234432.5340   27234434.0530          0.0000          0.0000  143118003.2540  106873889.6720  109661903.2410          0.0000          0.0000         34.2700         33.5800         42.2800          0.0000          0.0000      -1699.6730      -1269.1360      -1302.1900          0.0000          0.0000 
E31  26441028.8350   26441036.8030   26441037.9040          0.0000          0.0000  138948572.0920  103760336.4130  106467131.3720          0.0000          0.0000         36.7000         35.9800         44.0600          0.0000          0.0000      -2526.8830      -1887.0780      -1936.1500          0.0000          0.0000 
E33  24040837.2580   24040835.7200   24040837.5950          0.0000          0.0000  126335726.6180   94341764.0870   96802849.5390          0.0000          0.0000         45.4700         44.2800         52.3700          0.0000          0.0000       -461.7130       -344.7520       -353.7310          0.0000          0.0000 
> 2022 05 18 09 00  4.0000000  0 50
G02  21531815.1830   21531810.1050          0.0000  113150829.7430          0.0000   88169420.4400          0.0000         47.2800          0.0000         45.7600          0.0000 
G04  25103071.1510   25103071.5830   25103074.8430  131917588.5470          0.0000  102792962.5370   98509934.9510         30.7700          0.0000         33.4300         30.3300 
G05  22285591.9290   22285592.8500          0.0000  117111970.3720          0.0000   91256273.0270          0.0000         42.9800          0.0000         41.3300          0.0000 
G06  21273420.2500   21273420.9030   21273420.2730  111792946.8380          0.0000   87111582.8850   83481975.1400         46.0700          0.0000         46.7000         44.6100 
G09  22931207.5480   22931208.1180   22931207.5100  120504446.1300          0.0000   93899684.2830   89987189.9960         40.1200          0.0000         41.1500         40.1300 
G11  20710136.5840   20710134.0890   20710136.6890  108832968.1660          0.0000   84805077.9900   81271619.8600         47.0200          0.0000         49.2300         46.6300 
G12  22185085.9300   22185084.9760          0.0000  116583488.9140          0.0000   90844288.3970          0.0000         43.9500          0.0000         41.3800          0.0000 
G17  23178896.1470   23178897.6870          0.0000  121806023.2340          0.0000   94913787.3970          0.0000         38.7900          0.0000         38.2500          0.0000 
G19  21671567.4920   21671564.5500          0.0000  113884997.1870          0.0000   88741548.9460          0.0000         44.3200          0.0000         42.6900          0.0000 
G20  20495455.1810   20495451.9760          0.0000  107704868.0090          0.0000   83925872.9950          0.0000         47.4500          0.0000         46.5000          0.0000 
G25  23504802.8760   23504806.0480   23504806.5800  123518605.5560          0.0000   96248304.3960   92237955.3070         35.1200          0.0000         37.9300         36.5700 
R05  23637646.3730          0.0000   23637651.1750  126357082.9380   98277918.6060         40.9400         39.7700      -4110.1350      -3196.7780 
R06  19503568.5030          0.0000          0.0000  104074930.8760          0.0000         45.1700          0.0000       -935.3400          0.0000 
R07  20192074.0590          0.0000   20192075.8580  108090007.0290   84070175.6680         54.0700         49.4300       3052.3000       2373.9640 
R08  24012736.6210          0.0000   24012759.2360  128587021.2480  100012191.6000         40.3800         37.3800       4488.4960       3490.9940 
R12  23256772.9900          0.0000   23256782.4940  124233491.2150   96626060.9970         44.0800         40.3600      -2167.6090      -1685.9430 
R20  23077657.5180          0.0000   23077666.2200  123406758.3010   95983120.6000         32.4100         39.9900      -2550.8270      -1983.9520 
R21  19868421.0410          0.0000   19868421.9420  106320219.1230   82693639.8170         55.2200         49.9000         72.4360         56.3280 
R22  20978496.0480          0.0000   20978497.6010  111984657.7480   87099169.3520         41.2200         33.8600       2412.3680       1876.2030 
C01  37712746.3870   37712748.0300   37712748.0170  196380150.6610  151853536.9940  159574996.5890         43.0300         46.9900         40.1600          9.9120          7.6600          8.0540 
C02  37679128.1720   37679127.2320   37679128.0050  196205098.8490  151718205.9510  159432753.8580         40.4900         48.0300         39.9400         35.3840         27.4130         28.7480 
C03  37028547.5170   37028546.3160   37028545.9010  192817348.2280  149098604.3280  156679900.4740         45.5900         49.8900         43.0100         23.4260         18.1560         19.0430 
C04  38716248.1460   38716248.0640   38716247.3110  201605663.2720  155894282.3570  163821109.3670         38.4400         44.2100         38.3300         -8.8720         -6.7850         -7.1640 
C05  39264021.5360   39264026.2780   39264024.1120  204458082.8790  158099985.2730  166138961.2060         36.1100         43.4200         35.6100         35.3750         27.3760         28.7200 
C07  37534242.4000   37534241.2250   37534237.9650  195450690.8870  151134909.7590  158819716.5450         43.1200         48.2200         42.4500      -1495.5050      -1156.4100      -1215.2390 
C08  36234836.4660   36234833.6460   36234831.3760  188684355.0900  145902727.3630  153321492.6010         45.5500         51.8900         45.1600       -197.3810       -152.5740       -160.3290 
C10  36723209.4750   36723210.8950   36723207.1540  191227398.9760  147869209.9630  155387955.3920         43.9900         49.0600         42.7400      -1266.6240       -979.4210      -1029.2630 
C13  36780870.2600   36780874.9570   36780871.5210  191527856.4950  148101622.9450  155632167.4330         46.4000         49.7700         44.4000        -54.9260        -42.4270        -44.5750 
C14  24123169.4540   24123169.7810   24123166.3870  125615964.4870   97134352.8710  102073339.3080         40.4500         48.8200         42.5200      -2657.1350      -2054.7170      -2159.1810 
C16  41008507.3620   41008535.1050   41008525.5310  213542014.6910  165124303.1320  173520453.8420         32.8400         39.0200         30.4800       1465.3550       1133.0980       1190.9080 
C27  22534021.9170          0.0000   22534021.9190  117340746.9510          0.0000   95349053.0750         48.3500          0.0000         46.1500       2009.7130          0.0000       1633.0630 
C28  21681940.3340          0.0000   21681940.0250  112903773.5540          0.0000   91743669.9890         51.9100          0.0000         49.7300       -448.4850          0.0000       -364.4290 
C32  25967174.3790          0.0000   25967193.0250  135217978.9250          0.0000  109875793.7590         38.0200          0.0000         37.7700       3335.0410          0.0000       2709.8670 
C33  22641562.9610          0.0000   22641574.6390  117900913.9660          0.0000   95804341.5600         50.3200          0.0000         49.0600      -1458.4390          0.0000      -1185.0920 
C38  36056090.1820          0.0000   36056086.8650  187753692.4340          0.0000  152565311.4360         50.1200          0.0000         49.2500       -212.1520          0.0000       -172.3810 
C39  40466290.6440          0.0000   40466298.6500  210718712.8910          0.0000  171226322.6030         35.3400          0.0000         34.0900       1723.7040          0.0000       1400.6880 
C40  37744328.8080          0.0000   37744329.3640  196544668.5180          0.0000  159708666.6370         44.2500          0.0000         43.1400      -1638.8730          0.0000      -1331.6720 
C41  22245942.1200          0.0000   22245948.3230  115840812.7990          0.0000   94130335.9730         50.8400          0.0000         50.4300       1631.6520          0.0000       1325.8100 
C42  26824551.1850          0.0000   26824561.5710  139682698.8220          0.0000  113503768.4520         32.5600          0.0000         33.6800      -3142.5490          0.0000      -2553.1300 
C43  25346628.0550          0.0000   25346631.4560  131986591.3110          0.0000  107249938.4570         40.0600          0.0000         38.9300      -2521.1800          0.0000      -2048.5860 
C59  37632909.8400          0.0000   37632897.6530  195964434.2520          0.0000  159237071.8480         45.6800          0.0000         44.4600         23.5380          0.0000         19.1270 
C60  37784372.1100          0.0000   37784357.7730  196753154.2110          0.0000  159877930.8160         45.3600          0.0000         43.5000         -4.3740          0.0000         -3.5510 
E07  27748066.0460   27748069.4590   27748071.0260          0.0000          0.0000  145817152.7390  108889495.9910  111730092.9810          0.0000          0.0000         32.2400         32.7600         41.2100          0.0000          0.0000      -2051.1730      -1531.8070      -1571.6960          0.0000          0.0000 
E10  26537357.9110   26537360.8190   26537362.5680          0.0000          0.0000  139454886.7810  104138476.5900  106855128.3370          0.0000          0.0000         36.7300         35.7500         43.4900          0.0000          0.0000       1797.7970       1342.5620       1377.6070          0.0000          0.0000 
E12  23202552.2090   23202549.7060   23202551.9740          0.0000          0.0000  121930581.6520   91052219.1760   93427525.5970          0.0000          0.0000         40.0900         38.7500         47.1500          0.0000          0.0000       1277.5230        953.9210        978.9080          0.0000          0.0000 
E19  26307599.6430   26307600.6180   26307602.2480          0.0000          0.0000  138247646.1920  103236991.3940  105930288.3750          0.0000          0.0000         38.5600         36.4600         44.2900          0.0000          0.0000       2346.6720       1752.3260       1798.2110          0.0000          0.0000 
E24  26298520.7530   26298523.0880   26298524.4750          0.0000          0.0000  138199709.3100  103201130.4200  105893337.1550          0.0000          0.0000         37.6000         36.9900         44.7800          0.0000          0.0000       -848.1650       -633.4340       -649.8350          0.0000          0.0000 
E26  27234753.7380   27234755.7830   27234757.3150          0.0000          0.0000  143119701.9460  106875158.1780  109663204.8240          0.0000          0.0000         34.3400         33.5900         42.2900          0.0000          0.0000      -1698.6210      -1268.4010      -1301.3700          0.0000          0.0000 
E31  26441509.5440   26441517.5180   26441518.6150          0.0000          0.0000  138951098.1960  103762222.7730  106469066.9480          0.0000          0.0000         36.7500         36.0000         44.0800          0.0000          0.0000      -2525.8770      -1886.2210      -1935.4520          0.0000          0.0000 
E33  24040924.9490   24040923.4030   24040925.2870          0.0000          0.0000  126336187.4380   94342108.2140   96803202.6340          0.0000          0.0000         45.5500         44.3000         52.4100          0.0000          0.0000       -460.6600       -344.0350       -352.9670          0.0000          0.0000 
> 2022 05 18 09 00  5.0000000  0 50
G02  21531657.0130   21531651.9340          0.0000  113149998.5880          0.0000   88168772.7940          0.0000         47.3500          0.0000         45.7000          0.0000 
G04  25103527.3720   25103527.9210   25103531.1430  131919986.3770          0.0000  102794830.9300   98511725.5290         30.7900          0.0000         33.2200         30.3200 
G05  22285055.3360   22285056.2640          0.0000  117109150.5690          0.0000   91254075.7720          0.0000         43.0400          0.0000         41.2800          0.0000 
G06  21273657.4350   21273658.0940   21273657.4620  111794193.2810          0.0000   87112554.1380   83482905.9260         46.1300          0.0000         46.6500         44.6400 
G09  22931422.3060   22931422.9050   22931422.2720  120505574.7240          0.0000   93900563.6850   89988032.7790         40.1900          0.0000         41.0500         40.1400 
G11  20710008.1920   20710005.7060   20710008.2990  108832293.4620          0.0000   84804552.2370   81271116.0210         47.0600          0.0000         49.1600         46.6400 
G12  22185349.6450   22185348.7000          0.0000  116584874.7480          0.0000   90845368.2590          0.0000         44.0000          0.0000         41.3200          0.0000 
G17  23179469.5460   23179471.0720          0.0000  121809036.4270          0.0000   94916135.3470          0.0000         38.8200          0.0000         38.1300          0.0000 
G19  21672100.4180   21672097.4780          0.0000  113887797.7070          0.0000   88743731.1630          0.0000         44.4000          0.0000         42.6300          0.0000 
G20  20495230.7730   20495227.5670          0.0000  107703688.7580          0.0000   83924954.1030          0.0000         47.5400          0.0000         46.6300          0.0000 
G25  23504660.8610   23504664.0210   23504664.5120  123517859.1420          0.0000   96247722.7650   92237397.9540         35.1900          0.0000         37.8700         36.5800 
R05  23638415.3200          0.0000   23638420.1180  126361193.4640   98281115.6990         40.9600         39.7600      -4110.6380      -3197.1600 
R06  19503743.9230          0.0000          0.0000  104075867.0070          0.0000         45.1700          0.0000       -936.5700          0.0000 
R07  20191503.9800          0.0000   20191505.7770  108086955.3680   84067802.1580         54.0700         49.4200       3051.3410       2373.2650 
R08  24011898.5080          0.0000   24011921.1340  128582533.0340  100008700.7270         40.3800         37.3800       4488.1420       3490.9840 
R12  23257178.8970          0.0000   23257188.4050  124235659.4200   96627747.3600         44.0700         40.3600      -2168.4380      -1686.5670 
R20  23078134.5840          0.0000   23078143.2800  123409309.4820   95985104.8750         32.4000         39.9700      -2551.1810      -1984.3710 
R21  19868407.6020          0.0000   19868408.5030  106320147.1930   82693583.8680         55.2200         49.8800         71.7470         55.8440 
R22  20978044.2020          0.0000   20978045.7550  111982245.7650   87097293.3660         41.2100         33.8300       2412.0320       1876.0730 
C01  37712744.5570   37712746.1920   37712746.1880  196380141.1290  151853529.6300  159574988.8420         43.0600         47.0200         40.2200          9.5210          7.3430          7.7930 
C02  37679121.4290   37679120.4780   37679121.2610  196205063.7490  151718178.8220  159432725.3390         40.5200         48.0500         39.9900         35.0860         27.1150         28.5330 
C03  37028543.0880   37028541.8730   37028541.4730  192817325.1430  149098586.4880  156679881.7110         45.6200         49.9100         43.0500         23.0720         17.8480         18.7730 
C04  38716249.8950   38716249.8140   38716249.0590  201605672.4340  155894289.4520  163821116.8220         38.4600         44.2400         38.3600         -9.1330         -7.1480         -7.4440 
C05  39264014.7730   39264019.5130   39264017.3400  204458047.8290  158099958.2050  166138932.7610         36.1800         43.4300         35.6700         35.1600         26.9940         28.3940 
C07  37534529.6760   37534528.4920   37534525.2420  195452186.7790  151136066.4810  158820932.0740         43.1700         48.2500         42.4900      -1495.9530      -1156.7730      -1215.5550 
C08  36234874.4140   36234871.5850   36234869.3240  188684552.6950  145902880.1730  153321653.1710         45.5800         51.9100         45.2000       -197.6140       -152.8070       -160.5250 
C10  36723452.7960   36723454.2120   36723450.4760  191228665.9910  147870189.7000  155388984.9420         44.0300         49.0800         42.7800      -1267.1170       -979.7660      -1029.5520 
C13  36780880.8440   36780885.5480   36780882.1010  191527911.6680  148101665.6140  155632212.2790         46.4200         49.8000         44.4200        -55.1220        -42.6320        -44.8270 
C14  24123679.8250   24123680.1500   24123676.7580  125618622.1080   97136407.9110  102075498.8400         40.4700         48.8500         42.5500      -2657.7500      -2055.1450      -2159.6560 
C16  41008225.9930   41008253.7600   41008244.1590  213540549.5920  165123170.2130  173519263.3430         32.8800         38.9800         30.4900       1465.2900       1133.0050       1190.4050 
C27  22533636.0420          0.0000   22533636.0430  117338737.6140          0.0000   95347420.3280         48.3900          0.0000         46.2100       2009.2940          0.0000       1632.7180 
C28  21682026.5490          0.0000   21682026.2390  112904222.5100          0.0000   91744034.8040         51.9400          0.0000         49.7500       -449.0810          0.0000       -364.9220 
C32  25966533.9880          0.0000   25966552.6290  135214644.3230          0.0000  109873084.1400         38.0400          0.0000         37.8000       3334.5480          0.0000       2709.6340 
C33  22641843.1420          0.0000   22641854.8200  117902372.9420          0.0000   95805527.0980         50.3500          0.0000         49.0900      -1459.1840          0.0000      -1185.7060 
C38  36056130.9740          0.0000   36056127.6570  187753904.8570          0.0000  152565484.0500         50.1500          0.0000         49.2800       -212.3850          0.0000       -172.5860 
C39  40465959.6390          0.0000   40465967.6380  210716989.3880          0.0000  171224922.1440         35.3700          0.0000         34.0900       1723.6200          0.0000       1400.5580 
C40  37744643.6110          0.0000   37744644.1680  196546307.7370          0.0000  159709998.6280         44.2700          0.0000         43.1700      -1639.2270          0.0000      -1331.9890 
C41  22245628.8920          0.0000   22245635.0960  115839181.7150          0.0000   94129010.5780         50.8700          0.0000         50.4600       1630.8610          0.0000       1325.2420 
C42  26825154.6830          0.0000   26825165.0640  139685841.4800          0.0000  113506322.1360         32.5500          0.0000         33.6700      -3142.6700          0.0000      -2553.6790 
C43  25347112.2720          0.0000   25347115.6680  131989112.8370          0.0000  107251987.4210         40.0600          0.0000         38.9600      -2521.5060          0.0000      -2049.0330 
C59  37632905.3790          0.0000   37632893.1910  195964411.0530          0.0000  159237053.0030         45.7000          0.0000         44.4900         23.2120          0.0000         18.8100 
C60  37784373.0130          0.0000   37784358.6760  196753158.8950          0.0000  159877934.6190         45.3800          0.0000         43.5500         -4.7370          0.0000         -3.7830 
E07  27748456.4580   27748459.8730   27748461.4360          0.0000          0.0000  145819204.3950  108891028.0760  111731665.0370          0.0000          0.0000         32.2500         32.7900         41.2300          0.0000          0.0000      -2051.7320      -1532.2260      -1572.1240          0.0000          0.0000 
E10  26537015.8340   26537018.7480   26537020.4860          0.0000          0.0000  139453089.2310  104137134.2740  106853751.0150          0.0000          0.0000         36.7900         35.7900         43.5300          0.0000          0.0000       1797.6570       1342.3110       1377.3370          0.0000          0.0000 
E12  23202309.1620   23202306.6690   23202308.9250          0.0000          0.0000  121929304.4440   91051265.4080   93426546.9620          0.0000          0.0000         40.1400         38.7900         47.1800          0.0000          0.0000       1277.2160        953.7910        978.6470          0.0000          0.0000 
E19  26307153.1570   26307154.1390   26307155.7610          0.0000          0.0000  138245299.9180  103235239.3040  105928490.5860          0.0000          0.0000         38.6300         36.4500         44.3200          0.0000          0.0000       2346.1130       1751.9530       1797.7460          0.0000          0.0000 
E24  26298682.2580   26298684.5860   26298685.9800          0.0000          0.0000  138200558.0170  103201764.2020  105893987.4610          0.0000          0.0000         37.6700         36.9900         44.8200          0.0000          0.0000       -848.9470       -633.9090       -650.3940          0.0000          0.0000 
E26  27235077.0030   27235079.0640   27235080.5760          0.0000          0.0000  143121400.7770  106876426.7810  109664506.5420          0.0000          0.0000         34.3700         33.6400         42.3000          0.0000          0.0000      -1698.8540      -1268.5400      -1301.6960          0.0000          0.0000 
E31  26441990.2910   26441998.2830   26441999.3620          0.0000          0.0000  138953624.5310  103764109.3000  106471002.7090          0.0000          0.0000         36.7800         36.0300         44.1100          0.0000          0.0000      -2526.3520      -1886.5750      -1935.8150          0.0000          0.0000 
E33  24041012.6760   24041011.1280   24041013.0120          0.0000          0.0000  126336648.4560   94342452.4850   96803555.8850          0.0000          0.0000         45.6000         44.3200         52.4300          0.0000          0.0000       -461.0420       -344.3420       -353.2840          0.0000          0.0000 
> 2022 05 18 09 00  6.0000000  0 50
G02  21531498.8730   21531493.7880          0.0000  113149167.6430          0.0000   88168125.3280          0.0000         47.3900          0.0000         45.6800          0.0000 
G04  25103983.7350   25103984.2830   25103987.5200  131922384.7120          0.0000  102796699.7880   98513516.5060         30.8000          0.0000         33.1000         30.3000 
G05  22284518.7990   22284519.7480          0.0000  117106331.1940          0.0000   91251878.8640          0.0000         43.0900          0.0000         41.2300          0.0000 
G06  21273894.6590   21273895.3380   21273894.7060  111795440.0010          0.0000   87113525.6080   83483836.9170         46.2000          0.0000         46.5800         44.6600 
G09  22931637.1720   22931637.7950   22931637.1690  120506704.0190          0.0000   93901443.6630   89988876.0850         40.2400          0.0000         40.9900         40.1900 
G11  20709879.8380   20709877.3710   20709879.9690  108831619.0640          0.0000   84804026.7340   81270612.4070         47.1000          0.0000         49.0900         46.6600 
G12  22185613.4630   22185612.5430          0.0000  116586261.2440          0.0000   90846448.6430          0.0000         44.0500          0.0000         41.2600          0.0000 
G17  23180042.9950   23180044.5480          0.0000  121812050.0050          0.0000   94918483.5780          0.0000         38.8800          0.0000         38.0900          0.0000 
G19  21672633.4130   21672630.4650          0.0000  113890598.7300          0.0000   88745913.8070          0.0000         44.4400          0.0000         42.6800          0.0000 
G20  20495006.4490   20495003.2360          0.0000  107702510.0350          0.0000   83924035.6450          0.0000         47.5900          0.0000         46.6500          0.0000 
G25  23504518.9320   23504522.1160   23504522.6440  123517113.4560          0.0000   96247141.7160   92236841.0760         35.3100          0.0000         37.8100         36.5900 
R05  23639184.3450          0.0000   23639189.1440  126365304.3430   98284313.0480         40.9500         39.7600      -4111.0390      -3197.4110 
R06  19503919.5300          0.0000          0.0000  104076804.0920          0.0000         45.1700          0.0000       -937.5100          0.0000 
R07  20190934.0430          0.0000   20190935.8410  108083904.4480   84065429.2190         54.0800         49.4000       3050.6140       2372.6880 
R08  24011060.4050          0.0000   24011083.0370  128578044.9590  100005209.9840         40.3400         37.3600       4488.1800       3490.8070 
R12  23257584.9030          0.0000   23257594.4100  124237828.2430   96629434.2260         44.0600         40.3700      -2169.0620      -1687.0700 
R20  23078611.7490          0.0000   23078620.4470  123411861.0650   95987089.4320         32.4000         39.9600      -2551.9170      -1984.6780 
R21  19868394.2500          0.0000   19868395.1520  106320075.7330   82693528.2850         55.2200         49.8700         71.2720         55.4160 
R22  20977592.4020          0.0000   20977593.9550  111979834.0140   87095417.5570         41.2000         33.8100       2411.7250       1875.8310 
C01  37712742.7560   37712744.3800   37712744.3890  196380131.6950  151853522.3350  159574981.1640         43.0800         47.0400         40.2400          9.2600          7.1760          7.6160 
C02  37679114.6940   37679113.7510   37679114.5250  196205028.7320  151718151.7470  159432696.8950         40.5300         48.0800         40.0400         34.9650         27.0220         28.3750 
C03  37028538.6820   37028537.4670   37028537.0690  192817302.1720  149098568.7190  156679863.0380         45.6400         49.9400         43.0800         22.8580         17.7270         18.6330 
C04  38716251.6600   38716251.5790   38716250.8200  201605681.6950  155894296.6270  163821124.3620         38.5000         44.2600         38.4300         -9.3570         -7.2690         -7.6480 
C05  39264008.0550   39264012.8080   39264010.6190  204458012.8990  158099931.1920  166138904.3890         36.2000         43.4600         35.7200         35.0020         26.9850         28.2070 
C07  37534816.9740   37534815.7940   37534812.5400  195453682.8380  151137223.3300  158822147.7490         43.1900         48.2800         42.5100      -1496.1670      -1156.8750      -1215.7880 
C08  36234912.3680   36234909.5450   36234907.2760  188684750.3720  145903033.0320  153321813.8090         45.6100         51.9400         45.2300       -197.7170       -152.8630       -160.6830 
C10  36723696.1560   36723697.5690   36723693.8360  191229933.2350  147871169.6170  155390014.6820         44.0400         49.1100         42.8300      -1267.4060       -979.9980      -1029.8310 
C13  36780891.4590   36780896.1520   36780892.7170  191527966.9290  148101708.3530  155632257.1800         46.4500         49.8200         44.4500        -55.2900        -42.7620        -44.9200 
C14  24124190.2710   24124190.5920   24124187.2060  125621280.0990   97138463.2360  102077658.6670         40.5000         48.8700         42.5700      -2658.2430      -2055.4710      -2159.9720 
C16  41007944.6730   41007972.3990   41007962.8480  213539084.5000  165122037.3160  173518072.7970         32.9500         38.9600         30.4500       1465.2530       1133.0610       1190.8430 
C27  22533250.2180          0.0000   22533250.2190  117336728.5350          0.0000   95345787.7880         48.4100          0.0000         46.2400       2008.9500          0.0000       1632.4660 
C28  21682112.8510          0.0000   21682112.5410  112904671.9090          0.0000   91744399.9780         51.9600          0.0000         49.7800       -449.6300          0.0000       -365.3510 
C32  25965893.5990          0.0000   25965912.2260  135211309.8930          0.0000  109870374.6940         38.0300          0.0000         37.8300       3334.3330          0.0000       2709.4380 
C33  22642123.4280          0.0000   22642135.1060  117903832.4710          0.0000   95806713.0860         50.3700          0.0000         49.1200      -1459.7990          0.0000      -1186.2090 
C38  36056171.7840          0.0000   36056168.4680  187754117.3480          0.0000  152565656.7130         50.1700          0.0000         49.3100       -212.5620          0.0000       -172.6790 
C39  40465628.6330          0.0000   40465636.6240  210715265.9170          0.0000  171223521.7160         35.4200          0.0000         34.1200       1723.5270          0.0000       1400.2600 
C40  37744958.4410          0.0000   37744958.9970  196547947.1680          0.0000  159711330.8060         44.2900          0.0000         43.2100      -1639.5620          0.0000      -1332.2410 
C41  22245315.7670          0.0000   22245321.9710  115837551.1990          0.0000   94127685.6520         50.9000          0.0000         50.5000       1630.1990          0.0000       1324.7290 
C42  26825758.2460          0.0000   26825768.6340  139688984.2800          0.0000  113508875.8950         32.6100          0.0000         33.6700      -3142.5490          0.0000      -2553.2980 
C43  25347596.5930          0.0000   25347599.9960  131991634.6840          0.0000  107254036.5990         40.0900          0.0000         38.9800      -2522.0090          0.0000      -2049.2010 
C59  37632900.9430          0.0000   37632888.7550  195964387.9560          0.0000  159237034.2350         45.7500          0.0000         44.5300         23.0250          0.0000         18.6800 
C60  37784373.9300          0.0000   37784359.5930  196753163.6840          0.0000  159877938.5130         45.4100          0.0000         43.5800         -4.8680          0.0000         -3.9510 
E07  27748846.9510   27748850.3520   27748851.9270          0.0000          0.0000  145821256.4700  108892560.4890  111733237.4120          0.0000          0.0000         32.2900         32.8300         41.2400          0.0000          0.0000      -2052.1230      -1532.7100      -1572.5620          0.0000          0.0000 
E10  26536673.8010   26536676.7010   26536678.4560          0.0000          0.0000  139451291.7850  104135792.0310  106852373.7370          0.0000          0.0000         36.8200         35.8400         43.5500          0.0000          0.0000       1797.4800       1342.2270       1377.3280          0.0000          0.0000 
E12  23202066.1350   23202063.6520   23202065.8960          0.0000          0.0000  121928027.3700   91050311.7470   93425568.4350          0.0000          0.0000         40.2000         38.8200         47.2000          0.0000          0.0000       1277.0290        953.6140        978.5080          0.0000          0.0000 
E19  26306706.7350   26306707.7450   26306709.3340          0.0000          0.0000  138242954.0300  103233487.4900  105926693.1090          0.0000          0.0000         38.6600         36.4800         44.3400          0.0000          0.0000       2345.7220       1751.6920       1797.3360          0.0000          0.0000 
E24  26298843.8600   26298846.2060   26298847.5820          0.0000          0.0000  138201407.2540  103202398.3560  105894638.1780          0.0000          0.0000         37.7200         36.9900         44.8500          0.0000          0.0000       -849.5620       -634.3280       -650.8970          0.0000          0.0000 
E26  27235400.3130   27235402.3500   27235403.8860          0.0000          0.0000  143123099.7890  106877695.5510  109665808.3840          0.0000          0.0000         34.4100         33.6700         42.3300          0.0000          0.0000      -1699.0310      -1268.9130      -1301.8730          0.0000          0.0000 
E31  26442471.0800   26442479.0820   26442480.1520          0.0000          0.0000  138956151.0850  103765996.0000  106472938.6370          0.0000          0.0000         36.8700         36.0100         44.1300          0.0000          0.0000      -2526.6320      -1886.7150      -1935.9920          0.0000          0.0000 
E33  24041100.4440   24041098.8940   24041100.7800          0.0000          0.0000  126337109.6820   94342796.9100   96803909.2930          0.0000          0.0000         45.6600         44.3400         52.4600          0.0000          0.0000       -461.3400       -344.5660       -353.4790          0.0000          0.0000 
> 2022 05 18 09 00  7.0000000  0 50
G02  21531340.7270   21531335.6460          0.0000  113148336.5010          0.0000   88167477.6650          0.0000         47.4400          0.0000         45.7300          0.0000 
G04  25104440.1040   25104440.6830   25104443.9450  131924783.1660          0.0000  102798568.7240   98515307.5440         30.8800          0.0000         32.9600         30.3500 
G05  22283982.3130   22283983.2400          0.0000  117103511.8570          0.0000   91249681.9840          0.0000         43.1400          0.0000         41.1700          0.0000 
G06  21274131.9000   21274132.5650   21274131.9360  111796686.5970          0.0000   87114496.9730   83484767.8050         46.2400          0.0000         46.5300         44.6900 
G09  22931852.1530   22931852.7570   22931852.1300  120507833.6260          0.0000   93902323.8710   89989719.6190         40.2900          0.0000         40.9100         40.2000 
G11  20709751.5010   20709749.0140   20709751.6170  108830944.5620          0.0000   84803501.1510   81270108.7200         47.1400          0.0000         49.0300         46.6700 
G12  22185877.3740   22185876.4270          0.0000  116587648.0040          0.0000   90847529.2430          0.0000         44.0900          0.0000         41.2000          0.0000 
G17  23180616.4620   23180617.9920          0.0000  121815063.5210          0.0000   94920831.7820          0.0000         38.9400          0.0000         38.0400          0.0000 
G19  21673166.4690   21673163.5280          0.0000  113893399.8450          0.0000   88748096.4660          0.0000         44.4700          0.0000         42.7100          0.0000 
G20  20494782.1840   20494778.9770          0.0000  107701331.4260          0.0000   83923117.2260          0.0000         47.6600          0.0000         46.5500          0.0000 
G25  23504377.1250   23504380.3080   23504380.8240  123516368.0890          0.0000   96246560.8810   92236284.4500         35.3600          0.0000         37.7300         36.6200 
R05  23639953.3660          0.0000   23639958.1670  126369415.1450   98287510.3250         40.9100         39.7800      -4110.8150      -3197.3180 
R06  19504095.2510          0.0000          0.0000  104077741.7270          0.0000         45.1700          0.0000       -937.9200          0.0000 
R07  20190364.1610          0.0000   20190365.9580  108080853.8360   84063056.5250         54.0800         49.4000       3050.4280       2372.5850 
R08  24010222.2450          0.0000   24010244.8820  128573556.6030  100001719.0280         40.2700         37.3600       4488.5620       3491.1150 
R12  23257990.9710          0.0000   23258000.4840  124239997.2880   96631121.2350         44.0600         40.3800      -2169.1830      -1687.0700 
R20  23079088.9020          0.0000   23079097.6030  123414412.5670   95989073.9200         32.3600         39.9500      -2551.2650      -1984.4360 
R21  19868380.9080          0.0000   19868381.8120  106320004.3260   82693472.7430         55.2300         49.8700         71.3560         55.4990 
R22  20977140.5590          0.0000   20977142.1110  111977422.0580   87093541.5940         41.1800         33.8000       2412.0420       1876.0640 
C01  37712740.8770   37712742.5020   37712742.5080  196380121.9430  151853514.8000  159574973.2480         43.1100         47.0700         40.2600          9.9030          7.6040          8.1000 
C02  37679107.9270   37679106.9740   37679107.7600  196204993.4330  151718124.4500  159432668.2000         40.5700         48.1000         40.0700         35.4400         27.4220         28.7380 
C03  37028534.1970   37028532.9780   37028532.5810  192817278.8790  149098550.7240  156679844.1240         45.6600         49.9600         43.1100         23.4440         18.0810         18.9590 
C04  38716253.3920   38716253.2980   38716252.5540  201605690.6590  155894303.5610  163821131.6350         38.5400         44.2900         38.4800         -8.8450         -6.8970         -7.1550 
C05  39264001.3240   39264006.0720   39264003.8950  204457977.7060  158099903.9550  166138875.7620         36.2400         43.4600         35.7900         35.2720         27.3390         28.6270 
C07  37535104.2530   37535103.0560   37535099.8210  195455178.7080  151138380.0350  158823363.2530         43.2100         48.2800         42.5400      -1495.7570      -1156.6800      -1215.4430 
C08  36234950.2580   36234947.4310   36234945.1650  188684947.7050  145903185.6320  153321974.1640         45.6300         51.9600         45.2700       -197.1950       -152.5090       -160.3020 
C10  36723939.4730   36723940.8890   36723937.1510  191231200.2940  147872149.3930  155391044.2800         44.0600         49.1300         42.8600      -1266.9870       -979.7190      -1029.5980 
C13  36780902.0170   36780906.7060   36780903.2760  191528021.8990  148101750.8610  155632301.8450         46.4600         49.8300         44.4700        -54.8050        -42.4170        -44.5380 
C14  24124700.6960   24124701.0130   24124697.6310  125623938.0310   97140518.5230  102079818.4570         40.5000         48.9000         42.5900      -2657.8800      -2055.2760      -2159.7580 
C16  41007663.2340   41007691.0140   41007681.4070  213537619.0080  165120904.0570  173516881.9720         33.0200         38.9500         30.4400       1465.6530       1133.5820       1190.7770 
C27  22532864.3750          0.0000   22532864.3770  117334719.3220          0.0000   95344155.1320         48.4500          0.0000         46.2700       2009.3130          0.0000       1632.7370 
C28  21682199.1630          0.0000   21682198.8530  112905121.3400          0.0000   91744765.1750         51.9900          0.0000         49.8100       -449.4530          0.0000       -365.2200 
C32  25965253.1690          0.0000   25965271.7830  135207975.2640          0.0000  109867665.0900         38.0300          0.0000         37.8700       3334.7250          0.0000       2709.6810 
C33  22642403.7430          0.0000   22642415.4200  117905292.1470          0.0000   95807899.1930         50.4000          0.0000         49.1400      -1459.7520          0.0000      -1186.2000 
C38  36056212.5240          0.0000   36056209.2080  187754329.5000          0.0000  152565829.1050         50.2000          0.0000         49.3600       -211.9750          0.0000       -172.2500 
C39  40465297.5810          0.0000   40465305.5700  210713542.0660          0.0000  171222120.9520         35.4400          0.0000         34.1500       1724.0580          0.0000       1400.7530 
C40  37745273.2340          0.0000   37745273.7890  196549586.3870          0.0000  159712662.8090         44.3200          0.0000         43.2300      -1639.0970          0.0000      -1331.9520 
C41  22245002.6690          0.0000   22245008.8720  115835920.8390          0.0000   94126360.8560         50.9200          0.0000         50.5300       1630.2920          0.0000       1324.7290 
C42  26826361.7170          0.0000   26826372.0970  139692126.8690          0.0000  113511429.5390         32.6700          0.0000         33.6700      -3142.3260          0.0000      -2553.6050 
C43  25348080.8610          0.0000   25348084.2640  131994156.3990          0.0000  107256085.7000         40.1100          0.0000         39.0000      -2521.6830          0.0000      -2049.0610 
C59  37632896.4540          0.0000   37632884.2670  195964364.5510          0.0000  159237015.2100         45.7700          0.0000         44.5600         23.5750          0.0000         19.1360 
C60  37784374.7950          0.0000   37784360.4590  196753168.1750          0.0000  159877942.1600         45.4300          0.0000         43.6200         -4.3650          0.0000         -3.5410 
E07  27749237.4640   27749240.9020   27749242.4440          0.0000          0.0000  145823308.5720  108894092.8500  111734809.7860          0.0000          0.0000         32.3200         32.8700         41.2400          0.0000          0.0000      -2052.1040      -1532.4120      -1572.4310          0.0000          0.0000 
E10  26536331.6880   26536334.6080   26536336.3390          0.0000          0.0000  139449494.0180  104134449.5310  106850996.2410          0.0000          0.0000         36.8700         35.8600         43.5800          0.0000          0.0000       1797.8810       1342.6650       1377.6070          0.0000          0.0000 
E12  23201823.0590   23201820.5630   23201822.8180          0.0000          0.0000  121926750.0230   91049357.9040   93424589.6950          0.0000          0.0000         40.2400         38.8200         47.2300          0.0000          0.0000       1277.4950        953.8650        978.8150          0.0000          0.0000 
E19  26306260.3260   26306261.3220   26306262.9250          0.0000          0.0000  138240608.1190  103231735.6850  105924895.5890          0.0000          0.0000         38.7000         36.4900         44.3700          0.0000          0.0000       2345.8710       1751.9160       1797.5030          0.0000          0.0000 
E24  26299005.4770   26299007.8330   26299009.1970          0.0000          0.0000  138202256.5890  103203032.5950  105895288.9760          0.0000          0.0000         37.7700         37.0100         44.8800          0.0000          0.0000       -849.4130       -634.2350       -650.9160          0.0000          0.0000 
E26  27235723.5890   27235725.6500   27235727.1630          0.0000          0.0000  143124798.5780  106878964.0930  109667110.0440          0.0000          0.0000         34.4100         33.6900         42.3300          0.0000          0.0000      -1698.6580      -1268.4570      -1301.5660          0.0000          0.0000 
E31  26442951.8530   26442959.8480   26442960.9300          0.0000          0.0000  138958677.4890  103767882.5920  106474874.4330          0.0000          0.0000         36.8900         36.0200         44.1500          0.0000          0.0000      -2526.3620      -1886.5290      -1935.7680          0.0000          0.0000 
E33  24041188.1720   24041186.6370   24041188.5080          0.0000          0.0000  126337570.7040   94343141.1640   96804262.5440          0.0000          0.0000         45.7100         44.3700         52.4800          0.0000          0.0000       -460.9400       -344.1840       -353.2000          0.0000          0.0000 
> 2022 05 18 09 00  8.0000000  0 50
G02  21531182.6360   21531177.5600          0.0000  113147505.6520          0.0000   88166830.2310          0.0000         47.4700          0.0000         45.6600          0.0000 
G04  25104896.6130   25104897.1910   25104900.4340  131927182.2010          0.0000  102800438.1150   98517099.0660         30.9300          0.0000         32.8900         30.3900 
G05  22283445.9160   22283446.8320          0.0000  117100693.0370          0.0000   91247485.5050          0.0000         43.1800          0.0000         41.1500          0.0000 
G06  21274369.2000   21274369.8480   21274369.2220  111797933.5290          0.0000   87115468.6090   83485698.9530         46.3000          0.0000         46.4900         44.7200 
G09  22932067.2840   22932067.8440   22932067.2370  120508964.0160          0.0000   93903204.7140   89990563.7400         40.3100          0.0000         40.8900         40.2200 
G11  20709623.2400   20709620.7360   20709623.3390  108830270.4600          0.0000   84802975.8770   81269605.3320         47.1800          0.0000         48.9900         46.6900 
G12  22186141.4290   22186140.4760          0.0000  116589035.5250          0.0000   90848610.4160          0.0000         44.1300          0.0000         41.1600          0.0000 
G17  23181190.0370   23181191.5530          0.0000  121818077.5350          0.0000   94923180.3510          0.0000         39.0300          0.0000         38.0300          0.0000 
G19  21673699.6360   21673696.7010          0.0000  113896201.5620          0.0000   88750279.5980          0.0000         44.5000          0.0000         42.7300          0.0000 
G20  20494558.0320   20494554.8290          0.0000  107700153.4280          0.0000   83922199.2870          0.0000         47.7000          0.0000         46.6800          0.0000 
G25  23504235.4310   23504238.5900   23504239.1090  123515623.4900          0.0000   96245980.6990   92235728.4430         35.3700          0.0000         37.7000         36.6700 
R05  23640722.4500          0.0000   23640727.2500  126373526.3660   98290707.9480         40.8700         39.7700      -4111.1040      -3197.5600 
R06  19504271.1690          0.0000          0.0000  104078680.4070          0.0000         45.1700          0.0000       -938.8700          0.0000 
R07  20189794.4250          0.0000   20189796.2210  108077804.0130   84060684.4440         54.0800         49.4000       3049.7570       2372.0170 
R08  24009384.1290          0.0000   24009406.7710  128569068.4870   99998228.2590         40.1700         37.3600       4488.2540       3490.8260 
R12  23258397.1480          0.0000   23258406.6620  124242166.9980   96632808.7840         44.0500         40.3800      -2169.6860      -1687.5550 
R20  23079566.1580          0.0000   23079574.8650  123416964.5710   95991058.7870         32.3600         39.9300      -2552.0750      -1984.7340 
R21  19868367.6670          0.0000   19868368.5700  106319933.4770   82693417.6400         55.2300         49.8600         70.8900         55.1360 
R22  20976688.7660          0.0000   20976690.3140  111975010.4210   87091665.8930         41.1800         33.7800       2411.7440       1875.7840 
C01  37712739.0420   37712740.6710   37712740.6730  196380112.4000  151853507.4180  159574965.4940         43.1300         47.0800         40.2700          9.7540          7.5290          7.9420 
C02  37679101.1770   37679100.2280   37679101.0090  196204958.3010  151718097.2830  159432639.6550         40.5900         48.1100         40.1000         35.3650         27.3670         28.7100 
C03  37028529.7650   37028528.5410   37028528.1490  192817255.7870  149098532.8710  156679825.3580         45.6600         49.9800         43.1300         23.3420         17.9970         18.9780 
C04  38716255.1590   38716255.0760   38716254.3230  201605699.8150  155894310.6210  163821139.0660         38.5700         44.2900         38.4800         -8.9000         -6.8320         -7.2390 
C05  39263994.5590   39263999.2990   39263997.1230  204457942.6280  158099876.8680  166138847.2880         36.2600         43.4800         35.8000         35.3560         27.2180         28.5240 
C07  37535391.5550   37535390.3660   37535387.1210  195456674.8250  151139536.9310  158824578.9820         43.2200         48.2900         42.5600      -1495.9710      -1156.7820      -1215.5930 
C08  36234988.1980   36234985.3610   36234983.1060  188685145.2330  145903338.3760  153322134.6640         45.6600         51.9900         45.2900       -197.2700       -152.5840       -160.3110 
C10  36724182.8600   36724184.2780   36724180.5370  191232467.6810  147873129.4160  155392074.1380         44.0800         49.1400         42.8600      -1267.2380       -979.8870      -1029.7470 
C13  36780912.5960   36780917.2880   36780913.8530  191528077.0190  148101793.4860  155632346.6410         46.4800         49.8500         44.4900        -54.8800        -42.4730        -44.6130 
C14  24125211.2290   24125211.5440   24125208.1670  125626596.4400   97142574.1630  102081978.6180         40.5100         48.9100         42.6000      -2658.3740      -2055.5640      -2160.0650 
C16  41007381.8500   41007409.5940   41007400.0310  213536153.5920  165119770.9070  173515691.1650         33.1000         38.9300         30.4500       1465.5880       1133.2380       1190.8520 
C27  22532478.5850          0.0000   22532478.5840  117332710.4680          0.0000   95342522.7860         48.4700          0.0000         46.2900       2008.9780          0.0000       1632.4480 
C28  21682285.5670          0.0000   21682285.2570  112905571.2910          0.0000   91745130.8000         52.0100          0.0000         49.8400       -449.8720          0.0000       -365.5930 
C32  25964612.7940          0.0000   25964631.3930  135204640.9300          0.0000  109864955.7280         38.0400          0.0000         37.8600       3334.4730          0.0000       2709.5500 
C33  22642684.1830          0.0000   22642695.8600  117906752.4620          0.0000   95809085.8170         50.4200          0.0000         49.1600      -1460.3290          0.0000      -1186.6470 
C38  36056253.2980          0.0000   36056249.9820  187754541.8140          0.0000  152566001.6250         50.2200          0.0000         49.3800       -212.1150          0.0000       -172.3340 
C39  40464966.5680          0.0000   40464974.5590  210711818.3380          0.0000  171220720.2700         35.4700          0.0000         34.2100       1724.0770          0.0000       1400.9960 
C40  37745588.0900          0.0000   37745588.6460  196551225.9110          0.0000  159713995.0530         44.3500          0.0000         43.2500      -1639.3200          0.0000      -1332.0920 
C41  22244689.7000          0.0000   22244695.9020  115834291.1400          0.0000   94125036.5950         50.9400          0.0000         50.5400       1629.6870          0.0000       1324.2360 
C42  26826965.2710          0.0000   26826975.6500  139695269.7330          0.0000  113513983.3740         32.7500          0.0000         33.6600      -3142.8470          0.0000      -2553.8470 
C43  25348565.2110          0.0000   25348568.6150  131996678.5110          0.0000  107258135.1170         40.1100          0.0000         39.0200      -2522.0740          0.0000      -2049.2940 
C59  37632891.9930          0.0000   37632879.8060  195964341.3360          0.0000  159236996.3490         45.8000          0.0000         44.5800         23.4540          0.0000         19.0340 
C60  37784375.6830          0.0000   37784361.3440  196753172.8520          0.0000  159877945.9710         45.4600          0.0000         43.6300         -4.4490          0.0000         -3.6530 
E07  27749628.0730   27749631.4910   27749633.0570          0.0000          0.0000  145825361.1670  108895625.6390  111736382.5360          0.0000          0.0000         32.3400         32.8900         41.2500          0.0000          0.0000      -2052.6910      -1532.7750      -1572.6740          0.0000          0.0000 
E10  26535989.5990   26535992.5130   26535994.2460          0.0000          0.0000  139447696.3950  104133107.1710  106849618.8600          0.0000          0.0000         36.9000         35.8800         43.6000          0.0000          0.0000       1797.8900       1342.4880       1377.5330          0.0000          0.0000 
E12  23201580.0330   23201577.5380   23201579.7920          0.0000          0.0000  121925472.9090   91048404.2120   93423611.1260          0.0000          0.0000         40.2800         38.8400         47.2500          0.0000          0.0000       1277.3460        953.8190        978.7030          0.0000          0.0000 
E19  26305814.0010   26305815.0050   26305816.6010          0.0000          0.0000  138238262.6700  103229984.2050  105923098.4260          0.0000          0.0000         38.7400         36.5000         44.3800          0.0000          0.0000       2345.4990       1751.5620       1797.2430          0.0000          0.0000 
E24  26299167.2180   26299169.5550   26299170.9380          0.0000          0.0000  138203106.5390  103203667.3170  105895940.2350          0.0000          0.0000         37.8000         37.0100         44.9000          0.0000          0.0000       -849.9250       -634.7570       -651.2880          0.0000          0.0000 
E26  27236046.9070   27236048.9850   27236050.4820          0.0000          0.0000  143126497.6290  106880232.8480  109668411.9160          0.0000          0.0000         34.4600         33.7100         42.3500          0.0000          0.0000      -1698.9560      -1268.5220      -1301.7700          0.0000          0.0000 
E31  26443432.6750   26443440.6850   26443441.7550          0.0000          0.0000  138961204.1850  103769769.3860  106476810.4620          0.0000          0.0000         36.9500         36.0200         44.1500          0.0000          0.0000      -2526.5290      -1886.5380      -1935.8800          0.0000          0.0000 
E33  24041275.9530   24041274.4210   24041276.2880          0.0000          0.0000  126338032.0150   94343485.6500   96804616.0220          0.0000          0.0000         45.7500         44.3900         52.5100          0.0000          0.0000       -461.1440       -344.3520       -353.3670          0.0000          0.0000 
> 2022 05 18 09 00  9.0000000  0 50
G02  21531024.5540   21531019.4760          0.0000  113146674.9640          0.0000   88166182.9510          0.0000         47.5900          0.0000         45.7200          0.0000 
G04  25105353.2490   25105353.8130   25105357.0410  131929581.7220          0.0000  102802307.8640   98518890.9240         31.0000          0.0000         32.7900         30.3900 
G05  22282909.5770   22282910.5080          0.0000  117097874.6200          0.0000   91245289.3320          0.0000         43.2800          0.0000         41.1300          0.0000 
G06  21274606.5190   21274607.1700   21274606.5410  111799180.6930          0.0000   87116440.4300   83486630.2850         46.3900          0.0000         46.4800         44.7100 
G09  22932282.5190   22932283.0870   22932282.4740  120510095.0740          0.0000   93904086.0480   89991408.3560         40.4100          0.0000         40.8500         40.1800 
G11  20709495.0000   20709492.5000   20709495.1050  108829596.6020          0.0000   84802450.7990   81269102.1300         47.2700          0.0000         48.9700         46.6900 
G12  22186405.5750   22186404.6180          0.0000  116590423.6610          0.0000   90849692.0920          0.0000         44.2100          0.0000         41.1300          0.0000 
G17  23181763.6350   23181765.1610          0.0000  121821091.8430          0.0000   94925529.1570          0.0000         39.1300          0.0000         38.0200          0.0000 
G19  21674232.8580   21674229.9190          0.0000  113899003.7220          0.0000   88752463.1150          0.0000         44.6000          0.0000         42.7500          0.0000 
G20  20494333.9460   20494330.7400          0.0000  107698975.8980          0.0000   83921281.7450          0.0000         47.8300          0.0000         46.5500          0.0000 
G25  23504093.8480   23504097.0040   23504097.5300  123514879.5480          0.0000   96245401.0220   92235172.9140         35.4200          0.0000         37.6900         36.6500 
R05  23641491.5980          0.0000   23641496.4000  126377637.8790   98293905.7850         40.9200         39.8900      -4112.0070      -3198.2310 
R06  19504447.2580          0.0000          0.0000  104079620.0090          0.0000         45.2300          0.0000       -940.3790          0.0000 
R07  20189224.8170          0.0000   20189226.6120  108074754.8760   84058312.8970         54.1400         49.4600       3048.4440       2371.0020 
R08  24008546.0580          0.0000   24008568.7100  128564580.4980   99994737.5620         40.2600         37.4100       4487.6670       3490.4260 
R12  23258803.4320          0.0000   23258812.9480  124244337.2600   96634496.7570         44.1200         40.5000      -2170.8400      -1688.4110 
R20  23080043.4250          0.0000   23080052.1270  123419516.8100   95993043.8820         32.4200         40.0300      -2552.7080      -1985.4700 
R21  19868354.5100          0.0000   19868355.4130  106319863.0770   82693362.8850         55.3200         49.9600         69.8380         54.3170 
R22  20976237.0090          0.0000   20976238.5540  111972598.9510   87089790.3160         41.2400         33.8300       2411.0270       1875.2160 
C01  37712737.2060   37712738.8490   37712738.8330  196380102.9000  151853500.0710  159574957.7890         43.1500         47.2900         40.3600          9.1390          7.0640          7.4110 
C02  37679094.4360   37679093.4900   37679094.2670  196204923.2290  151718070.1660  159432611.1630         40.5900         48.2500         40.1600         34.7320         26.8640         28.1330 
C03  37028525.3390   37028524.1280   37028523.7220  192817232.7560  149098515.0510  156679806.6470         45.6900         50.1100         43.2300         22.6810         17.5500         18.3820 
C04  38716256.9090   38716256.8240   38716256.0700  201605709.0160  155894317.7550  163821146.5600         38.6000         44.5000         38.5900         -9.4590         -7.4280         -7.7600 
C05  39263987.8530   39263992.5900   39263990.4200  204457907.6480  158099849.8110  166138818.8530         36.2900         43.6200         35.9100         34.7040         26.7330         28.1050 
C07  37535678.9030   37535677.7150   37535674.4700  195458171.0900  151140693.9310  158825794.8130         43.2400         48.4300         42.6700      -1496.6420      -1157.3040      -1216.1330 
C08  36235026.1220   36235023.2980   36235021.0290  188685342.7420  145903491.0950  153322295.1630         45.6800         52.1300         45.3800       -197.8290       -152.9470       -160.7580 
C10  36724426.2910   36724427.7060   36724423.9720  191233735.2300  147874109.5570  155393104.1110         44.1100         49.2700         42.9300      -1267.9740       -980.3990      -1030.2780 
C13  36780923.1900   36780927.8800   36780924.4470  191528132.1690  148101836.1320  155632391.4530         46.5000         50.0600         44.5500        -55.4670        -42.9020        -45.0970 
C14  24125721.8000   24125722.1130   24125718.7370  125629255.1330   97144630.0380  102084139.0270         40.5300         49.1200         42.6800      -2659.1000      -2056.2160      -2160.7080 
C16  41007100.4020   41007128.1620   41007118.5790  213534688.0940  165118637.6880  173514500.3440         33.1300         39.1200         30.4800       1465.3370       1132.8460       1190.3120 
C27  22532092.8500          0.0000   22532092.8510  117330701.8190          0.0000   95340890.5890         48.5000          0.0000         46.3900       2008.2330          0.0000       1631.8520 
C28  21682372.0540          0.0000   21682371.7440  112906021.6380          0.0000   91745496.7430         52.0400          0.0000         49.9000       -450.8410          0.0000       -366.3660 
C32  25963972.4490          0.0000   25963991.0350  135201306.7440          0.0000  109862246.4830         38.0600          0.0000         37.9300       3333.7750          0.0000       2708.9360 
C33  22642964.7130          0.0000   22642976.3890  117908213.2780          0.0000   95810272.8540         50.4400          0.0000         49.2200      -1461.3910          0.0000      -1187.5220 
C38  36056294.0660          0.0000   36056290.7480  187754754.1320          0.0000  152566174.1570         50.2400          0.0000         49.4700       -212.6370          0.0000       -172.8000 
C39  40464635.5030          0.0000   40464643.4850  210710094.5770          0.0000  171219319.6110         35.4900          0.0000         34.2800       1723.4620          0.0000       1400.4180 
C40  37745902.9750          0.0000   37745903.5310  196552865.5880          0.0000  159715327.4220         44.3700          0.0000         43.3200      -1640.0750          0.0000      -1332.6880 
C41  22244376.8310          0.0000   22244383.0330  115832661.9570          0.0000   94123712.7510         50.9600          0.0000         50.6000       1628.6160          0.0000       1323.3880 
C42  26827568.8670          0.0000   26827579.2510  139698412.7250          0.0000  113516537.2930         32.7800          0.0000         33.7300      -3143.4900          0.0000      -2554.0240 
C43  25349049.5760          0.0000   25349052.9760  131999200.8250          0.0000  107260184.7240         40.1200          0.0000         39.1000      -2522.6430          0.0000      -2050.0020 
C59  37632887.5460          0.0000   37632875.3580  195964318.1750          0.0000  159236977.5290         45.8200          0.0000         44.6400         22.7550          0.0000         18.5030 
C60  37784376.5870          0.0000   37784362.2470  196753177.5890          0.0000  159877949.8270         45.4900          0.0000         43.7300         -5.0820          0.0000         -4.1560 
E07  27750018.7100   27750022.1300   27750023.6880          0.0000          0.0000  145827414.0750  108897158.6730  111737955.5690          0.0000          0.0000         32.4000         32.8700         41.4000          0.0000          0.0000      -2053.4080      -1533.5020      -1573.4370          0.0000          0.0000 
E10  26535647.5450   26535650.4520   26535652.1950          0.0000          0.0000  139445898.8390  104131764.8370  106848241.4980          0.0000          0.0000         37.0200         35.8600         43.8000          0.0000          0.0000       1797.2200       1342.0310       1377.1040          0.0000          0.0000 
E12  23201337.0240   23201334.5350   23201336.7830          0.0000          0.0000  121924195.8800   91047450.5780   93422632.6210          0.0000          0.0000         40.3700         38.8100         47.4500          0.0000          0.0000       1276.6850        953.3250        978.2190          0.0000          0.0000 
E19  26305367.7290   26305368.7240   26305370.3250          0.0000          0.0000  138235917.5340  103228232.9870  105921301.5160          0.0000          0.0000         38.8700         36.4800         44.5800          0.0000          0.0000       2344.6790       1750.9100       1796.5630          0.0000          0.0000 
E24  26299329.0510   26299331.3910   26299332.7720          0.0000          0.0000  138203956.9580  103204302.3640  105896591.8510          0.0000          0.0000         37.9300         36.9800         45.1200          0.0000          0.0000       -850.9870       -635.5200       -652.0240          0.0000          0.0000 
E26  27236370.2250   27236372.2400   27236373.7960          0.0000          0.0000  143128196.7360  106881501.7440  109669713.8440          0.0000          0.0000         34.5200         33.6800         42.5000          0.0000          0.0000      -1699.3840      -1269.4530      -1302.1800          0.0000          0.0000 
E31  26443913.5200   26443921.5350   26443922.5990          0.0000          0.0000  138963731.0580  103771656.3340  106478746.6420          0.0000          0.0000         37.0100         36.0100         44.3400          0.0000          0.0000      -2527.2930      -1887.2460      -1936.4950          0.0000          0.0000 
E33  24041363.7710   24041362.2390   24041364.1070          0.0000          0.0000  126338493.4750   94343830.2410   96804969.6020          0.0000          0.0000         45.8300         44.3700         52.6500          0.0000          0.0000       -461.8520       -344.8360       -353.8700          0.0000          0.0000 
> 2022 05 18 09 00 10.0000000  0 50
G02  21530866.5030   21530861.4190          0.0000  113145844.5030          0.0000   88165535.8650          0.0000         47.6600          0.0000         45.7200          0.0000 
G04  25105809.9930   25105810.5330   25105813.7880  131931981.8030          0.0000  102804178.0570   98520683.1630         31.0500          0.0000         32.7300         30.4200 
G05  22282373.3190   22282374.2540          0.0000  117095056.6630          0.0000   91243093.5360          0.0000         43.3500          0.0000         41.1300          0.0000 
G06  21274843.8840   21274844.5480   21274843.9220  111800428.1340          0.0000   87117412.4640   83487561.8150         46.4600          0.0000         46.4800         44.7000 
G09  22932497.8680   22932498.4570   22932497.8440  120511226.8670          0.0000   93904967.9670   89992253.5300         40.4600          0.0000         40.8500         40.1700 
G11  20709366.8170   20709364.3410   20709366.9420  108828923.0830          0.0000   84801925.9720   81268599.1740         47.3400          0.0000         48.9500         46.6800 
G12  22186669.8480   22186668.9050          0.0000  116591812.4910          0.0000   90850774.2960          0.0000         44.2800          0.0000         41.1100          0.0000 
G17  23182337.2990   23182338.8440          0.0000  121824106.5520          0.0000   94927878.2790          0.0000         39.2200          0.0000         38.0200          0.0000 
G19  21674766.1830   21674763.2410          0.0000  113901806.4130          0.0000   88754647.0420          0.0000         44.6600          0.0000         42.8500          0.0000 
G20  20494109.9560   20494106.7440          0.0000  107697798.9190          0.0000   83920364.6420          0.0000         47.9000          0.0000         46.4700          0.0000 
G25  23503952.4070   23503955.5860   23503956.1040  123514136.3720          0.0000   96244821.9210   92234617.9510         35.5100          0.0000         37.6800         36.6200 
R05  23642260.8060          0.0000   23642265.6080  126381749.7250   98297103.8850         40.9700         39.9400      -4112.0720      -3198.2960 
R06  19504623.5230          0.0000          0.0000  104080560.6000          0.0000         45.3000          0.0000       -941.2450          0.0000 
R07  20188655.3570          0.0000   20188657.1510  108071706.5230   84055941.9590         54.2200         49.5200       3047.8110       2370.5550 
R08  24007708.0350          0.0000   24007730.7030  128560092.6740   99991246.9690         40.4300         37.3800       4487.8810       3490.6580 
R12  23259209.8420          0.0000   23259219.3620  124246508.1750   96636185.2320         44.1700         40.5600      -2171.3150      -1688.7370 
R20  23080520.7880          0.0000   23080529.4900  123422069.4810   95995029.2930         32.4600         40.0600      -2552.9510      -1985.6000 
R21  19868341.4560          0.0000   19868342.3580  106319793.2220   82693308.5540         55.3700         50.0000         69.4650         54.0190 
R22  20975785.3220          0.0000   20975786.8720  111970187.7460   87087914.9170         41.2800         33.8800       2410.9150       1875.2250 
C01  37712735.4170   37712737.0560   37712737.0470  196380093.5400  151853492.8270  159574950.1730         43.1600         47.4500         40.3900          9.1390          7.0920          7.3830 
C02  37679087.7160   37679086.7780   37679087.5440  196204888.2930  151718043.1540  159432582.7860         40.5800         48.4300         40.2000         34.7410         26.8360         28.1140 
C03  37028520.9460   37028519.7250   37028519.3310  192817209.8480  149098497.3420  156679788.0250         45.7000         50.2900         43.2500         22.6990         17.5320         18.3820 
C04  38716258.7170   38716258.6290   38716257.8810  201605718.3580  155894324.9680  163821154.1370         38.6200         44.6200         38.6200         -9.6180         -7.4370         -7.7140 
C05  39263981.1690   39263985.9060   39263983.7380  204457872.8010  158099822.8570  166138790.5270         36.2600         43.7900         35.9500         34.5550         26.7240         28.1610 
C07  37535966.2910   37535965.1090   37535961.8590  195459667.5860  151141851.1090  158827010.8370         43.2400         48.5900         42.6900      -1496.7720      -1157.3590      -1216.2070 
C08  36235064.0720   36235061.2540   36235058.9790  188685540.3650  145903643.9050  153322455.7490         45.6800         52.2900         45.4000       -197.8100       -152.9560       -160.7390 
C10  36724669.7590   36724671.1840   36724667.4390  191235003.0470  147875089.9070  155394134.3210         44.1200         49.4400         42.9600      -1268.1230       -980.5110      -1030.4360 
C13  36780933.8150   36780938.5050   36780935.0750  191528187.4560  148101878.8750  155632436.3700         46.5200         50.1700         44.5800        -55.5130        -42.8830        -45.0500 
C14  24126232.4400   24126232.7610   24126229.3740  125631914.2280   97146686.2230  102086299.7720         40.5600         49.2300         42.7000      -2659.3980      -2056.4770      -2160.9970 
C16  41006819.0070   41006846.7640   41006837.1930  213533222.6050  165117504.4460  173513309.4740         33.1200         39.1900         30.4500       1465.6630       1133.2750       1190.8330 
C27  22531707.1580          0.0000   22531707.1570  117328693.4500          0.0000   95339258.6310         48.5100          0.0000         46.4200       2008.1020          0.0000       1631.7310 
C28  21682458.6350          0.0000   21682458.3280  112906472.4460          0.0000   91745863.0510         52.0500          0.0000         49.9400       -451.1670          0.0000       -366.5620 
C32  25963332.1620          0.0000   25963350.7360  135197972.7920          0.0000  109859537.4150         38.0300          0.0000         37.9200       3333.7650          0.0000       2709.0010 
C33  22643245.3620          0.0000   22643257.0390  117909674.6780          0.0000   95811460.3590         50.4500          0.0000         49.2400      -1461.8190          0.0000      -1187.8200 
C38  36056334.8620          0.0000   36056331.5460  187754966.5510          0.0000  152566346.7620         50.2500          0.0000         49.4900       -212.5900          0.0000       -172.7250 
C39  40464304.4500          0.0000   40464312.4230  210708370.8510          0.0000  171217918.9750         35.4700          0.0000         34.3100       1723.7040          0.0000       1400.4180 
C40  37746217.8990          0.0000   37746218.4550  196554505.4910          0.0000  159716659.9800         44.3900          0.0000         43.3600      -1640.1580          0.0000      -1332.7710 
C41  22244064.0840          0.0000   22244070.2870  115831033.3800          0.0000   94122389.3950         50.9700          0.0000         50.6200       1628.1410          0.0000       1323.0440 
C42  26828172.4610          0.0000   26828182.8410  139701555.8770          0.0000  113519091.3790         32.7900          0.0000         33.7600      -3143.3880          0.0000      -2553.7730 
C43  25349534.0490          0.0000   25349537.4540  132001723.5000          0.0000  107262234.5830         40.1100          0.0000         39.1200      -2522.9870          0.0000      -2050.0480 
C59  37632883.1180          0.0000   37632870.9300  195964295.1330          0.0000  159236958.8080         45.8400          0.0000         44.6900         22.8300          0.0000         18.5220 
C60  37784377.5340          0.0000   37784363.1960  196753182.4590          0.0000  159877953.7710         45.5000          0.0000         43.7600         -5.0730          0.0000         -4.1090 
E07  27750409.4720   27750412.8730   27750414.4540          0.0000          0.0000  145829467.4750  108898692.0630  111739528.9360          0.0000          0.0000         32.4600         32.8700         41.5700          0.0000          0.0000      -2053.7060      -1533.8280      -1573.6700          0.0000          0.0000 
E10  26535305.4990   26535308.4050   26535310.1490          0.0000          0.0000  139444101.3800  104130422.5810  106846864.2250          0.0000          0.0000         37.0700         35.8600         43.9100          0.0000          0.0000       1797.2570       1342.1060       1377.1320          0.0000          0.0000 
E12  23201094.0510   23201091.5580   23201093.8120          0.0000          0.0000  121922919.0210   91046497.0780   93421654.2420          0.0000          0.0000         40.4700         38.8100         47.5500          0.0000          0.0000       1276.6100        953.3350        978.2380          0.0000          0.0000 
E19  26304921.5470   26304922.5390   26304924.1450          0.0000          0.0000  138233572.8060  103226482.0500  105919504.8990          0.0000          0.0000         38.9300         36.4800         44.6800          0.0000          0.0000       2344.3810       1750.6770       1796.3670          0.0000          0.0000 
E24  26299490.9740   26299493.3280   26299494.6920          0.0000          0.0000  138204807.9190  103204937.8160  105897243.8980          0.0000          0.0000         37.9900         36.9300         45.2300          0.0000          0.0000       -851.2850       -635.7070       -652.3780          0.0000          0.0000 
E26  27236693.6140   27236695.6880   27236697.1880          0.0000          0.0000  143129896.1100  106882770.6810  109671015.9490          0.0000          0.0000         34.6200         33.6700         42.6600          0.0000          0.0000      -1699.6260      -1269.0150      -1302.3480          0.0000          0.0000 
E31  26444394.4350   26444402.4350   26444403.5180          0.0000          0.0000  138966258.2170  103773543.5000  106480683.0190          0.0000          0.0000         37.0900         35.9800         44.4300          0.0000          0.0000      -2527.4050      -1887.3300      -1936.5690          0.0000          0.0000 
E33  24041451.6270   24041450.0900   24041451.9630          0.0000          0.0000  126338955.1640   94344175.0150   96805323.3640          0.0000          0.0000         45.9200         44.3600         52.8200          0.0000          0.0000       -461.9360       -344.9380       -353.9540          0.0000          0.0000 
> 2022 05 18 09 00 11.0000000  0 50
G02  21530708.5510   21530703.4750          0.0000  113145014.3290          0.0000   88164888.9420          0.0000         47.7500          0.0000         45.7800          0.0000 
G04  25106266.7430   25106267.3610   25106270.6370  131934382.4830          0.0000  102806048.7230   98522475.8620         31.1900          0.0000         32.6800         30.4400 
G05  22281837.2000   22281838.1010          0.0000  117092239.2190          0.0000   91240898.1360          0.0000         43.4100          0.0000         41.1300          0.0000 
G06  21275081.3490   21275081.9940   21275081.3620  111801675.9230          0.0000   87118384.7670   83488493.6130         46.4900          0.0000         46.4800         44.6900 
G09  22932713.4080   22932713.9810   22932713.3560  120512359.4290          0.0000   93905850.4790   89993099.2830         40.5300          0.0000         40.8300         40.1700 
G11  20709238.7480   20709236.2470   20709238.8450  108828249.9450          0.0000   84801401.4480   81268096.5090         47.4000          0.0000         48.9500         46.6900 
G12  22186934.3050   22186933.3420          0.0000  116593202.0720          0.0000   90851857.0770          0.0000         44.3400          0.0000         41.1200          0.0000 
G17  23182911.1070   23182912.6080          0.0000  121827121.7190          0.0000   94930227.7630          0.0000         39.2400          0.0000         38.0300          0.0000 
G19  21675299.6530   21675296.7190          0.0000  113904609.6810          0.0000   88756831.3730          0.0000         44.7400          0.0000         42.8700          0.0000 
G20  20493886.1250   20493882.9220          0.0000  107696622.5400          0.0000   83919447.9480          0.0000         47.9900          0.0000         46.5000          0.0000 
G25  23503811.1860   23503814.3330   23503814.8580  123513394.0050          0.0000   96244243.4380   92234063.5620         35.5600          0.0000         37.6800         36.6000 
R05  23643030.0880          0.0000   23643034.8930  126385861.9380   98300302.2620         41.0700         40.0000      -4112.2120      -3198.3050 
R06  19504799.9770          0.0000          0.0000  104081502.2200          0.0000         45.3300          0.0000       -941.9810          0.0000 
R07  20188086.0590          0.0000   20188087.8540  108068659.0090   84053571.6660         54.2600         49.5500       3047.2800       2370.1550 
R08  24006870.0320          0.0000   24006892.7090  128555605.0700   99987756.5770         40.5000         37.3700       4487.4440       3490.3330 
R12  23259616.3870          0.0000   23259625.9110  124248679.8020   96637874.2580         44.2100         40.6400      -2171.8090      -1689.1190 
R20  23080998.2530          0.0000   23081006.9620  123424622.5910   95997015.0170         32.5000         40.0900      -2553.1650      -1985.6750 
R21  19868328.5140          0.0000   19868329.4180  106319723.9330   82693254.6540         55.4300         50.0400         69.1950         53.8600 
R22  20975333.6610          0.0000   20975335.2070  111967776.8210   87086039.7700         41.3200         33.9000       2410.9330       1875.1320 
C01  37712733.6610   37712735.2890   37712735.2940  196380084.3390  151853485.7130  159574942.6840         43.1800         47.5500         40.4400          9.3350          7.2590          7.6720 
C02  37679081.0490   37679080.0940   37679080.8800  196204853.5110  151718016.2630  159432554.5100         40.5800         48.5200         40.2100         34.9280         26.9660         28.3750 
C03  37028516.5840   37028515.3650   37028514.9700  192817187.1170  149098479.7580  156679769.5510         45.7100         50.3900         43.2800         22.8480         17.6990         18.6330 
C04  38716260.5420   38716260.4670   38716259.7060  201605727.8650  155894332.3060  163821161.8620         38.6400         44.7600         38.6600         -9.4690         -7.1950         -7.6860 
C05  39263974.5130   39263979.2430   39263977.0840  204457838.0990  158099796.0220  166138762.3200         36.2600         43.8900         35.9500         34.9000         27.0500         28.3470 
C07  37536253.7280   37536252.5390   37536249.2980  195461164.3120  151143008.4730  158828227.0420         43.2400         48.6900         42.7100      -1496.6600      -1157.3040      -1216.1510 
C08  36235102.0660   36235099.2370   36235096.9750  188685738.1510  145903796.8460  153322616.4540         45.6800         52.3900         45.4200       -197.6890       -152.8160       -160.5720 
C10  36724913.2830   36724914.7000   36724910.9630  191236271.1420  147876070.4860  155395164.7510         44.1200         49.5500         42.9800      -1268.0390       -980.5390      -1030.3520 
C13  36780944.4500   36780949.1450   36780945.7070  191528242.8870  148101921.7430  155632481.4220         46.5300         50.3200         44.6100        -55.2900        -42.7620        -44.9570 
C14  24126743.1860   24126743.5090   24126740.1230  125634573.7600   97148742.7280  102088460.8480         40.5900         49.3800         42.7200      -2659.6030      -2056.5240      -2161.0620 
C16  41006537.6230   41006565.3540   41006555.8180  213531757.1950  165116371.2910  173512118.6730         33.0600         39.3000         30.4700       1465.3650       1133.1540       1190.8800 
C27  22531321.5420          0.0000   22531321.5430  117326685.4240          0.0000   95337626.9390         48.5400          0.0000         46.4400       2008.0280          0.0000       1631.7490 
C28  21682545.2990          0.0000   21682544.9890  112906923.7610          0.0000   91746229.7890         52.0500          0.0000         49.9600       -451.3810          0.0000       -366.7660 
C32  25962691.9060          0.0000   25962710.4650  135194639.1110          0.0000  109856828.5900         38.0300          0.0000         37.9500       3333.7000          0.0000       2708.8800 
C33  22643526.1240          0.0000   22643537.8010  117911136.6960          0.0000   95812648.3710         50.4500          0.0000         49.2600      -1462.1080          0.0000      -1188.0630 
C38  36056375.6780          0.0000   36056372.3610  187755179.1000          0.0000  152566519.4770         50.2500          0.0000         49.5200       -212.4130          0.0000       -172.5950 
C39  40463973.4430          0.0000   40463981.4150  210706647.2520          0.0000  171216518.4180         35.4800          0.0000         34.3300       1723.8070          0.0000       1400.5860 
C40  37746532.8850          0.0000   37746533.4430  196556145.6710          0.0000  159717992.7540         44.4000          0.0000         43.3900      -1640.1490          0.0000      -1332.7250 
C41  22243751.4500          0.0000   22243757.6510  115829405.4350          0.0000   94121066.5610         50.9800          0.0000         50.6500       1627.8240          0.0000       1322.7550 
C42  26828776.1440          0.0000   26828786.5290  139704699.3300          0.0000  113521645.6730         32.7700          0.0000         33.8200      -3143.7140          0.0000      -2554.2940 
C43  25350018.5720          0.0000   25350021.9770  132004246.5220          0.0000  107264284.7420         40.1300          0.0000         39.1700      -2523.0520          0.0000      -2050.1880 
C59  37632878.7340          0.0000   37632866.5480  195964272.2590          0.0000  159236940.2120         45.8400          0.0000         44.7000         23.0070          0.0000         18.7730 
C60  37784378.5110          0.0000   37784364.1760  196753187.5050          0.0000  159877957.8630         45.5000          0.0000         43.7800         -4.9610          0.0000         -3.9230 
E07  27750800.3170   27750803.7430   27750805.3020          0.0000          0.0000  145831521.3400  108900225.7580  111741102.6650          0.0000          0.0000         32.4900         32.8800         41.6700          0.0000          0.0000      -2053.9480      -1533.6880      -1573.7260          0.0000          0.0000 
E10  26534963.4810   26534966.3850   26534968.1290          0.0000          0.0000  139442304.0780  104129080.4450  106845487.0760          0.0000          0.0000         37.1600         35.8800         44.0600          0.0000          0.0000       1797.2660       1342.2920       1377.2070          0.0000          0.0000 
E12  23200851.1010   23200848.6190   23200850.8600          0.0000          0.0000  121921642.3600   91045543.7260   93420676.0340          0.0000          0.0000         40.5100         38.8100         47.7000          0.0000          0.0000       1276.7690        953.4740        978.2560          0.0000          0.0000 
E19  26304475.4410   26304476.4460   26304478.0370          0.0000          0.0000  138231228.5230  103224731.4400  105917708.6360          0.0000          0.0000         39.0300         36.4900         44.8200          0.0000          0.0000       2344.2130       1750.6860       1796.2830          0.0000          0.0000 
E24  26299653.0280   26299655.3800   26299656.7480          0.0000          0.0000  138205659.4900  103205573.7250  105897896.3920          0.0000          0.0000         38.1100         36.9200         45.4100          0.0000          0.0000       -851.6480       -635.8460       -652.5450          0.0000          0.0000 
E26  27237017.0480   27237019.1080   27237020.6260          0.0000          0.0000  143131595.7070  106884039.8630  109672318.2220          0.0000          0.0000         34.6700         33.6400         42.7600          0.0000          0.0000      -1699.5240      -1268.9320      -1302.2080          0.0000          0.0000 
E31  26444875.3970   26444883.3940   26444884.4820          0.0000          0.0000  138968785.6570  103775430.8710  106482619.6200          0.0000          0.0000         37.1300         35.9700         44.5800          0.0000          0.0000      -2527.3860      -1887.3760      -1936.5510          0.0000          0.0000 
E33  24041539.5350   24041538.0040   24041539.8700          0.0000          0.0000  126339417.1370   94344519.9910   96805677.3460          0.0000          0.0000         45.9800         44.3400         52.9200          0.0000          0.0000       -461.9170       -344.8640       -353.9260          0.0000          0.0000 
> 2022 05 18 09 00 12.0000000  0 50
G02  21530550.6060   21530545.5220          0.0000  113144184.4460          0.0000   88164242.3120          0.0000         47.8000          0.0000         45.8300          0.0000 
G04  25106723.6970   25106724.3120   25106727.5610  131936783.7590          0.0000  102807919.8440   98524269.0480         31.2600          0.0000         32.6300         30.4300 
G05  22281301.1250   22281302.0580          0.0000  117089422.3020          0.0000   91238703.1370          0.0000         43.4800          0.0000         41.1100          0.0000 
G06  21275318.8430   21275319.5110   21275318.8840  111802924.0770          0.0000   87119357.3540   83489425.6680         46.5500          0.0000         46.4500         44.6700 
G09  22932929.0570   22932929.6450   22932929.0290  120513492.7970          0.0000   93906733.6310   89993945.6290         40.5800          0.0000         40.8100         40.1600 
G11  20709110.6990   20709108.2230   20709110.8210  108827577.1870          0.0000   84800877.2230   81267594.1270         47.4700          0.0000         48.9200         46.7000 
G12  22187198.8500   22187197.9190          0.0000  116594592.3970          0.0000   90852940.4410          0.0000         44.4000          0.0000         41.1000          0.0000 
G17  23183484.9380   23183486.4810          0.0000  121830137.3530          0.0000   94932577.5900          0.0000         39.3100          0.0000         38.0000          0.0000 
G19  21675833.1930   21675830.2530          0.0000  113907413.5470          0.0000   88759016.2280          0.0000         44.8000          0.0000         42.9300          0.0000 
G20  20493662.3540   20493659.1420          0.0000  107695446.7590          0.0000   83918531.7910          0.0000         48.0500          0.0000         46.6100          0.0000 
G25  23503670.0250   23503673.1800   23503673.7180  123512652.3980          0.0000   96243665.5930   92233509.7830         35.6100          0.0000         37.6400         36.5800 
R05  23643799.4520          0.0000   23643804.2610  126389974.5640   98303500.9550         41.0900         40.0800      -4113.1530      -3199.0500 
R06  19504976.6430          0.0000          0.0000  104082444.8810          0.0000         45.3900          0.0000       -943.4520          0.0000 
R07  20187516.9130          0.0000   20187518.7070  108065612.3400   84051202.0390         54.3200         49.6300       3046.0040       2369.1300 
R08  24006032.0660          0.0000   24006054.7520  128551117.6680   99984266.3410         40.5800         37.4400       4487.1180       3490.0630 
R12  23260023.0540          0.0000   23260032.5800  124250852.1020   96639563.8150         44.2900         40.7200      -2172.9270      -1689.9480 
R20  23081475.7800          0.0000   23081484.4900  123427176.1230   95999001.0930         32.5000         40.1400      -2554.0960      -1986.4010 
R21  19868315.6650          0.0000   19868316.5690  106319655.1830   82693201.1840         55.4700         50.0900         68.2180         53.0780 
R22  20974882.0730          0.0000   20974883.6210  111965366.1590   87084164.7990         41.3600         33.9600       2410.3750       1874.6480 
C01  37712731.9210   37712733.5510   37712733.5510  196380075.3280  151853478.7530  159574935.3730         43.2100         47.7000         40.5000          8.5150          6.5790          7.0010 
C02  37679074.4050   37679073.4640   37679074.2360  196204818.9230  151717989.5050  159432526.4050         40.6000         48.6700         40.2800         34.1360         26.4450         27.7140 
C03  37028512.2560   37028511.0370   37028510.6420  192817164.5790  149098462.3310  156679751.2360         45.7200         50.5400         43.3300         22.0570         17.0570         17.9540 
C04  38716262.3770   38716262.3100   38716261.5350  201605737.5430  155894339.8050  163821169.7520         38.6600         44.8600         38.7200        -10.0930         -7.9120         -8.3660 
C05  39263967.8950   39263972.6310   39263970.4670  204457803.6200  158099769.3510  166138734.3000         36.2800         44.0300         36.0000         33.8010         26.2490         27.6770 
C07  37536541.1960   37536540.0170   37536536.7620  195462661.2950  151144166.0370  158829443.4770         43.2700         48.8300         42.7800      -1497.3490      -1157.8810      -1216.7660 
C08  36235140.0630   36235137.2420   36235134.9700  188685936.0600  145903949.8820  153322777.2810         45.7100         52.5300         45.4700       -198.2850       -153.3100       -161.1210 
C10  36725156.8720   36725158.2900   36725154.5530  191237539.5380  147877051.2820  155396195.4200         44.1300         49.7000         43.0600      -1268.8870       -981.1440      -1030.9860 
C13  36780955.1350   36780959.8310   36780956.3940  191528298.4950  148101964.7350  155632526.6020         46.5400         50.4200         44.7000        -55.9880        -43.2280        -45.4420 
C14  24127253.9960   24127254.3290   24127250.9310  125637233.7310   97150799.5870  102090622.3030         40.6100         49.4800         42.7800      -2660.4880      -2057.2500      -2161.8630 
C16  41006256.2080   41006283.9810   41006274.3990  213530291.8630  165115238.1750  173510927.9850         32.9700         39.3700         30.5500       1465.0200       1132.9580       1190.7030 
C27  22530935.9750          0.0000   22530935.9730  117324677.7320          0.0000   95335995.5370         48.5600          0.0000         46.4900       2007.2360          0.0000       1631.0320 
C28  21682632.0690          0.0000   21682631.7600  112907375.5970          0.0000   91746596.9420         52.0500          0.0000         50.0300       -452.3960          0.0000       -367.5860 
C32  25962051.7020          0.0000   25962070.2440  135191305.7000          0.0000  109854119.9850         38.0000          0.0000         38.0000       3333.0110          0.0000       2708.2000 
C33  22643807.0150          0.0000   22643818.6920  117912599.3510          0.0000   95813836.8950         50.4700          0.0000         49.3300      -1463.2720          0.0000      -1189.0030 
C38  36056416.5220          0.0000   36056413.2040  187755391.8020          0.0000  152566692.3190         50.2700          0.0000         49.5700       -213.0650          0.0000       -173.1540 
C39  40463642.4590          0.0000   40463650.4290  210704923.7520          0.0000  171215117.9380         35.5000          0.0000         34.3700       1723.1640          0.0000       1400.2230 
C40  37746847.9180          0.0000   37746848.4750  196557786.1330          0.0000  159719325.7640         44.4100          0.0000         43.4700      -1640.8760          0.0000      -1333.3120 
C41  22243438.9360          0.0000   22243445.1360  115827778.1400          0.0000   94119744.2610         50.9900          0.0000         50.7100       1626.6790          0.0000       1321.7870 
C42  26829379.8250          0.0000   26829390.2010  139707843.0130          0.0000  113524200.2070         32.7200          0.0000         33.9000      -3143.9650          0.0000      -2554.6950 
C43  25350503.1660          0.0000   25350506.5730  132006769.9100          0.0000  107266335.1970         40.1400          0.0000         39.2200      -2523.8630          0.0000      -2050.8020 
C59  37632874.3740          0.0000   37632862.1870  195964249.5710          0.0000  159236921.7790         45.8400          0.0000         44.7700         22.2150          0.0000         18.0840 
C60  37784379.5000          0.0000   37784365.1610  196753192.7350          0.0000  159877962.1300         45.5200          0.0000         43.8200         -5.7250          0.0000         -4.6680 
E07  27751191.2350   27751194.6930   27751196.2160          0.0000          0.0000  145833575.6980  108901759.8350  111742676.8020          0.0000          0.0000         32.5900         32.8600         41.8200          0.0000          0.0000      -2054.9630      -1534.3300      -1574.6390          0.0000          0.0000 
E10  26534621.4770   26534624.3840   26534626.1190          0.0000          0.0000  139440506.9230  104127738.4290  106844110.0590          0.0000          0.0000         37.1800         35.9000         44.1600          0.0000          0.0000       1796.8280       1341.7800       1376.6760          0.0000          0.0000 
E12  23200608.2060   23200605.7190   23200607.9650          0.0000          0.0000  121920365.9320   91044590.5530   93419697.9900          0.0000          0.0000         40.6300         38.8100         47.8000          0.0000          0.0000       1276.0240        952.8690        977.7250          0.0000          0.0000 
E19  26304029.4180   26304030.4030   26304032.0100          0.0000          0.0000  138228884.7150  103222981.2280  105915912.7470          0.0000          0.0000         39.0800         36.5100         44.9200          0.0000          0.0000       2343.3660       1749.8020       1795.4830          0.0000          0.0000 
E24  26299815.1920   26299817.5500   26299818.9120          0.0000          0.0000  138206511.6620  103206210.0800  105898549.3540          0.0000          0.0000         38.1600         36.9100         45.5200          0.0000          0.0000       -852.7470       -636.7400       -653.4210          0.0000          0.0000 
E26  27237340.5200   27237342.5810   27237344.0980          0.0000          0.0000  143133295.5530  106885309.2250  109673620.6980          0.0000          0.0000         34.7600         33.6500         42.9000          0.0000          0.0000      -1700.3340      -1269.6300      -1302.7860          0.0000          0.0000 
E31  26445356.4270   26445364.4370   26445365.5170          0.0000          0.0000  138971313.4280  103777318.4650  106484556.4670          0.0000          0.0000         37.2200         35.9600         44.6600          0.0000          0.0000      -2528.2710      -1887.8510      -1937.1930          0.0000          0.0000 
E33  24041627.5000   24041625.9580   24041627.8350          0.0000          0.0000  126339879.3890   94344865.1900   96806031.5390          0.0000          0.0000         46.0700         44.3400         53.0600          0.0000          0.0000       -462.6720       -345.5340       -354.5410          0.0000          0.0000 
> 2022 05 18 09 00 13.0000000  0 50
G02  21530392.6770   21530387.5930          0.0000  113143354.5220          0.0000   88163595.6180          0.0000         47.8900          0.0000         45.9100          0.0000 
G04  25107180.6870   25107181.3060   25107184.5430  131939185.2940          0.0000  102809791.1730   98526062.4190         31.3000          0.0000         32.5500         30.4700 
G05  22280765.1270   22280766.0490          0.0000  117086605.5960          0.0000   91236508.3080          0.0000         43.5500          0.0000         41.1100          0.0000 
G06  21275556.3700   21275557.0290   21275556.4050  111804172.2480          0.0000   87120329.9560   83490357.7430         46.5900          0.0000         46.4500         44.6700 
G09  22933144.8230   22933145.4110   22933144.8020  120514626.6280          0.0000   93907617.1300   89994792.3070         40.6500          0.0000         40.7900         40.1600 
G11  20708982.6960   20708980.2090   20708982.8150  108826904.4940          0.0000   84800353.0520   81267091.7890         47.5300          0.0000         48.9100         46.7000 
G12  22187463.5050   22187462.5550          0.0000  116595983.1420          0.0000   90854024.1520          0.0000         44.4500          0.0000         41.1100          0.0000 
G17  23184058.8310   23184060.3790          0.0000  121833153.1020          0.0000   94934927.5040          0.0000         39.3400          0.0000         37.9300          0.0000 
G19  21676366.8060   21676363.8700          0.0000  113910217.6520          0.0000   88761201.2310          0.0000         44.8600          0.0000         42.9600          0.0000 
G20  20493438.6660   20493435.4550          0.0000  107694271.2570          0.0000   83917615.8120          0.0000         48.1300          0.0000         46.6300          0.0000 
G25  23503529.0310   23503532.2070   23503532.7110  123511911.3240          0.0000   96243088.0840   92232956.3680         35.6700          0.0000         37.6500         36.5800 
R05  23644568.8040          0.0000   23644573.6100  126394087.2230   98306699.6980         41.1400         40.1800      -4112.8640      -3198.8550 
R06  19505153.4170          0.0000          0.0000  104083388.2550          0.0000         45.4300          0.0000       -943.8990          0.0000 
R07  20186947.8540          0.0000   20186949.6460  108062566.1580   84048832.7940         54.3600         49.6700       3045.7990       2368.9350 
R08  24005194.0600          0.0000   24005216.7480  128546630.1720   99980776.0640         40.6400         37.4900       4487.4440       3490.1370 
R12  23260429.7750          0.0000   23260439.2980  124253024.7650   96641253.6730         44.3300         40.8000      -2172.9730      -1690.1250 
R20  23081953.3250          0.0000   23081962.0360  123429729.7560   96000987.2470         32.5400         40.2200      -2554.0120      -1986.3270 
R21  19868302.8620          0.0000   19868303.7660  106319586.6760   82693147.9010         55.5300         50.1500         68.2270         53.0500 
R22  20974430.4800          0.0000   20974432.0290  111962955.5170   87082289.8530         41.3900         34.0100       2410.5240       1874.8810 
C01  37712730.1600   37712731.7950   37712731.7890  196380066.1720  151853471.6710  159574927.9360         43.2200         47.7800         40.5600          9.0370          6.9890          7.3370 
C02  37679067.7380   37679066.7880   37679067.5690  196204784.1950  151717962.6580  159432498.1840         40.6000         48.7600         40.3100         34.5830         26.7240         28.0860 
C03  37028507.8900   37028506.6730   37028506.2740  192817141.8930  149098444.7960  156679732.8130         45.7300         50.6200         43.3900         22.5780         17.4290         18.3630 
C04  38716264.2420   38716264.1500   38716263.4070  201605747.0960  155894347.1880  163821177.4820         38.6600         44.9900         38.7900         -9.6360         -7.4930         -7.8160 
C05  39263961.2150   39263965.9590   39263963.7810  204457768.9560  158099742.5620  166138706.1580         36.2800         44.1200         36.0300         34.5740         26.7240         28.0120 
C07  37536828.6840   37536827.4960   37536824.2530  195464158.2540  151145323.5770  158830659.8650         43.3000         48.9200         42.8500      -1497.1450      -1157.6860      -1216.5240 
C08  36235178.0360   36235175.2100   36235172.9430  188686133.7980  145904102.7920  153322937.9610         45.7100         52.6100         45.5300       -197.8380       -153.0030       -160.7860 
C10  36725400.4390   36725401.8640   36725398.1170  191238807.9220  147878032.0830  155397226.0990         44.1300         49.7800         43.1100      -1268.5520       -980.9390      -1030.8650 
C13  36780965.7800   36780970.4650   36780967.0380  191528353.9390  148102007.6210  155632571.6570         46.5500         50.5400         44.7400        -55.5320        -43.0040        -45.0880 
C14  24127764.8370   24127765.1640   24127761.7710  125639893.8180   97152856.5410  102092783.8420         40.6300         49.6000         42.8400      -2660.2730      -2057.1290      -2161.7420 
C16  41005974.7110   41006002.4940   41005992.8930  213528826.2240  165114104.8760  173509737.0720         32.9000         39.5100         30.6600       1465.8120       1133.3960       1190.7770 
C27  22530550.4240          0.0000   22530550.4220  117322670.0690          0.0000   95334364.1470         48.5900          0.0000         46.5600       2007.5060          0.0000       1631.2560 
C28  21682718.8740          0.0000   21682718.5640  112907827.6260          0.0000   91746964.2560         52.0700          0.0000         50.0700       -452.2840          0.0000       -367.5390 
C32  25961411.5270          0.0000   25961430.0620  135187972.2720          0.0000  109851411.3290         37.9800          0.0000         38.0600       3333.2720          0.0000       2708.5730 
C33  22644087.9580          0.0000   22644099.6340  117914062.3150          0.0000   95815025.6770         50.4900          0.0000         49.3700      -1463.2630          0.0000      -1189.0220 
C38  36056457.3410          0.0000   36056454.0250  187755604.3360          0.0000  152566865.0150         50.2800          0.0000         49.6200       -212.6180          0.0000       -172.7250 
C39  40463311.4040          0.0000   40463319.3650  210703200.0240          0.0000  171213717.3020         35.5200          0.0000         34.4200       1723.6760          0.0000       1400.7070 
C40  37747162.9470          0.0000   37747163.5060  196559426.5620          0.0000  159720658.7440         44.4100          0.0000         43.4900      -1640.5590          0.0000      -1333.0690 
C41  22243126.4960          0.0000   22243132.6960  115826151.1720          0.0000   94118422.2140         51.0100          0.0000         50.7600       1626.6700          0.0000       1321.8140 
C42  26829983.5510          0.0000   26829993.9330  139710986.6390          0.0000  113526754.6330         32.7200          0.0000         34.0200      -3143.6670          0.0000      -2554.3320 
C43  25350987.7600          0.0000   25350991.1650  132009293.3490          0.0000  107268385.7050         40.1500          0.0000         39.2800      -2523.5830          0.0000      -2050.6440 
C59  37632869.9930          0.0000   37632857.8070  195964226.7450          0.0000  159236903.2280         45.8500          0.0000         44.8300         22.7090          0.0000         18.5030 
C60  37784380.4760          0.0000   37784366.1360  196753197.8230          0.0000  159877966.2650         45.5300          0.0000         43.8700         -5.1750          0.0000         -4.2120 
E07  27751582.1940   27751585.6180   27751587.1740          0.0000          0.0000  145835630.2100  108903294.0880  111744251.0420          0.0000          0.0000         32.6500         32.8400         41.8900          0.0000          0.0000      -2054.6930      -1534.3400      -1574.4150          0.0000          0.0000 
E10  26534279.4640   26534282.3690   26534284.1060          0.0000          0.0000  139438709.6330  104126396.2990  106842732.9150          0.0000          0.0000         37.2400         35.8800         44.3000          0.0000          0.0000       1797.2380       1342.0130       1377.0390          0.0000          0.0000 
E12  23200365.2850   23200362.7880   23200365.0420          0.0000          0.0000  121919089.3910   91043637.3070   93418719.8660          0.0000          0.0000         40.6900         38.8000         47.9200          0.0000          0.0000       1276.4430        953.1200        978.0610          0.0000          0.0000 
E19  26303583.4260   26303584.4220   26303586.0170          0.0000          0.0000  138226541.0360  103221231.0720  105914116.9470          0.0000          0.0000         39.1500         36.5000         45.0600          0.0000          0.0000       2343.4680       1750.0160       1795.5850          0.0000          0.0000 
E24  26299977.4050   26299979.7390   26299981.1250          0.0000          0.0000  138207364.1050  103206846.6730  105899202.5270          0.0000          0.0000         38.2500         36.8900         45.6500          0.0000          0.0000       -852.6910       -636.8520       -653.4020          0.0000          0.0000 
E26  27237663.9710   27237666.0230   27237667.5480          0.0000          0.0000  143134995.3150  106886578.5410  109674923.1170          0.0000          0.0000         34.7900         33.6400         42.9900          0.0000          0.0000      -1699.9060      -1269.3880      -1302.5250          0.0000          0.0000 
E31  26445837.4330   26445845.4340   26445846.5210          0.0000          0.0000  138973841.1570  103779206.0710  106486493.3060          0.0000          0.0000         37.2500         35.9500         44.7900          0.0000          0.0000      -2527.7680      -1887.7210      -1936.9880          0.0000          0.0000 
E33  24041715.4520   24041713.9170   24041715.7860          0.0000          0.0000  126340341.6060   94345210.3490   96806385.7100          0.0000          0.0000         46.1200         44.3200         53.1400          0.0000          0.0000       -462.3550       -345.2360       -354.2990          0.0000          0.0000 
> 2022 05 18 09 00 14.0000000  0 50
G02  21530234.7900   21530229.7120          0.0000  113142524.7310          0.0000   88162949.0040          0.0000         47.9300          0.0000         45.8400          0.0000 
G04  25107637.7820   25107638.3950   25107641.6760  131941587.3250          0.0000  102811662.8880   98527856.0970         31.3000          0.0000         32.4900         30.5500 
G05  22280229.1980   22280230.1070          0.0000  117083789.2290          0.0000   91234313.7430          0.0000         43.6100          0.0000         41.1000          0.0000 
G06  21275793.9370   21275794.5850   21275793.9630  111805420.6070          0.0000   87121302.7020   83491289.9550         46.6400          0.0000         46.4100         44.6700 
G09  22933360.7180   22933361.2930   22933360.6670  120515761.0800          0.0000   93908501.1160   89995639.4790         40.7000          0.0000         40.7400         40.1300 
G11  20708854.7420   20708852.2440   20708854.8380  108826232.0220          0.0000   84799829.0460   81266589.6290         47.5800          0.0000         48.8700         46.6900 
G12  22187728.2840   22187727.3220          0.0000  116597374.4780          0.0000   90855108.3060          0.0000         44.5100          0.0000         41.0900          0.0000 
G17  23184632.7800   23184634.3150          0.0000  121836169.1430          0.0000   94937277.6640          0.0000         39.4100          0.0000         37.8900          0.0000 
G19  21676900.5100   21676897.5790          0.0000  113913022.1940          0.0000   88763386.5660          0.0000         44.8900          0.0000         42.9300          0.0000 
G20  20493215.0780   20493211.8720          0.0000  107693096.2080          0.0000   83916700.1680          0.0000         48.1900          0.0000         46.6600          0.0000 
G25  23503388.1100   23503391.2700   23503391.7870  123511170.8270          0.0000   96242511.0990   92232403.4130         35.7100          0.0000         37.6300         36.5800 
R05  23645338.2160          0.0000   23645343.0240  126398200.1460   98309898.6320         41.1900         40.2500      -4112.2870      -3198.3520 
R06  19505330.3650          0.0000          0.0000  104084332.5100          0.0000         45.4800          0.0000       -943.8900          0.0000 
R07  20186378.9180          0.0000   20186380.7090  108059520.6120   84046464.0390         54.4200         49.7300       3046.0230       2369.1490 
R08  24004356.0900          0.0000   24004378.7880  128542142.7360   99977285.7990         40.7500         37.6300       4488.2170       3490.8540 
R12  23260836.6120          0.0000   23260846.1410  124255197.9300   96642943.8910         44.3600         40.8600      -2172.5630      -1689.7620 
R20  23082430.9030          0.0000   23082439.6110  123432283.6400   96002973.6170         32.5400         40.2700      -2553.0810      -1985.8700 
R21  19868290.1390          0.0000   19868291.0430  106319518.5980   82693094.9520         55.5600         50.1900         68.6370         53.4130 
R22  20973978.9070          0.0000   20973980.4560  111960544.9840   87080414.9930         41.4200         34.0600       2411.2310       1875.5050 
C01  37712728.3980   37712730.0390   37712730.0260  196380057.0340  151853464.6050  159574920.5180         43.2400         47.9000         40.6200          9.9310          7.6410          8.0260 
C02  37679061.0780   37679060.1180   37679060.9110  196204749.4710  151717935.8090  159432469.9590         40.6200         48.8800         40.3600         35.4310         27.4130         28.9150 
C03  37028503.5440   37028502.3270   37028501.9280  192817119.2360  149098427.2710  156679714.3970         45.7400         50.7400         43.4400         23.4350         18.0720         19.0060 
C04  38716266.0530   38716265.9790   38716265.2120  201605756.6360  155894354.5680  163821185.2570         38.6800         45.0700         38.8400         -8.6770         -6.7570         -7.1270 
C05  39263954.5780   39263959.3090   39263957.1460  204457734.3360  158099715.7930  166138678.0140         36.2900         44.2400         36.0700         35.3840         27.3480         28.7570 
C07  37537116.1600   37537114.9710   37537111.7260  195465655.2840  151146481.1890  158831876.3390         43.3200         49.0300         42.9100      -1496.2690      -1157.1450      -1215.8630 
C08  36235216.0080   36235213.1780   36235210.9130  188686331.5530  145904255.7170  153323098.6580         45.7100         52.7200         45.5900       -197.0000       -152.3970       -160.1060 
C10  36725644.0610   36725645.4770   36725641.7420  191240076.4510  147879012.9850  155398256.8680         44.1400         49.9000         43.1800      -1267.8440       -980.4180      -1030.2310 
C13  36780976.4280   36780981.1160   36780977.6850  191528409.4030  148102050.5090  155632616.7300         46.5500         50.6100         44.8100        -54.6750        -42.3520        -44.4260 
C14  24128275.7470   24128276.0620   24128272.6840  125642554.2020   97154913.7190  102094945.6100         40.6600         49.6700         42.8900      -2659.7800      -2056.7840      -2161.2390 
C16  41005693.2690   41005721.0210   41005711.4590  213527360.5340  165112971.5150  173508546.0480         32.8300         39.6000         30.7100       1466.5850       1133.8430       1191.8110 
C27  22530164.9200          0.0000   22530164.9210  117320662.5980          0.0000   95332732.9020         48.6100          0.0000         46.6000       2008.1210          0.0000       1631.8330 
C28  21682805.7520          0.0000   21682805.4430  112908280.0100          0.0000   91747331.8520         52.0900          0.0000         50.1400       -451.7630          0.0000       -367.1200 
C32  25960771.3590          0.0000   25960789.8820  135184638.9520          0.0000  109848702.7770         37.9600          0.0000         38.1300       3334.0450          0.0000       2709.1220 
C33  22644368.9970          0.0000   22644380.6740  117915525.7510          0.0000   95816214.8370         50.5000          0.0000         49.4400      -1462.8910          0.0000      -1188.7140 
C38  36056498.1490          0.0000   36056494.8320  187755816.8490          0.0000  152567037.7020         50.2900          0.0000         49.6700       -211.7420          0.0000       -172.0640 
C39  40462980.3610          0.0000   40462988.3180  210701476.2630          0.0000  171212316.6190         35.5500          0.0000         34.4600       1724.5980          0.0000       1401.2000 
C40  37747477.9960          0.0000   37747478.5540  196561067.1120          0.0000  159721991.8270         44.4100          0.0000         43.5600      -1639.8140          0.0000      -1332.4830 
C41  22242814.1470          0.0000   22242820.3470  115824524.6960          0.0000   94117100.5700         51.0200          0.0000         50.8200       1626.9960          0.0000       1322.0570 
C42  26830587.2790          0.0000   26830597.6630  139714130.3890          0.0000  113529309.1820         32.6500          0.0000         34.1600      -3143.2850          0.0000      -2554.0800 
C43  25351472.4000          0.0000   25351475.8040  132011817.0080          0.0000  107270436.3870         40.1500          0.0000         39.3300      -2522.9590          0.0000      -2050.1780 
C59  37632865.6000          0.0000   37632853.4120  195964203.9270          0.0000  159236884.6980         45.8600          0.0000         44.8700         23.5930          0.0000         19.1740 
C60  37784381.4590          0.0000   37784367.1200  196753202.9360          0.0000  159877970.4180         45.5300          0.0000         43.9200         -4.3460          0.0000         -3.5320 
E07  27751973.2400   27751976.6840   27751978.2240          0.0000          0.0000  145837685.0950  108904828.5410  111745825.5440          0.0000          0.0000         32.6800         32.8300         42.0000          0.0000          0.0000      -2054.2650      -1533.8650      -1574.0610          0.0000          0.0000 
E10  26533937.4600   26533940.3520   26533942.1050          0.0000          0.0000  139436912.3520  104125054.1810  106841355.7670          0.0000          0.0000         37.2800         35.9200         44.3800          0.0000          0.0000       1797.9830       1342.4970       1377.6630          0.0000          0.0000 
E12  23200122.3720   23200119.8860   23200122.1270          0.0000          0.0000  121917812.9020   91042684.0780   93417741.7850          0.0000          0.0000         40.7600         38.8000         48.0000          0.0000          0.0000       1277.3090        953.8930        978.6010          0.0000          0.0000 
E19  26303137.4900   26303138.4790   26303140.0810          0.0000          0.0000  138224197.6240  103219481.1280  105912321.3440          0.0000          0.0000         39.1800         36.5000         45.1400          0.0000          0.0000       2344.1200       1750.4070       1796.0130          0.0000          0.0000 
E24  26300139.7080   26300142.0520   26300143.4280          0.0000          0.0000  138208217.0010  103207483.5620  105899856.0410          0.0000          0.0000         38.3000         36.8500         45.7300          0.0000          0.0000       -852.3650       -636.5080       -653.1690          0.0000          0.0000 
E26  27237987.4270   27237989.4750   27237991.0010          0.0000          0.0000  143136695.1450  106887847.9120  109676225.5990          0.0000          0.0000         34.8400         33.6000         43.1000          0.0000          0.0000      -1699.0580      -1268.8010      -1301.9380          0.0000          0.0000 
E31  26446318.4920   26446326.5020   26446327.5840          0.0000          0.0000  138976369.0700  103781093.7730  106488430.2590          0.0000          0.0000         37.3100         35.9300         44.8700          0.0000          0.0000      -2527.2560      -1887.1250      -1936.4950          0.0000          0.0000 
E33  24041803.4370   24041801.8910   24041803.7730          0.0000          0.0000  126340803.9480   94345555.6130   96806739.9670          0.0000          0.0000         46.1900         44.3100         53.2500          0.0000          0.0000       -461.6470       -344.7710       -353.7680          0.0000          0.0000 
> 2022 05 18 09 00 15.0000000  0 50
G02  21530076.8410   21530071.7590          0.0000  113141694.7610          0.0000   88162302.2890          0.0000         48.0000          0.0000         45.9100          0.0000 
G04  25108094.8800   25108095.5060   25108098.7660  131943989.4510          0.0000  102813534.6720   98529649.9150         31.3700          0.0000         32.4100         30.5800 
G05  22279693.2540   22279694.1700          0.0000  117080972.9260          0.0000   91232119.2330          0.0000         43.6700          0.0000         41.0700          0.0000 
G06  21276031.4620   21276032.1230   21276031.5010  111806668.8570          0.0000   87122275.3610   83492222.0860         46.6600          0.0000         46.3900         44.6700 
G09  22933576.6450   22933577.2370   22933576.6150  120516895.8640          0.0000   93909385.3620   89996486.8760         40.7500          0.0000         40.7000         40.1200 
G11  20708726.7520   20708724.2660   20708726.8630  108825559.4810          0.0000   84799304.9850   81266087.4010         47.6200          0.0000         48.8400         46.7000 
G12  22187993.0940   22187992.1620          0.0000  116598766.1130          0.0000   90856192.6750          0.0000         44.5500          0.0000         41.0800          0.0000 
G17  23185206.7010   23185208.2450          0.0000  121839185.1750          0.0000   94939627.8210          0.0000         39.4700          0.0000         37.8300          0.0000 
G19  21677434.2050   21677431.2700          0.0000  113915826.8520          0.0000   88765572.0310          0.0000         44.9500          0.0000         42.9200          0.0000 
G20  20492991.4820   20492988.2710          0.0000  107691921.2880          0.0000   83915784.6670          0.0000         48.2700          0.0000         46.7900          0.0000 
G25  23503247.2330   23503250.4040   23503250.9230  123510430.6680          0.0000   96241934.3700   92231850.7140         35.8000          0.0000         37.6200         36.6000 
R05  23646107.5940          0.0000   23646112.3970  126402312.9860   98313097.5260         41.2500         40.3200      -4113.4690      -3199.4510 
R06  19505507.3930          0.0000          0.0000  104085277.3300          0.0000         45.5000          0.0000       -945.8550          0.0000 
R07  20185810.0400          0.0000   20185811.8300  108056475.3980   84044095.5480         54.4600         49.7600       3044.3180       2367.7800 
R08  24003518.0710          0.0000   24003540.7760  128537655.0500   99973795.3440         40.8500         37.7300       4487.1080       3489.9970 
R12  23261243.4740          0.0000   23261253.0040  124257371.2990   96644634.2850         44.3800         40.8900      -2174.1930      -1691.0840 
R20  23082908.4770          0.0000   23082917.1810  123434837.4960   96004959.9620         32.6000         40.3200      -2554.2730      -1986.9510 
R21  19868277.4350          0.0000   19868278.3380  106319450.6300   82693042.0920         55.5900         50.2500         67.2120         52.2580 
R22  20973527.3050          0.0000   20973528.8530  111958134.3020   87078540.0180         41.4500         34.1100       2410.0210       1874.6950 
C01  37712726.5980   37712728.2320   37712728.2280  196380047.6200  151853457.3260  159574912.8600         43.2600         47.9600         40.6600          8.7670          6.7560          7.1600 
C02  37679054.3480   37679053.4020   37679054.1780  196204714.4880  151717908.7550  159432441.5450         40.6400         48.9400         40.3800         34.3410         26.5750         27.9000 
C03  37028499.1300   37028497.9180   37028497.5120  192817096.2960  149098409.5360  156679695.7650         45.7400         50.8300         43.4800         22.2800         17.1970         18.1120 
C04  38716267.8530   38716267.7680   38716267.0160  201605765.9280  155894361.7470  163821192.7910         38.6700         45.1800         38.9000         -9.8600         -7.6600         -7.9930 
C05  39263947.8570   39263952.5950   39263950.4210  204457699.4120  158099688.7950  166138649.6510         36.2800         44.3100         36.1300         34.3690         26.5000         27.8910 
C07  37537403.6190   37537402.4440   37537399.1860  195467152.1530  151147638.6480  158833092.6660         43.3300         49.1100         42.9500      -1497.5080      -1157.9370      -1216.8780 
C08  36235253.9250   36235251.1020   36235248.8300  188686528.9940  145904408.3830  153323259.0940         45.7100         52.7800         45.6400       -198.0050       -153.1050       -160.8880 
C10  36725887.6250   36725889.0530   36725885.3040  191241344.8050  147879993.7550  155399287.5210         44.1400         49.9600         43.2000      -1269.0260       -981.2460      -1031.1530 
C13  36780987.0220   36780991.7190   36780988.2800  191528464.5700  148102093.1600  155632661.5570         46.5600         50.7000         44.8400        -55.7650        -43.0970        -45.2650 
C14  24128786.6240   24128786.9540   24128783.5570  125645214.5420   97156970.8610  102097107.3690         40.6500         49.7600         42.9300      -2661.0460      -2057.7160      -2162.3940 
C16  41005411.7330   41005439.5180   41005429.9240  213525894.4740  165111837.8250  173507354.7480         32.7900         39.6700         30.7500       1465.4300       1133.3770       1190.6940 
C27  22529779.3720          0.0000   22529779.3700  117318654.9960          0.0000   95331101.5710         48.6300          0.0000         46.6600       2006.9570          0.0000       1630.8180 
C28  21682892.6380          0.0000   21682892.3280  112908732.4570          0.0000   91747699.5050         52.1100          0.0000         50.1700       -453.2060          0.0000       -368.2570 
C32  25960131.1190          0.0000   25960149.6210  135181305.4520          0.0000  109845994.1200         37.9600          0.0000         38.1900       3332.8060          0.0000       2708.0140 
C33  22644650.0630          0.0000   22644661.7390  117916989.3580          0.0000   95817404.1420         50.5300          0.0000         49.4600      -1464.4180          0.0000      -1189.9630 
C38  36056538.8970          0.0000   36056535.5790  187756029.0490          0.0000  152567210.1360         50.3000          0.0000         49.7000       -212.7760          0.0000       -172.8930 
C39  40462649.2460          0.0000   40462657.1990  210699752.1340          0.0000  171210915.6390         35.5800          0.0000         34.4900       1723.6670          0.0000       1400.5210 
C40  37747793.0170          0.0000   37747793.5760  196562707.4920          0.0000  159723324.7670         44.4300          0.0000         43.6000      -1641.0340          0.0000      -1333.4510 
C41  22242501.8320          0.0000   22242508.0310  115822898.4040          0.0000   94115779.0770         51.0400          0.0000         50.8500       1625.4780          0.0000       1320.8370 
C42  26831190.9420          0.0000   26831201.3220  139717273.8940          0.0000  113531863.5530         32.6600          0.0000         34.2600      -3144.1790          0.0000      -2554.9650 
C43  25351957.0360          0.0000   25351960.4430  132014340.5890          0.0000  107272486.9930         40.1600          0.0000         39.3700      -2524.3100          0.0000      -2051.1380 
C59  37632861.1600          0.0000   37632848.9690  195964180.8300          0.0000  159236865.9360         45.8700          0.0000         44.9300         22.4760          0.0000         18.2140 
C60  37784382.3960          0.0000   37784368.0580  196753207.7750          0.0000  159877974.3430         45.5500          0.0000         43.9700         -5.4920          0.0000         -4.3890 
E07  27752364.2760   27752367.6910   27752369.2620          0.0000          0.0000  145839739.9870  108906363.0680  111747400.0660          0.0000          0.0000         32.6900         32.7900         42.0800          0.0000          0.0000      -2055.6900      -1535.1500      -1575.1140          0.0000          0.0000 
E10  26533595.3720   26533598.2490   26533600.0110          0.0000          0.0000  139435114.7340  104123711.8340  106839978.3900          0.0000          0.0000         37.3400         35.9200         44.5000          0.0000          0.0000       1797.0890       1341.7430       1376.9270          0.0000          0.0000 
E12  23199879.4240   23199876.9190   23199879.1810          0.0000          0.0000  121916536.1810   91041730.6990   93416763.5120          0.0000          0.0000         40.8000         38.7800         48.0900          0.0000          0.0000       1276.1350        952.8130        977.8190          0.0000          0.0000 
E19  26302691.5660   26302692.5620   26302694.1590          0.0000          0.0000  138221854.2350  103217731.1770  105910525.7500          0.0000          0.0000         39.2500         36.5100         45.2300          0.0000          0.0000       2342.6020       1749.4850       1795.0260          0.0000          0.0000 
E24  26300302.0370   26300304.3770   26300305.7600          0.0000          0.0000  138209070.0100  103208120.5460  105900509.6360          0.0000          0.0000         38.3700         36.8600         45.8400          0.0000          0.0000       -853.7620       -637.6160       -654.2130          0.0000          0.0000 
E26  27238310.8760   27238312.9300   27238314.4540          0.0000          0.0000  143138394.8080  106889117.1180  109677527.9200          0.0000          0.0000         34.8900         33.5900         43.1500          0.0000          0.0000      -1700.2780      -1269.6670      -1302.7580          0.0000          0.0000 
E31  26446799.5170   26446807.5380   26446808.6130          0.0000          0.0000  138978896.8170  103782981.3520  106490367.0890          0.0000          0.0000         37.3600         35.9200         44.9600          0.0000          0.0000      -2528.4200      -1888.1120      -1937.3140          0.0000          0.0000 
E33  24041891.3860   24041889.8480   24041891.7230          0.0000          0.0000  126341266.1100   94345900.7210   96807094.0870          0.0000          0.0000         46.2300         44.3100         53.3100          0.0000          0.0000       -462.8210       -345.6180       -354.6150          0.0000          0.0000 
> 2022 05 18 09 00 16.0000000  0 50
G02  21529918.8710   21529913.7880          0.0000  113140864.6460          0.0000   88161655.4530          0.0000         48.0300          0.0000         45.9700          0.0000 
G04  25108552.0360   25108552.6830   25108555.9090  131946391.7740          0.0000  102815406.5810   98531443.8610         31.4600          0.0000         32.3600         30.6100 
G05  22279157.3460   22279158.2690          0.0000  117078156.7230          0.0000   91229924.7840          0.0000         43.7100          0.0000         41.0700          0.0000 
G06  21276268.9790   21276269.6440   21276269.0120  111807917.0330          0.0000   87123247.9630   83493154.1750         46.6900          0.0000         46.3800         44.6600 
G09  22933792.6570   22933793.2440   22933792.6230  120518031.0020          0.0000   93910269.8870   89997334.5450         40.7800          0.0000         40.6800         40.1300 
G11  20708598.7570   20708596.2760   20708598.8680  108824886.8900          0.0000   84798780.8890   81265585.1460         47.6600          0.0000         48.8200         46.7000 
G12  22188257.9750   22188257.0490          0.0000  116600158.0590          0.0000   90857277.3000          0.0000         44.5900          0.0000         41.0800          0.0000 
G17  23185780.6370   23185782.1680          0.0000  121842201.2250          0.0000   94941978.0010          0.0000         39.5400          0.0000         37.8200          0.0000 
G19  21677967.9420   21677965.0070          0.0000  113918631.6510          0.0000   88767757.5880          0.0000         44.9800          0.0000         42.9800          0.0000 
G20  20492767.9400   20492764.7290          0.0000  107690746.5550          0.0000   83914869.2880          0.0000         48.3100          0.0000         46.7300          0.0000 
G25  23503106.4860   23503109.6730   23503110.1890  123509690.9540          0.0000   96241357.9380   92231298.2990         35.8800          0.0000         37.6300         36.6000 
R05  23646877.0040          0.0000   23646881.8130  126406425.8250   98316296.3760         41.2800         40.3300      -4112.9570      -3198.8920 
R06  19505684.6080          0.0000          0.0000  104086222.7630          0.0000         45.5400          0.0000       -945.8920          0.0000 
R07  20185241.2450          0.0000   20185243.0350  108053430.5860   84041727.3590         54.5100         49.8100       3044.4680       2367.9380 
R08  24002679.9870          0.0000   24002702.6930  128533167.1460   99970304.7530         40.9900         37.9100       4487.8810       3490.4540 
R12  23261650.4020          0.0000   23261659.9380  124259544.9340   96646324.8630         44.4100         40.8900      -2173.9510      -1690.7120 
R20  23083386.0960          0.0000   23083394.8090  123437391.4030   96006946.3000         32.6400         40.3600      -2554.1150      -1986.4660 
R21  19868264.7620          0.0000   19868265.6660  106319382.7890   82692989.3210         55.6100         50.2900         67.6490         52.6590 
R22  20973075.6820          0.0000   20973077.2310  111955723.5010   87076664.9490         41.4900         34.1300       2410.7380       1875.1420 
C01  37712724.7300   37712726.3710   37712726.3560  196380037.9580  151853449.8600  159574905.0220         43.2800         48.0500         40.6800          9.7260          7.4360          7.8580 
C02  37679047.5760   37679046.6340   37679047.4050  196204679.2550  151717881.5130  159432412.9220         40.6600         49.0300         40.4300         35.2630         27.2180         28.5800 
C03  37028494.6790   37028493.4750   37028493.0610  192817073.1190  149098391.6060  156679676.9330         45.7500         50.8900         43.5100         23.1560         17.9230         18.8010 
C04  38716269.5780   38716269.5100   38716268.7400  201605774.9630  155894368.7280  163821200.1430         38.6800         45.2500         38.9200         -8.9940         -6.9530         -7.3040 
C05  39263941.1080   39263945.8490   39263943.6720  204457664.2800  158099661.6280  166138621.1050         36.3000         44.4000         36.1900         35.0490         27.1150         28.5150 
C07  37537691.0590   37537689.8850   37537686.6280  195468648.8590  151148795.9810  158834308.8480         43.3400         49.2000         42.9600      -1496.7440      -1157.3590      -1216.2440 
C08  36235291.7810   36235288.9660   36235286.6850  188686726.1490  145904560.8330  153323419.3040         45.7100         52.8700         45.6600       -197.1210       -152.4720       -160.2270 
C10  36726131.1930   36726132.6200   36726128.8750  191242613.0700  147880974.4480  155400318.0780         44.1500         50.0400         43.2500      -1268.3750       -980.7810      -1030.6040 
C13  36780997.5640   36781002.2690   36780998.8200  191528519.4840  148102135.6180  155632706.1840         46.5700         50.7500         44.8800        -54.9260        -42.4550        -44.6590 
C14  24129297.5310   24129297.8530   24129294.4670  125647874.9060   97159028.0200  102099269.1190         40.6600         49.8200         42.9500      -2660.4410      -2057.2870      -2161.8250 
C16  41005130.0990   41005157.9010   41005148.2860  213524428.0150  165110703.8650  173506163.1470         32.7700         39.7200         30.7900       1466.5290       1134.1320       1191.6160 
C27  22529393.8140          0.0000   22529393.8110  117316647.3160          0.0000   95329470.1700         48.6500          0.0000         46.6900       2007.5810          0.0000       1631.3490 
C28  21682979.5470          0.0000   21682979.2370  112909184.9980          0.0000   91748067.2280         52.1100          0.0000         50.2100       -452.7130          0.0000       -367.8560 
C32  25959490.9160          0.0000   25959509.4130  135177971.8250          0.0000  109843285.2930         37.9500          0.0000         38.2200       3333.5230          0.0000       2708.8150 
C33  22644931.1730          0.0000   22644942.8480  117918453.1740          0.0000   95818593.6140         50.5300          0.0000         49.5100      -1464.0270          0.0000      -1189.6640 
C38  36056579.5950          0.0000   36056576.2770  187756240.9710          0.0000  152567382.3390         50.3100          0.0000         49.7300       -211.9100          0.0000       -172.2040 
C39  40462318.0770          0.0000   40462326.0270  210698027.6990          0.0000  171209514.4050         35.6000          0.0000         34.5200       1724.4580          0.0000       1401.1350 
C40  37748108.0050          0.0000   37748108.5640  196564347.7280          0.0000  159724657.5940         44.4500          0.0000         43.6400      -1640.2890          0.0000      -1332.8740 
C41  22242189.5600          0.0000   22242195.7570  115821272.3390          0.0000   94114457.7710         51.0600          0.0000         50.8800       1625.8410          0.0000       1321.1160 
C42  26831794.5770          0.0000   26831804.9550  139720417.2320          0.0000  113534417.7830         32.7000          0.0000         34.3400      -3143.2760          0.0000      -2554.2850 
C43  25352441.6520          0.0000   25352445.0600  132016864.0870          0.0000  107274537.5370         40.1700          0.0000         39.3800      -2523.5640          0.0000      -2050.5320 
C59  37632856.6840          0.0000   37632844.4950  195964157.4960          0.0000  159236846.9690         45.8800          0.0000         44.9600         23.3140          0.0000         18.9500 
C60  37784383.2700          0.0000   37784368.9300  196753212.3720          0.0000  159877978.0880         45.5700          0.0000         43.9900         -4.5980          0.0000         -3.7370 
E07  27752755.3160   27752758.7340   27752760.3000          0.0000          0.0000  145841794.9250  108907897.5980  111748974.6330          0.0000          0.0000         32.7500         32.8300         42.1300          0.0000          0.0000      -2055.1310      -1534.5730      -1574.6850          0.0000          0.0000 
E10  26533253.2640   26533256.1630   26533257.9070          0.0000          0.0000  139433316.8890  104122369.2520  106838600.8060          0.0000          0.0000         37.3700         35.9100         44.5600          0.0000          0.0000       1797.7880       1342.5250       1377.5700          0.0000          0.0000 
E12  23199636.4350   23199633.9320   23199636.1930          0.0000          0.0000  121915259.2480   91040777.1400   93415785.0790          0.0000          0.0000         40.8500         38.7900         48.1400          0.0000          0.0000       1276.8710        953.5580        978.4430          0.0000          0.0000 
E19  26302245.6310   26302246.6210   26302248.2230          0.0000          0.0000  138219510.8620  103215981.2690  105908730.1860          0.0000          0.0000         39.2900         36.5400         45.2900          0.0000          0.0000       2343.2080       1749.9320       1795.4730          0.0000          0.0000 
E24  26300464.4100   26300466.7490   26300468.1350          0.0000          0.0000  138209923.2380  103208757.6870  105901163.3960          0.0000          0.0000         38.4000         36.8600         45.9100          0.0000          0.0000       -853.4830       -637.3180       -653.9050          0.0000          0.0000 
E26  27238634.2880   27238636.3160   27238637.8720          0.0000          0.0000  143140094.2810  106890386.2200  109678830.0940          0.0000          0.0000         34.9600         33.6200         43.2300          0.0000          0.0000      -1699.6260      -1269.2760      -1302.1520          0.0000          0.0000 
E31  26447280.5150   26447288.5180   26447289.6140          0.0000          0.0000  138981424.4380  103784868.8730  106492303.8260          0.0000          0.0000         37.4100         35.9300         45.0100          0.0000          0.0000      -2527.7680      -1887.6000      -1936.7550          0.0000          0.0000 
E33  24041979.3020   24041977.7580   24041979.6380          0.0000          0.0000  126341728.1160   94346245.7340   96807448.0930          0.0000          0.0000         46.2800         44.3000         53.4000          0.0000          0.0000       -462.0760       -345.0690       -354.0660          0.0000          0.0000 
> 2022 05 18 09 00 17.0000000  0 50
G02  21529760.9820   21529755.9060          0.0000  113140034.8270          0.0000   88161008.8130          0.0000         48.0600          0.0000         45.9800          0.0000 
G04  25109009.2780   25109009.9230   25109013.1870  131948794.6990          0.0000  102817279.0130   98533238.2350         31.5200          0.0000         32.3400         30.6900 
G05  22278621.5520   22278622.4540          0.0000  117075341.0230          0.0000   91227730.7370          0.0000         43.7500          0.0000         41.0600          0.0000 
G06  21276506.5880   21276507.2330   21276506.5940  111809165.5500          0.0000   87124220.8310   83494086.5130         46.7000          0.0000         46.3700         44.6500 
G09  22934008.8430   22934009.4020   22934008.7900  120519166.9460          0.0000   93911155.0430   89998182.8120         40.8200          0.0000         40.6600         40.1200 
G11  20708470.8610   20708468.3560   20708470.9530  108824214.6970          0.0000   84798257.1080   81265083.1850         47.6900          0.0000         48.8000         46.7000 
G12  22188523.0170   22188522.0560          0.0000  116601550.7490          0.0000   90858362.5260          0.0000         44.6300          0.0000         41.0900          0.0000 
G17  23186354.6900   23186356.2200          0.0000  121845217.7560          0.0000   94944328.5190          0.0000         39.5600          0.0000         37.8100          0.0000 
G19  21678501.8150   21678498.8880          0.0000  113921437.0490          0.0000   88769943.5800          0.0000         45.0400          0.0000         42.9800          0.0000 
G20  20492544.5270   20492541.3210          0.0000  107689572.4220          0.0000   83913954.3570          0.0000         48.3700          0.0000         46.7000          0.0000 
G25  23502965.8770   23502969.0300   23502969.5460  123508951.9780          0.0000   96240782.1330   92230746.4880         35.8900          0.0000         37.6400         36.5900 
R05  23647646.4390          0.0000   23647651.2410  126410539.0190   98319495.5580         41.3400         40.3500      -4112.8270      -3198.8920 
R06  19505862.0070          0.0000          0.0000  104087169.2480          0.0000         45.5600          0.0000       -946.5160          0.0000 
R07  20184672.6010          0.0000   20184674.3900  108050386.6180   84039359.8350         54.5300         49.8400       3044.0580       2367.6120 
R08  24001841.9830          0.0000   24001864.7010  128528679.4770   99966814.2940         41.0100         38.0000       4488.0590       3490.8450 
R12  23262057.4310          0.0000   23262066.9620  124261719.2830   96648016.0430         44.4300         40.9000      -2174.1560      -1691.0470 
R20  23083863.7590          0.0000   23083872.4690  123439945.7210   96008933.0020         32.6700         40.4000      -2553.9190      -1986.5130 
R21  19868252.1780          0.0000   19868253.0800  106319315.4890   82692936.9860         55.6400         50.3200         67.5380         52.5010 
R22  20972624.1020          0.0000   20972625.6480  111953312.9920   87074790.1220         41.5100         34.1700       2410.8870       1875.1510 
C01  37712722.9170   37712724.5510   37712724.5450  196380028.4890  151853442.5390  159574897.3220         43.2800         48.0900         40.7200          9.9310          7.6410          8.0540 
C02  37679040.8600   37679039.8900   37679040.6920  196204644.2060  151717854.4250  159432384.4260         40.6800         49.1100         40.4600         35.5700         27.3760         28.9430 
C03  37028490.2750   37028489.0480   37028488.6610  192817050.1190  149098373.8310  156679658.2280         45.7600         50.9700         43.5500         23.4350         18.1280         19.0800 
C04  38716271.3530   38716271.2710   38716270.5150  201605784.1950  155894375.8790  163821207.6420         38.6900         45.3000         38.9600         -8.7890         -6.7940         -7.1180 
C05  39263934.3960   39263939.1330   39263936.9610  204457629.3070  158099634.5850  166138592.6830         36.2900         44.4600         36.2100         35.4490         27.3670         28.7850 
C07  37537978.5260   37537977.3520   37537974.0930  195470145.8260  151149953.5410  158835525.2660         43.3700         49.2400         42.9800      -1496.5950      -1157.2660      -1216.1330 
C08  36235329.6840   36235326.8580   36235324.5900  188686923.4860  145904713.4320  153323579.6500         45.7200         52.9100         45.7000       -196.9160       -152.2480       -160.0040 
C10  36726374.8010   36726376.2190   36726372.4810  191243881.6370  147881955.3990  155401348.9000         44.1500         50.0800         43.2600      -1268.2250       -980.6600      -1030.5200 
C13  36781008.1410   36781012.8320   36781009.3990  191528574.5380  148102178.1990  155632750.9140         46.5800         50.8300         44.9000        -54.5910        -42.2030        -44.3610 
C14  24129808.5110   24129808.8360   24129805.4480  125650535.7190   97161085.5270  102101431.2480         40.6700         49.9000         42.9600      -2660.4690      -2057.2690      -2161.8350 
C16  41004848.5350   41004876.3080   41004866.7310  213522961.6660  165109569.9880  173504971.5830         32.8400         39.7700         30.8600       1466.8550       1134.1600       1191.8760 
C27  22529008.3290          0.0000   22529008.3270  117314639.9860          0.0000   95327839.0480         48.6700          0.0000         46.7300       2007.6460          0.0000       1631.3950 
C28  21683066.5550          0.0000   21683066.2470  112909638.0640          0.0000   91748435.3790         52.1200          0.0000         50.2300       -452.8060          0.0000       -367.9210 
C32  25958850.7240          0.0000   25958869.2060  135174638.4620          0.0000  109840576.7230         37.9300          0.0000         38.2700       3333.7470          0.0000       2708.9360 
C33  22645212.4080          0.0000   22645224.0840  117919917.6280          0.0000   95819783.6000         50.5300          0.0000         49.5300      -1464.2690          0.0000      -1189.8510 
C38  36056620.3200          0.0000   36056617.0020  187756453.0450          0.0000  152567554.6680         50.3300          0.0000         49.7700       -211.6210          0.0000       -171.9800 
C39  40461986.9470          0.0000   40461994.8990  210696303.3760          0.0000  171208113.2410         35.6300          0.0000         34.5500       1724.6260          0.0000       1401.5170 
C40  37748423.0530          0.0000   37748423.6120  196565988.2480          0.0000  159725990.6480         44.4600          0.0000         43.6600      -1640.1490          0.0000      -1332.7620 
C41  22241877.4190          0.0000   22241883.6180  115819646.9310          0.0000   94113136.9900         51.0600          0.0000         50.9100       1625.5890          0.0000       1320.9300 
C42  26832398.2800          0.0000   26832408.6600  139723560.8290          0.0000  113536972.2050         32.7100          0.0000         34.4200      -3143.3130          0.0000      -2554.2850 
C43  25352926.3510          0.0000   25352929.7610  132019387.9890          0.0000  107276588.4030         40.1600          0.0000         39.4100      -2523.6300          0.0000      -2050.6070 
C59  37632852.2370          0.0000   37632840.0480  195964134.3430          0.0000  159236828.1570         45.8900          0.0000         45.0000         23.6030          0.0000         19.1460 
C60  37784384.1960          0.0000   37784369.8590  196753217.1600          0.0000  159877981.9700         45.5800          0.0000         44.0200         -4.3460          0.0000         -3.4670 
E07  27753146.4390   27753149.8910   27753151.4190          0.0000          0.0000  145843850.3640  108909432.4820  111750549.5990          0.0000          0.0000         32.7900         32.8000         42.1700          0.0000          0.0000      -2055.0750      -1534.4700      -1574.8060          0.0000          0.0000 
E10  26532911.1550   26532914.0420   26532915.7920          0.0000          0.0000  139431519.1910  104121026.8480  106837223.3740          0.0000          0.0000         37.4000         35.9100         44.6500          0.0000          0.0000       1798.1420       1342.7300       1377.7380          0.0000          0.0000 
E12  23199393.4690   23199390.9810   23199393.2220          0.0000          0.0000  121913982.5280   91039823.7440   93414806.8320          0.0000          0.0000         40.8700         38.8000         48.2100          0.0000          0.0000       1277.1600        953.7160        978.5170          0.0000          0.0000 
E19  26301799.7870   26301800.7630   26301802.3770          0.0000          0.0000  138217167.9630  103214231.7230  105906934.9850          0.0000          0.0000         39.3300         36.5300         45.3700          0.0000          0.0000       2343.1980       1749.6620       1795.4170          0.0000          0.0000 
E24  26300626.8730   26300629.2200   26300630.5960          0.0000          0.0000  138210777.0350  103209395.2640  105901817.6160          0.0000          0.0000         38.4400         36.8500         46.0000          0.0000          0.0000       -853.6130       -637.4200       -654.0820          0.0000          0.0000 
E26  27238957.7080   27238959.7480   27238961.2840          0.0000          0.0000  143141793.9790  106891655.4850  109680132.4910          0.0000          0.0000         34.9800         33.6600         43.2700          0.0000          0.0000      -1699.2450      -1269.0250      -1302.1060          0.0000          0.0000 
E31  26447761.5610   26447769.5810   26447770.6590          0.0000          0.0000  138983952.3730  103786756.6020  106494240.8210          0.0000          0.0000         37.4400         35.9300         45.0800          0.0000          0.0000      -2527.5910      -1887.4510      -1936.7460          0.0000          0.0000 
E33  24042067.2730   24042065.7270   24042067.6080          0.0000          0.0000  126342190.4210   94346590.9670   96807802.3310          0.0000          0.0000         46.3100         44.2900         53.4600          0.0000          0.0000       -461.9270       -344.9760       -353.9540          0.0000          0.0000 
> 2022 05 18 09 00 18.0000000  0 50
G02  21529603.0660   21529597.9890          0.0000  113139204.9820          0.0000   88160362.1830          0.0000         48.0800          0.0000         45.9400          0.0000 
G04  25109466.5740   25109467.2520   25109470.5100  131951197.9150          0.0000  102819151.6360   98535032.8370         31.5300          0.0000         32.3400         30.6400 
G05  22278085.7770   22278086.6800          0.0000  117072525.5430          0.0000   91225536.8620          0.0000         43.8000          0.0000         41.0400          0.0000 
G06  21276744.1710   21276744.8130   21276744.1840  111810414.0980          0.0000   87125193.7360   83495018.8700         46.7200          0.0000         46.3700         44.6500 
G09  22934225.0850   22934225.6470   22934225.0330  120520303.3490          0.0000   93912040.5580   89999031.4330         40.8400          0.0000         40.6700         40.1000 
G11  20708342.9650   20708340.4600   20708343.0530  108823542.5760          0.0000   84797733.3730   81264581.2770         47.7200          0.0000         48.7900         46.7100 
G12  22188788.1160   22188787.1590          0.0000  116602943.8770          0.0000   90859448.0810          0.0000         44.6700          0.0000         41.1000          0.0000 
G17  23186928.7410   23186930.2900          0.0000  121848234.4080          0.0000   94946679.1380          0.0000         39.6000          0.0000         37.8200          0.0000 
G19  21679035.7180   21679032.7910          0.0000  113924242.7180          0.0000   88772129.8140          0.0000         45.0700          0.0000         42.9700          0.0000 
G20  20492321.1520   20492317.9470          0.0000  107688398.5800          0.0000   83913039.6750          0.0000         48.3900          0.0000         46.6300          0.0000 
G25  23502825.3550   23502828.5160   23502829.0320  123508213.5040          0.0000   96240206.6860   92230195.0170         35.9400          0.0000         37.6600         36.5800 
R05  23648415.9300          0.0000   23648420.7360  126414652.3350   98322694.7890         41.4000         40.3600      -4113.4140      -3199.2740 
R06  19506039.5120          0.0000          0.0000  104088116.4490          0.0000         45.5900          0.0000       -947.5410          0.0000 
R07  20184104.0510          0.0000   20184105.8380  108047343.1390   84036992.6890         54.5600         49.8700       3043.2470       2366.9790 
R08  24001003.9320          0.0000   24001026.6530  128524191.7320   99963323.8200         41.0200         38.0800       4487.8440       3490.4260 
R12  23262464.5520          0.0000   23262474.0860  124263894.0170   96649707.4940         44.4700         40.9000      -2174.9010      -1691.6150 
R20  23084341.4780          0.0000   23084350.1940  123442500.1900   96010919.7840         32.6900         40.4400      -2554.4880      -1986.7920 
R21  19868239.6520          0.0000   19868240.5540  106319248.4430   82692884.8360         55.6600         50.3400         66.9040         52.0630 
R22  20972172.5230          0.0000   20972174.0660  111950902.4720   87072915.2840         41.5300         34.1900       2410.4770       1874.8060 
C01  37712721.0830   37712722.7140   37712722.7130  196380018.8990  151853435.1190  159574889.5220         43.2800         48.1500         40.7400          9.6140          7.4270          7.8490 
C02  37679034.0840   37679033.1370   37679033.9110  196204609.0330  151717827.2240  159432355.8680         40.6900         49.1600         40.4600         35.3560         27.2080         28.6080 
C03  37028485.8250   37028484.6050   37028484.2080  192817026.9890  149098355.9470  156679639.4430         45.7600         51.0200         43.5600         23.2300         17.9230         18.8290 
C04  38716273.1040   38716273.0190   38716272.2670  201605793.2860  155894382.9060  163821215.0240         38.7100         45.3600         38.9600         -8.9750         -6.9900         -7.2480 
C05  39263927.6700   39263932.4050   39263930.2370  204457594.2340  158099607.4580  166138564.1730         36.2900         44.5300         36.2400         35.0770         27.1620         28.5710 
C07  37538266.0070   37538264.8160   37538261.5770  195471642.7510  151151111.0640  158836741.6280         43.3800         49.3000         42.9900      -1496.9300      -1157.5360      -1216.3100 
C08  36235367.5550   36235364.7230   36235362.4620  188687120.6730  145904865.9120  153323739.8770         45.7300         52.9700         45.7200       -197.0370       -152.4160       -160.1250 
C10  36726618.4110   36726619.8310   36726616.0910  191245150.1910  147882936.3270  155402379.7060         44.1600         50.1400         43.2800      -1268.5050       -980.9020      -1030.7340 
C13  36781018.6850   36781023.3790   36781019.9420  191528629.4550  148102220.6630  155632795.5410         46.5900         50.8700         44.9300        -54.8150        -42.3890        -44.5290 
C14  24130319.5100   24130319.8370   24130316.4450  125653196.6540   97163143.1350  102103593.4820         40.6700         49.9400         42.9500      -2660.9440      -2057.6780      -2162.2540 
C16  41004566.9240   41004594.6850   41004585.1290  213521495.0850  165108435.9150  173503779.8320         32.9400         39.7800         30.9200       1466.6680       1134.0570       1191.8950 
C27  22528622.8420          0.0000   22528622.8380  117312632.6820          0.0000   95326207.9560         48.6800          0.0000         46.7400       2007.2920          0.0000       1631.0790 
C28  21683153.6030          0.0000   21683153.2950  112910091.3360          0.0000   91748803.6980         52.1200          0.0000         50.2400       -453.3830          0.0000       -368.3780 
C32  25958210.5330          0.0000   25958229.0000  135171305.0910          0.0000  109837868.1430         37.9500          0.0000         38.2900       3333.3740          0.0000       2708.5350 
C33  22645493.7070          0.0000   22645505.3840  117921382.3930          0.0000   95820973.8340         50.5300          0.0000         49.5500      -1464.9300          0.0000      -1190.3070 
C38  36056661.0180          0.0000   36056657.7010  187756664.9520          0.0000  152567726.8560         50.3400          0.0000         49.7800       -211.7980          0.0000       -172.0830 
C39  40461655.7460          0.0000   40461663.6930  210694578.8120          0.0000  171206711.9110         35.6500          0.0000         34.5700       1724.6080          0.0000       1401.5080 
C40  37748738.0990          0.0000   37748738.6600  196567628.7420          0.0000  159727323.6770         44.4800          0.0000         43.6900      -1640.4190          0.0000      -1332.9390 
C41  22241565.3410          0.0000   22241571.5400  115818021.8550          0.0000   94111816.4820         51.0800          0.0000         50.9300       1624.8910          0.0000       1320.3800 
C42  26833001.9840          0.0000   26833012.3670  139726704.4130          0.0000  113539526.6120         32.7700          0.0000         34.4400      -3143.8070          0.0000      -2554.5460 
C43  25353411.0520          0.0000   25353414.4630  132021911.9410          0.0000  107278639.3170         40.1600          0.0000         39.4100      -2524.0020          0.0000      -2050.9140 
C59  37632847.7660          0.0000   37632835.5770  195964111.0530          0.0000  159236809.2300         45.9100          0.0000         45.0200         23.3420          0.0000         18.9780 
C60  37784385.0860          0.0000   37784370.7480  196753221.8140          0.0000  159877985.7560         45.5800          0.0000         44.0200         -4.6160          0.0000         -3.7180 
E07  27753537.6230   27753541.0430   27753542.6060          0.0000          0.0000  145845905.9990  108910967.5590  111752124.6820          0.0000          0.0000         32.8300         32.8100         42.2100          0.0000          0.0000      -2055.6530      -1535.0850      -1575.1140          0.0000          0.0000 
E10  26532569.0460   26532571.9530   26532573.6850          0.0000          0.0000  139429721.3670  104119684.2880  106835845.8130          0.0000          0.0000         37.4400         35.8800         44.6900          0.0000          0.0000       1797.8810       1342.7490       1377.5890          0.0000          0.0000 
E12  23199150.5000   23199148.0030   23199150.2540          0.0000          0.0000  121912705.7160   91038870.2910   93413828.4960          0.0000          0.0000         40.9100         38.7900         48.2500          0.0000          0.0000       1276.9460        953.4840        978.3870          0.0000          0.0000 
E19  26301353.9700   26301354.9500   26301356.5590          0.0000          0.0000  138214825.1970  103212482.2550  105905139.8840          0.0000          0.0000         39.3500         36.5400         45.4100          0.0000          0.0000       2342.6580       1749.3830       1795.0260          0.0000          0.0000 
E24  26300789.3980   26300791.7430   26300793.1190          0.0000          0.0000  138211631.1280  103210033.0680  105902472.0570          0.0000          0.0000         38.4700         36.8300         46.0500          0.0000          0.0000       -854.1720       -637.9050       -654.5660          0.0000          0.0000 
E26  27239281.1570   27239283.2440   27239284.7370          0.0000          0.0000  143143493.6490  106892924.6530  109681434.8170          0.0000          0.0000         35.0300         33.6900         43.3400          0.0000          0.0000      -1699.6820      -1268.8850      -1302.2830          0.0000          0.0000 
E31  26448242.6270   26448250.6370   26448251.7290          0.0000          0.0000  138986480.3210  103788644.3510  106496177.8020          0.0000          0.0000         37.4900         35.9300         45.1200          0.0000          0.0000      -2527.9630      -1887.8330      -1936.9700          0.0000          0.0000 
E33  24042155.2370   24042153.6930   24042155.5710          0.0000          0.0000  126342652.6870   94346936.1650   96808156.5390          0.0000          0.0000         46.3500         44.2900         53.5200          0.0000          0.0000       -462.1690       -345.1620       -354.1870          0.0000          0.0000 
> 2022 05 18 09 00 19.0000000  0 50
G02  21529445.0910   21529440.0090          0.0000  113138374.8960          0.0000   88159715.3830          0.0000         48.1100          0.0000         45.9000          0.0000 
G04  25109923.9240   25109924.5760   25109927.8480  131953601.1990          0.0000  102821024.3310   98536827.4890         31.5800          0.0000         32.5300         30.5700 
G05  22277549.9860   22277550.9030          0.0000  117069710.0640          0.0000   91223342.9920          0.0000         43.8400          0.0000         41.1000          0.0000 
G06  21276981.7230   21276982.3830   21276981.7570  111811662.4870          0.0000   87126166.4960   83495951.0950         46.7400          0.0000         46.4100         44.5500 
G09  22934441.3640   22934441.9540   22934441.3400  120521440.0080          0.0000   93912926.2570   89999880.2270         40.8800          0.0000         40.7400         40.0200 
G11  20708215.0140   20708212.5240   20708215.1110  108822870.2950          0.0000   84797209.5230   81264079.2610         47.7500          0.0000         48.8300         46.6300 
G12  22189053.2520   22189052.3100          0.0000  116604337.2210          0.0000   90860533.7970          0.0000         44.6900          0.0000         41.1500          0.0000 
G17  23187502.7680   23187504.3130          0.0000  121851250.9810          0.0000   94949029.7250          0.0000         39.6000          0.0000         37.8700          0.0000 
G19  21679569.6120   21679566.6810          0.0000  113927048.4270          0.0000   88774316.0990          0.0000         45.1000          0.0000         42.8700          0.0000 
G20  20492097.7710   20492094.5610          0.0000  107687224.7980          0.0000   83912125.0620          0.0000         48.4200          0.0000         46.6400          0.0000 
G25  23502684.8410   23502687.9990   23502688.5150  123507475.2440          0.0000   96239631.4490   92229643.7530         36.0000          0.0000         37.7500         36.4800 
R05  23649185.3790          0.0000   23649190.1820  126418765.5160   98325893.9390         41.4300         40.3000      -4113.2360      -3199.3110 
R06  19506217.1270          0.0000          0.0000  104089064.1500          0.0000         45.6300          0.0000       -948.1090          0.0000 
R07  20183535.5550          0.0000   20183537.3420  108044299.9320   84034625.7490         54.6000         49.8300       3042.8840       2366.6990 
R08  24000165.8440          0.0000   24000188.5750  128519703.6640   99959833.0650         41.0400         38.0700       4488.0210       3490.7610 
R12  23262871.7030          0.0000   23262881.2410  124266068.8810   96651399.0380         44.5000         40.7900      -2175.1240      -1691.7640 
R20  23084819.1290          0.0000   23084827.8400  123445054.4950   96012906.4880         32.7500         40.3800      -2554.2550      -1986.7830 
R21  19868227.1340          0.0000   19868228.0360  106319181.4560   82692832.7340         55.6900         50.2700         66.7740         51.9320 
R22  20971720.9200          0.0000   20971722.4660  111948491.7290   87071040.2480         41.5700         34.1300       2410.7000       1875.1040 
C01  37712719.1620   37712720.7950   37712720.7890  196380008.9470  151853427.4310  159574881.4450         43.1900         48.0300         40.8100          9.9870          7.6600          8.0630 
C02  37679027.2640   37679026.3180   37679027.0910  196204573.5260  151717799.7690  159432327.0170         40.5900         48.9800         40.5000         35.4210         27.3850         28.7100 
C03  37028481.3180   37028480.0970   37028479.7010  192817003.5250  149098337.8050  156679620.3770         45.6700         50.8500         43.6200         23.4540         18.0720         19.0800 
C04  38716274.7780   38716274.6920   38716273.9390  201605802.0360  155894389.6790  163821222.1420         38.6000         45.2400         39.0300         -8.8170         -6.8780         -7.1360 
C05  39263920.8370   39263925.5660   39263923.3980  204457558.7720  158099580.0650  166138535.3830         36.1300         44.3600         36.2900         35.5140         27.3480         28.7100 
C07  37538553.4080   37538552.2310   37538548.9750  195473139.4000  151152268.3680  158837957.7930         43.2500         49.1800         43.0500      -1496.6700      -1157.3590      -1216.2260 
C08  36235405.3480   36235402.5130   36235400.2540  188687317.4620  145905018.0830  153323899.7830         45.6300         52.8500         45.7800       -196.8230       -152.2110       -159.9100 
C10  36726861.9720   36726863.4010   36726859.6500  191246418.5060  147883917.0650  155403410.3220         44.0400         50.0200         43.3200      -1268.4120       -980.7990      -1030.7340 
C13  36781029.1630   36781033.8570   36781030.4190  191528684.0280  148102262.8660  155632839.8900         46.5000         50.7000         44.9900        -54.6000        -42.2590        -44.4080 
C14  24130830.5040   24130830.8330   24130827.4400  125655857.5170   97165200.6770  102105755.6480         40.5800         49.7700         43.0000      -2661.0090      -2057.6880      -2162.3190 
C16  41004285.2010   41004312.9610   41004303.4090  213520028.0270  165107301.4840  173502587.7160         32.8800         39.5200         30.9200       1467.0690       1134.4480       1192.1840 
C27  22528237.3190          0.0000   22528237.3140  117310625.1890          0.0000   95324576.7080         48.5500          0.0000         46.8000       2007.4040          0.0000       1631.1350 
C28  21683240.6360          0.0000   21683240.3260  112910544.5850          0.0000   91749172.0090         52.0000          0.0000         50.3000       -453.4210          0.0000       -368.4990 
C32  25957570.2770          0.0000   25957588.7270  135167971.4360          0.0000  109835159.3450         37.8600          0.0000         38.3900       3333.6540          0.0000       2708.7120 
C33  22645775.0080          0.0000   22645786.6830  117922847.2650          0.0000   95822164.1760         50.4000          0.0000         49.6000      -1465.1160          0.0000      -1190.5860 
C38  36056701.6310          0.0000   36056698.3110  187756876.4770          0.0000  152567898.7460         50.2000          0.0000         49.8500       -211.5190          0.0000       -171.9430 
C39  40461324.4500          0.0000   40461332.3870  210692853.8410          0.0000  171205310.2680         35.5900          0.0000         34.6100       1725.0550          0.0000       1401.6470 
C40  37749053.0800          0.0000   37749053.6380  196569268.9910          0.0000  159728656.5270         44.3900          0.0000         43.7300      -1640.3070          0.0000      -1332.9580 
C41  22241253.2740          0.0000   22241259.4710  115816396.8920          0.0000   94110496.0780         50.9900          0.0000         50.9800       1624.7050          0.0000       1320.1660 
C42  26833605.5820          0.0000   26833615.9580  139729847.6580          0.0000  113542080.7870         32.7200          0.0000         34.5100      -3142.9780          0.0000      -2554.3030 
C43  25353895.7260          0.0000   25353899.1390  132024435.7350          0.0000  107280690.1010         40.0700          0.0000         39.4600      -2523.9180          0.0000      -2050.8960 
C59  37632843.2270          0.0000   37632831.0390  195964087.4140          0.0000  159236790.0200         45.7700          0.0000         45.0900         23.6030          0.0000         19.1830 
C60  37784385.9090          0.0000   37784371.5680  196753226.1300          0.0000  159877989.2700         45.4300          0.0000         44.0800         -4.3560          0.0000         -3.5790 
E07  27753928.7720   27753932.2070   27753933.7510          0.0000          0.0000  145847961.5680  108912502.5590  111753699.7470          0.0000          0.0000         32.8600         32.7300         42.0800          0.0000          0.0000      -2055.6430      -1535.1040      -1575.2810          0.0000          0.0000 
E10  26532226.8570   26532229.7400   26532231.4950          0.0000          0.0000  139427923.1540  104118341.4950  106834467.9630          0.0000          0.0000         37.4500         35.7800         44.5300          0.0000          0.0000       1798.1420       1342.7950       1377.8400          0.0000          0.0000 
E12  23198907.4700   23198904.9780   23198907.2220          0.0000          0.0000  121911428.5900   91037916.5890   93412849.9220          0.0000          0.0000         40.9200         38.6700         48.0800          0.0000          0.0000       1277.1230        953.7720        978.5540          0.0000          0.0000 
E19  26300908.1390   26300909.1210   26300910.7270          0.0000          0.0000  138212482.3540  103210732.7300  105903344.7230          0.0000          0.0000         39.3800         36.4500         45.2400          0.0000          0.0000       2342.6580       1749.4110       1795.0450          0.0000          0.0000 
E24  26300951.9300   26300954.2800   26300955.6490          0.0000          0.0000  138212485.2740  103210670.9060  105903126.5420          0.0000          0.0000         38.5100         36.7300         45.8900          0.0000          0.0000       -854.2930       -637.9320       -654.7150          0.0000          0.0000 
E26  27239604.5280   27239606.6110   27239608.1060          0.0000          0.0000  143145193.0140  106894193.6720  109682736.9390          0.0000          0.0000         35.0300         33.5800         43.2200          0.0000          0.0000      -1699.4500      -1268.8100      -1302.2640          0.0000          0.0000 
E31  26448723.6350   26448731.6490   26448732.7370          0.0000          0.0000  138989008.0320  103790531.9220  106498114.6180          0.0000          0.0000         37.4800         35.8500         44.9400          0.0000          0.0000      -2527.7770      -1887.6090      -1936.9140          0.0000          0.0000 
E33  24042243.1600   24042241.6180   24042243.4950          0.0000          0.0000  126343114.7160   94347281.1830   96808510.5580          0.0000          0.0000         46.3700         44.1900         53.4000          0.0000          0.0000       -462.1410       -345.0690       -354.1220          0.0000          0.0000 
> 2022 05 18 09 00 20.0000000  0 50
G02  21529287.1580   21529282.0750          0.0000  113137544.9660          0.0000   88159068.6870          0.0000         48.1100          0.0000         45.7500          0.0000 
G04  25110381.3180   25110381.9820   25110385.2590  131956004.9540          0.0000  102822897.3990   98538622.5100         31.5300          0.0000         32.6800         30.5000 
G05  22277014.2940   22277015.2060          0.0000  117066894.9920          0.0000   91221149.4350          0.0000         43.8700          0.0000         41.1700          0.0000 
G06  21277219.3170   21277219.9810   21277219.3470  111812911.0750          0.0000   87127139.4230   83496883.4920         46.7500          0.0000         46.4900         44.4900 
G09  22934657.7930   22934658.3740   22934657.7680  120522577.3450          0.0000   93913812.5020   90000729.5370         40.9000          0.0000         40.7900         39.9000 
G11  20708087.1340   20708084.6460   20708087.2410  108822198.2880          0.0000   84796685.8800   81263577.4280         47.7600          0.0000         48.8800         46.5800 
G12  22189318.5120   22189317.5610          0.0000  116605731.1790          0.0000   90861620.0090          0.0000         44.7100          0.0000         41.2000          0.0000 
G17  23188076.8830   23188078.4330          0.0000  121854267.9010          0.0000   94951380.5530          0.0000         39.6100          0.0000         37.9100          0.0000 
G19  21680103.6060   21680100.6740          0.0000  113929854.5910          0.0000   88776502.7230          0.0000         45.1100          0.0000         42.8500          0.0000 
G20  20491874.4980   20491871.2870          0.0000  107686051.4990          0.0000   83911210.8060          0.0000         48.4300          0.0000         46.5300          0.0000 
G25  23502544.5080   23502547.6860   23502548.1930  123506737.7210          0.0000   96239056.7230   92229092.9790         35.9600          0.0000         37.8200         36.3900 
R05  23649954.8930          0.0000   23649959.6990  126422878.9770   98329093.2890         41.4300         40.2100      -4113.7860      -3199.6840 
R06  19506394.9030          0.0000          0.0000  104090012.7730          0.0000         45.6800          0.0000       -949.4030          0.0000 
R07  20182967.1790          0.0000   20182968.9650  108041257.3990   84032259.3410         54.6400         49.7300       3041.9060       2365.9260 
R08  23999327.7770          0.0000   23999350.5180  128515215.7040   99956342.3910         41.0400         37.9700       4487.6110       3490.4540 
R12  23263278.9490          0.0000   23263288.4890  124268244.2850   96653091.0110         44.5100         40.7000      -2175.9350      -1692.3700 
R20  23085296.8880          0.0000   23085305.6050  123447609.1840   96014893.4430         32.7700         40.3200      -2555.1020      -1987.2490 
R21  19868214.7030          0.0000   19868215.6070  106319114.9200   82692780.9800         55.7100         50.2000         66.0660         51.4020 
R22  20971269.3330          0.0000   20971270.8770  111946081.1680   87069165.3780         41.6000         34.0500       2410.1600       1874.7040 
C01  37712717.2520   37712718.9000   37712718.8780  196379999.0470  151853419.7700  159574873.4100         43.0600         47.8600         40.8200          9.6330          7.4360          7.7090 
C02  37679020.4740   37679019.5250   37679020.3050  196204538.0840  151717772.3490  159432298.1990         40.4500         48.8700         40.5200         35.1230         27.1710         28.5610 
C03  37028476.8290   37028475.6110   37028475.2140  192816980.1180  149098319.6960  156679601.3500         45.5400         50.7400         43.6300         23.1180         17.9040         18.7360 
C04  38716276.4690   38716276.3890   38716275.6320  201605810.8300  155894396.4710  163821229.2840         38.4500         45.0800         39.0300         -9.0310         -7.0270         -7.3230 
C05  39263914.0390   39263918.7920   39263916.5990  204457523.4000  158099552.6940  166138506.6450         36.0400         44.2300         36.3000         35.1330         27.1240         28.4500 
C07  37538840.8590   37538839.6780   37538836.4280  195474636.1950  151153425.7820  158839174.0540         43.1700         49.0000         43.0400      -1497.0610      -1157.6670      -1216.4590 
C08  36235443.1350   36235440.3120   36235438.0400  188687514.2710  145905170.2640  153324059.7150         45.4900         52.6900         45.7800       -197.1210       -152.4070       -160.1800 
C10  36727105.5780   36727107.0050   36727103.2560  191247687.0190  147884897.9600  155404441.0910         43.9600         49.8500         43.3200      -1268.8590       -981.1810      -1031.0700 
C13  36781039.6530   36781044.3460   36781040.9110  191528738.6390  148102305.0920  155632884.2610         46.3700         50.5900         44.9900        -54.8800        -42.4270        -44.5570 
C14  24131341.5510   24131341.8900   24131338.4870  125658518.6830   97167258.4510  102107918.0650         40.4600         49.6600         42.9900      -2661.5860      -2058.0700      -2162.7750 
C16  41004003.4760   41004031.2540   41004021.6890  213518560.9240  165106166.9910  173501395.5560         32.8000         39.3600         30.9100       1466.8830       1134.2710       1192.2300 
C27  22527851.8460          0.0000   22527851.8420  117308617.9130          0.0000   95322945.6290         48.4600          0.0000         46.8000       2006.9380          0.0000       1630.8090 
C28  21683327.7560          0.0000   21683327.4460  112910998.2300          0.0000   91749540.6300         51.9100          0.0000         50.2900       -454.0540          0.0000       -368.9740 
C32  25956930.0890          0.0000   25956948.5290  135164637.9710          0.0000  109832450.6670         37.7500          0.0000         38.4100       3333.1320          0.0000       2708.3770 
C33  22646056.4200          0.0000   22646068.0950  117924312.6370          0.0000   95823354.9090         50.3100          0.0000         49.5900      -1465.8520          0.0000      -1191.1640 
C38  36056742.2610          0.0000   36056738.9420  187757088.0260          0.0000  152568070.6430         50.1100          0.0000         49.8400       -211.8080          0.0000       -172.1290 
C39  40460993.1870          0.0000   40461001.1250  210691128.8600          0.0000  171203908.5770         35.4900          0.0000         34.6100       1724.6730          0.0000       1401.5360 
C40  37749368.1050          0.0000   37749368.6640  196570909.3910          0.0000  159729989.4820         44.2500          0.0000         43.7100      -1640.6800          0.0000      -1333.2560 
C41  22240941.3160          0.0000   22240947.5120  115814772.4540          0.0000   94109176.0910         50.9000          0.0000         50.9800       1623.9500          0.0000       1319.5790 
C42  26834209.2280          0.0000   26834219.6000  139732991.0680          0.0000  113544635.0790         32.6500          0.0000         34.5800      -3143.6020          0.0000      -2554.5920 
C43  25354380.4370          0.0000   25354383.8490  132026959.7660          0.0000  107282741.0860         39.9800          0.0000         39.4500      -2524.4030          0.0000      -2051.2310 
C59  37632838.6990          0.0000   37632826.5110  195964063.8290          0.0000  159236770.8550         45.6800          0.0000         45.1000         23.3050          0.0000         18.9690 
C60  37784386.7460          0.0000   37784372.4060  196753230.4990          0.0000  159877992.8220         45.3400          0.0000         44.0900         -4.6260          0.0000         -3.7830 
E07  27754320.0220   27754323.4550   27754325.0060          0.0000          0.0000  145850017.5250  108914037.8380  111755275.0700          0.0000          0.0000         32.8800         32.6400         41.8900          0.0000          0.0000      -2056.3420      -1535.4290      -1575.6910          0.0000          0.0000 
E10  26531884.6730   26531887.5610   26531889.3100          0.0000          0.0000  139426124.9830  104116998.7030  106833090.1480          0.0000          0.0000         37.4200         35.6800         44.4200          0.0000          0.0000       1797.9090       1342.5250       1377.5890          0.0000          0.0000 
E12  23198664.4710   23198661.9740   23198664.2270          0.0000          0.0000  121910151.5690   91036962.9620   93411871.4090          0.0000          0.0000         40.9400         38.6200         47.9700          0.0000          0.0000       1276.6480        953.4460        978.3120          0.0000          0.0000 
E19  26300462.3740   26300463.3530   26300464.9620          0.0000          0.0000  138210139.8240  103208983.4370  105901549.7930          0.0000          0.0000         39.4000         36.3700         45.1300          0.0000          0.0000       2342.0150       1748.9260       1794.6260          0.0000          0.0000 
E24  26301114.5740   26301116.9020   26301118.2970          0.0000          0.0000  138213339.9200  103211309.1280  105903781.3850          0.0000          0.0000         38.5300         36.6400         45.7700          0.0000          0.0000       -855.1130       -638.6030       -655.2090          0.0000          0.0000 
E26  27239927.9420   27239929.9970   27239931.5230          0.0000          0.0000  143146892.5000  106895462.7860  109684039.1260          0.0000          0.0000         35.0400         33.5500         43.0500          0.0000          0.0000      -1699.8130      -1269.4340      -1302.4220          0.0000          0.0000 
E31  26449204.6830   26449212.6890   26449213.7870          0.0000          0.0000  138991535.9220  103792419.6340  106500051.5640          0.0000          0.0000         37.4800         35.7600         44.8200          0.0000          0.0000      -2528.2150      -1888.0840      -1937.1930          0.0000          0.0000 
E33  24042331.1090   24042329.5560   24042331.4440          0.0000          0.0000  126343576.8820   94347626.3160   96808864.6830          0.0000          0.0000         46.3700         44.1200         53.2300          0.0000          0.0000       -462.5040       -345.4320       -354.3730          0.0000          0.0000 
> 2022 05 18 09 00 21.0000000  0 50
G02  21529129.2870   21529124.2040          0.0000  113136715.3480          0.0000   88158422.2320          0.0000         48.1300          0.0000         45.8600          0.0000 
G04  25110838.8770   25110839.4760   25110842.7420  131958409.2930          0.0000  102824770.9460   98540418.0110         31.5300          0.0000         32.8900         30.4100 
G05  22276478.6950   22276479.5870          0.0000  117064080.4450          0.0000   91218956.3110          0.0000         43.9000          0.0000         41.2200          0.0000 
G06  21277456.9930   21277457.6560   21277457.0230  111814160.0510          0.0000   87128112.6490   83497816.1650         46.7500          0.0000         46.5300         44.4200 
G09  22934874.3780   22934874.9640   22934874.3460  120523715.4870          0.0000   93914699.3560   90001579.4520         40.9100          0.0000         40.8600         39.8500 
G11  20707959.3350   20707956.8440   20707959.4390  108821526.6890          0.0000   84796162.5570   81263075.9100         47.7800          0.0000         48.9200         46.5400 
G12  22189583.9260   22189582.9800          0.0000  116607125.9210          0.0000   90862706.8120          0.0000         44.7200          0.0000         41.2600          0.0000 
G17  23188651.0820   23188652.6350          0.0000  121857285.2980          0.0000   94953731.7610          0.0000         39.6100          0.0000         37.9800          0.0000 
G19  21680637.7230   21680634.7930          0.0000  113932661.3660          0.0000   88778689.8130          0.0000         45.1200          0.0000         42.8800          0.0000 
G20  20491651.3420   20491648.1300          0.0000  107684878.8190          0.0000   83910297.0320          0.0000         48.4300          0.0000         46.6300          0.0000 
G25  23502404.3260   23502407.5030   23502408.0120  123506001.0170          0.0000   96238482.6610   92228542.8320         35.9300          0.0000         37.8700         36.3300 
R05  23650724.4800          0.0000   23650729.2870  126426992.8420   98332292.9570         41.4900         40.0800      -4113.8510      -3199.6650 
R06  19506572.8890          0.0000          0.0000  104090962.4450          0.0000         45.7100          0.0000       -949.9620          0.0000 
R07  20182398.9660          0.0000   20182400.7510  108038215.7300   84029893.6030         54.6600         49.6700       3041.4690       2365.5910 
R08  23998489.7140          0.0000   23998512.4530  128510727.9570   99952851.9330         41.0100         37.8800       4487.9090       3490.5280 
R12  23263686.3280          0.0000   23263695.8690  124270420.4100   96654783.5470         44.5000         40.5800      -2176.3070      -1692.6020 
R20  23085774.7470          0.0000   23085783.4740  123450164.3570   96016880.7590         32.7900         40.2400      -2555.2880      -1987.3140 
R21  19868202.3730          0.0000   19868203.2750  106319048.9630   82692729.6860         55.7400         50.1100         65.8890         51.2430 
R22  20970817.7890          0.0000   20970819.3230  111943670.9400   87067290.7930         41.6400         33.9800       2410.2720       1874.4990 
C01  37712715.4130   37712717.0550   37712717.0420  196379989.3740  151853412.2770  159574865.5300         42.9800         47.7600         40.8300          9.7350          7.5850          7.8950 
C02  37679013.7000   37679012.7520   37679013.5300  196204502.8090  151717745.0720  159432269.5360         40.3700         48.7200         40.5200         35.3650         27.3670         28.7760 
C03  37028472.3720   37028471.1540   37028470.7560  192816956.9110  149098301.7510  156679582.4930         45.4700         50.6000         43.6400         23.3050         18.0530         18.9500 
C04  38716278.2120   38716278.1340   38716277.3760  201605819.8660  155894403.4480  163821236.6190         38.3800         44.9700         39.0200         -9.0310         -6.9150         -7.2480 
C05  39263907.2970   39263912.0360   39263909.8590  204457488.2420  158099525.5120  166138478.0670         35.9000         44.0700         36.3200         35.2910         27.2830         28.6270 
C07  37539128.3880   37539127.2030   37539123.9620  195476133.3180  151154583.4330  158840390.5640         43.0400         48.9000         43.0500      -1497.1630      -1157.5920      -1216.4120 
C08  36235480.9720   36235478.1480   36235475.8780  188687711.2760  145905322.5990  153324219.7930         45.4200         52.6000         45.7900       -196.8970       -152.2020       -159.9380 
C10  36727349.2680   36727350.6800   36727346.9530  191248955.8590  147885879.1000  155405472.1030         43.8500         49.7600         43.3200      -1268.8030       -981.0970      -1030.8740 
C13  36781050.1820   36781054.8750   36781051.4410  191528793.4270  148102347.4500  155632928.7740         46.2900         50.4400         44.9900        -54.7310        -42.2590        -44.3980 
C14  24131852.7040   24131853.0360   24131849.6430  125661180.3230   97169316.5940  102110080.8520         40.4000         49.5200         43.0000      -2661.7080      -2058.1440      -2162.8030 
C16  41003721.7210   41003749.5190   41003739.9290  213517093.8870  165105032.5910  173500203.4960         32.7900         39.1500         30.9100       1467.4040       1134.6530       1192.1930 
C27  22527466.4450          0.0000   22527466.4420  117306611.0160          0.0000   95321314.8570         48.3500          0.0000         46.8100       2006.8820          0.0000       1630.7990 
C28  21683414.9940          0.0000   21683414.6870  112911452.4310          0.0000   91749909.6920         51.8100          0.0000         50.2900       -454.2870          0.0000       -369.0570 
C32  25956289.9670          0.0000   25956308.4000  135161304.8260          0.0000  109829742.2430         37.6900          0.0000         38.4600       3333.1600          0.0000       2708.4610 
C33  22646337.9680          0.0000   22646349.6450  117925778.6800          0.0000   95824546.1770         50.2000          0.0000         49.6100      -1466.2150          0.0000      -1191.3320 
C38  36056782.9270          0.0000   36056779.6100  187757299.7490          0.0000  152568242.6770         49.9900          0.0000         49.8400       -211.6310          0.0000       -171.9150 
C39  40460661.9410          0.0000   40460669.8760  210689404.0140          0.0000  171202507.0080         35.4000          0.0000         34.6200       1724.9710          0.0000       1401.8710 
C40  37749683.2030          0.0000   37749683.7650  196572550.1130          0.0000  159731322.6870         44.1800          0.0000         43.7100      -1640.6710          0.0000      -1333.1250 
C41  22240629.5030          0.0000   22240635.7020  115813148.7040          0.0000   94107856.6480         50.8300          0.0000         50.9900       1623.6060          0.0000       1319.3650 
C42  26834812.9760          0.0000   26834823.3560  139736134.7930          0.0000  113547189.5820         32.6000          0.0000         34.6200      -3143.8530          0.0000      -2554.5080 
C43  25354865.2410          0.0000   25354868.6560  132029484.2140          0.0000  107284792.3950         39.9200          0.0000         39.4700      -2524.5240          0.0000      -2051.2780 
C59  37632834.2130          0.0000   37632822.0260  195964040.4570          0.0000  159236751.8600         45.5600          0.0000         45.1200         23.4260          0.0000         19.1180 
C60  37784387.6340          0.0000   37784373.2950  196753235.0940          0.0000  159877996.5490         45.2300          0.0000         44.1000         -4.5600          0.0000         -3.6620 
E07  27754711.3630   27754714.7810   27754716.3490          0.0000          0.0000  145852074.0060  108915573.5310  111756850.8070          0.0000          0.0000         32.9000         32.5900         41.7800          0.0000          0.0000      -2056.6300      -1535.7930      -1575.7560          0.0000          0.0000 
E10  26531542.5270   26531545.4210   26531547.1620          0.0000          0.0000  139424327.0020  104115656.0500  106831712.4770          0.0000          0.0000         37.3900         35.6200         44.2700          0.0000          0.0000       1798.0490       1342.8970       1377.7840          0.0000          0.0000 
E12  23198421.5050   23198418.9940   23198421.2600          0.0000          0.0000  121908874.7820   91036009.5360   93410893.0950          0.0000          0.0000         40.9500         38.5600         47.8200          0.0000          0.0000       1276.8530        953.4280        978.4330          0.0000          0.0000 
E19  26300016.6940   26300017.6540   26300019.2810          0.0000          0.0000  138207797.7820  103207234.5350  105899755.2470          0.0000          0.0000         39.4400         36.3400         45.0000          0.0000          0.0000       2341.9880       1748.7590       1794.5600          0.0000          0.0000 
E24  26301277.3320   26301279.6800   26301281.0560          0.0000          0.0000  138214195.1930  103211947.7770  105904436.7170          0.0000          0.0000         38.5400         36.5900         45.6400          0.0000          0.0000       -855.3640       -638.6870       -655.3770          0.0000          0.0000 
E26  27240251.3960   27240253.4640   27240254.9780          0.0000          0.0000  143148592.2720  106896732.0840  109685341.5500          0.0000          0.0000         35.0400         33.5100         42.9600          0.0000          0.0000      -1699.7660      -1269.1550      -1302.3760          0.0000          0.0000 
E31  26449685.7970   26449693.8060   26449694.9030          0.0000          0.0000  138994064.1600  103794307.5940  106501988.7770          0.0000          0.0000         37.4800         35.6900         44.6900          0.0000          0.0000      -2528.1680      -1887.9720      -1937.1930          0.0000          0.0000 
E33  24042419.1200   24042417.5800   24042419.4560          0.0000          0.0000  126344039.3770   94347971.6700   96809219.0590          0.0000          0.0000         46.3800         44.0300         53.1300          0.0000          0.0000       -462.4760       -345.3110       -354.3450          0.0000          0.0000 
> 2022 05 18 09 00 22.0000000  0 50
G02  21528971.4410   21528966.3610          0.0000  113135885.8230          0.0000   88157775.8380          0.0000         48.1500          0.0000         45.8800          0.0000 
G04  25111296.4850   25111297.1050   25111300.3710  131960814.0870          0.0000  102826644.8010   98542213.7850         31.5200          0.0000         32.9900         30.3000 
G05  22275943.1680   22275944.0690          0.0000  117061266.2270          0.0000   91216763.4030          0.0000         43.9400          0.0000         41.2600          0.0000 
G06  21277694.6940   21277695.3510   21277694.7150  111815409.1590          0.0000   87129085.9810   83498748.9460         46.7500          0.0000         46.5800         44.3700 
G09  22935091.0790   22935091.6510   22935091.0320  120524854.2160          0.0000   93915586.6840   90002429.8090         40.9400          0.0000         40.8800         39.7700 
G11  20707831.5710   20707829.0780   20707831.6650  108820855.2660          0.0000   84795639.3690   81262574.5310         47.8000          0.0000         48.9500         46.4800 
G12  22189849.4440   22189848.4890          0.0000  116608521.1960          0.0000   90863794.0430          0.0000         44.7400          0.0000         41.3000          0.0000 
G17  23189225.3270   23189226.8790          0.0000  121860302.9190          0.0000   94956083.1450          0.0000         39.6300          0.0000         38.0200          0.0000 
G19  21681171.9150   21681168.9890          0.0000  113935468.5170          0.0000   88780877.1910          0.0000         45.1400          0.0000         42.8800          0.0000 
G20  20491428.2700   20491425.0590          0.0000  107683706.5430          0.0000   83909383.5650          0.0000         48.4500          0.0000         46.6800          0.0000 
G25  23502264.2310   23502267.4060   23502267.9230  123505264.8760          0.0000   96237909.0600   92227993.1240         35.9100          0.0000         37.9100         36.2500 
R05  23651494.0940          0.0000   23651498.8980  126431106.9000   98335492.7880         41.5400         40.0000      -4114.0280      -3199.6740 
R06  19506751.0290          0.0000          0.0000  104091912.9800          0.0000         45.7500          0.0000       -950.7540          0.0000 
R07  20181830.8710          0.0000   20181832.6550  108035174.6860   84027528.3500         54.6900         49.6400       3040.9660       2365.2370 
R08  23997651.7110          0.0000   23997674.4660  128506240.2430   99949361.4280         41.0100         37.7000       4487.9000       3490.7800 
R12  23264093.8030          0.0000   23264103.3450  124272597.0480   96656476.4830         44.4700         40.5400      -2176.6700      -1692.9380 
R20  23086252.5920          0.0000   23086261.3150  123452719.6770   96018868.2480         32.8200         40.2300      -2555.1950      -1987.3330 
R21  19868190.1140          0.0000   19868191.0160  106318983.3660   82692678.6670         55.7600         50.0800         65.6190         51.0480 
R22  20970366.3110          0.0000   20970367.8510  111941260.8040   87065416.2140         41.6700         33.9300       2410.3190       1874.7880 
C01  37712713.5430   37712715.1790   37712715.1710  196379979.6580  151853404.7740  159574857.6400         42.8900         47.6400         40.8800          9.9220          7.6320          8.0540 
C02  37679006.9120   37679005.9540   37679006.7410  196204467.5070  151717717.7920  159432240.8590         40.2700         48.6400         40.5800         35.5420         27.4040         28.8690 
C03  37028467.9080   37028466.6930   37028466.2910  192816933.6960  149098283.8030  156679563.6350         45.3800         50.5200         43.6700         23.4160         18.0530         19.0530 
C04  38716279.9280   38716279.8450   38716279.0910  201605828.8340  155894410.3950  163821243.9130         38.2800         44.8500         39.0600         -8.7510         -6.7940         -7.0900 
C05  39263900.5480   39263905.2680   39263903.1130  204457453.0500  158099498.3080  166138449.4590         35.7800         43.9800         36.3800         35.4490         27.3760         28.8590 
C07  37539415.8800   37539414.7080   37539411.4500  195477630.4610  151155741.1250  158841607.1360         42.9900         48.7800         43.0800      -1497.0420      -1157.5640      -1216.4590 
C08  36235518.7920   36235515.9670   36235513.6970  188687908.2240  145905474.8930  153324379.8310         45.3200         52.4800         45.8200       -196.7300       -152.1460       -159.8270 
C10  36727592.9390   36727594.3680   36727590.6200  191250224.8000  147886860.3250  155406503.2380         43.8000         49.6400         43.3700      -1268.8220       -981.1250      -1031.0140 
C13  36781060.6880   36781065.3810   36781061.9440  191528848.1850  148102389.8020  155632973.2800         46.2000         50.3600         45.0500        -54.4890        -42.1750        -44.2770 
C14  24132363.8890   24132364.2100   24132360.8280  125663842.1850   97171374.9230  102112243.8300         40.3100         49.4400         43.0400      -2661.7260      -2058.2930      -2162.8410 
C16  41003439.9900   41003467.7930   41003458.2030  213515626.7550  165103898.0900  173499011.3130         32.7500         39.0000         30.9700       1467.3580       1134.6530       1192.2400 
C27  22527081.0610          0.0000   22527081.0560  117304604.2470          0.0000   95319684.1990         48.2900          0.0000         46.8600       2006.8910          0.0000       1630.7710 
C28  21683502.2720          0.0000   21683501.9640  112911906.9390          0.0000   91750279.0220         51.7500          0.0000         50.3500       -454.4820          0.0000       -369.2720 
C32  25955649.8160          0.0000   25955668.2310  135157971.7270          0.0000  109827033.8990         37.6300          0.0000         38.5100       3333.2810          0.0000       2708.5440 
C33  22646619.5800          0.0000   22646631.2560  117927245.1350          0.0000   95825737.7980         50.1400          0.0000         49.6600      -1466.4390          0.0000      -1191.5830 
C38  36056823.5670          0.0000   36056820.2490  187757511.4070          0.0000  152568414.6740         49.9300          0.0000         49.8800       -211.4350          0.0000       -171.8130 
C39  40460330.6510          0.0000   40460338.5780  210687679.0550          0.0000  171201105.3700         35.3200          0.0000         34.6700       1725.1660          0.0000       1401.8900 
C40  37749998.2840          0.0000   37749998.8430  196574190.9040          0.0000  159732655.9810         44.0800          0.0000         43.7700      -1640.6050          0.0000      -1333.1910 
C41  22240317.7550          0.0000   22240323.9520  115811525.3890          0.0000   94106537.5810         50.7700          0.0000         51.0300       1623.2700          0.0000       1319.0390 
C42  26835416.6870          0.0000   26835427.0650  139739278.5090          0.0000  113549744.1160         32.5600          0.0000         34.6500      -3143.5370          0.0000      -2554.4150 
C43  25355350.0540          0.0000   25355353.4660  132032008.8040          0.0000  107286843.8400         39.8500          0.0000         39.5100      -2524.4310          0.0000      -2051.3330 
C59  37632829.7090          0.0000   37632817.5190  195964017.0500          0.0000  159236732.8500         45.5000          0.0000         45.1500         23.5840          0.0000         19.1640 
C60  37784388.5120          0.0000   37784374.1740  196753239.6540          0.0000  159878000.2520         45.1700          0.0000         44.1600         -4.3460          0.0000         -3.4760 
E07  27755102.7410   27755106.1770   27755107.7250          0.0000          0.0000  145854130.7440  108917109.3940  111758426.7570          0.0000          0.0000         32.9200         32.5700         41.6600          0.0000          0.0000      -2056.5370      -1535.6620      -1575.8590          0.0000          0.0000 
E10  26531200.3630   26531203.2620   26531204.9950          0.0000          0.0000  139422528.9730  104114313.3720  106830334.7810          0.0000          0.0000         37.4100         35.5200         44.2000          0.0000          0.0000       1798.3280       1342.9530       1377.8220          0.0000          0.0000 
E12  23198178.5270   23198176.0270   23198178.2770          0.0000          0.0000  121907597.9980   91035056.0960   93409914.8000          0.0000          0.0000         40.9900         38.5200         47.7500          0.0000          0.0000       1277.0670        953.5580        978.4240          0.0000          0.0000 
E19  26299571.0630   26299572.0540   26299573.6490          0.0000          0.0000  138205456.0020  103205485.7760  105897960.9030          0.0000          0.0000         39.4400         36.2800         44.9200          0.0000          0.0000       2341.8010       1748.8890       1794.3650          0.0000          0.0000 
E24  26301440.1550   26301442.4860   26301443.8780          0.0000          0.0000  138215050.8480  103212586.7630  105905092.3530          0.0000          0.0000         38.5700         36.4900         45.5700          0.0000          0.0000       -855.5970       -638.9660       -655.6840          0.0000          0.0000 
E26  27240574.8500   27240576.8930   27240578.4290          0.0000          0.0000  143150292.0770  106898001.4560  109686644.0100          0.0000          0.0000         35.0700         33.4800         42.8500          0.0000          0.0000      -1699.5800      -1269.4060      -1302.3660          0.0000          0.0000 
E31  26450166.9380   26450174.9600   26450176.0480          0.0000          0.0000  138996592.5150  103796195.6240  106503926.0720          0.0000          0.0000         37.5200         35.5900         44.6100          0.0000          0.0000      -2528.2150      -1887.9160      -1937.2030          0.0000          0.0000 
E33  24042507.1410   24042505.6000   24042507.4760          0.0000          0.0000  126344501.9480   94348317.1020   96809573.5020          0.0000          0.0000         46.3900         43.9700         53.0100          0.0000          0.0000       -462.3740       -345.2830       -354.3360          0.0000          0.0000 
> 2022 05 18 09 00 23.0000000  0 50
G02  21528813.5670   21528808.4830          0.0000  113135056.2470          0.0000   88157129.4300          0.0000         48.1700          0.0000         45.8600          0.0000 
G04  25111754.1520   25111754.7900   25111758.0240  131963219.1410          0.0000  102828518.8510   98544009.7830         31.5700          0.0000         33.1000         30.2600 
G05  22275407.6700   22275408.5760          0.0000  117058452.1910          0.0000   91214570.6480          0.0000         43.9600          0.0000         41.2900          0.0000 
G06  21277932.3930   21277933.0540   21277932.4140  111816658.2940          0.0000   87130059.3320   83499681.7450         46.7500          0.0000         46.6000         44.3100 
G09  22935307.8560   22935308.4220   22935307.8060  120525993.3840          0.0000   93916474.3520   90003280.4890         40.9500          0.0000         40.9100         39.7200 
G11  20707703.8120   20707701.3230   20707703.9130  108820183.9060          0.0000   84795116.2310   81262073.1850         47.8200          0.0000         48.9700         46.4300 
G12  22190115.0370   22190114.0990          0.0000  116609916.9000          0.0000   90864881.5880          0.0000         44.7500          0.0000         41.3100          0.0000 
G17  23189799.5750   23189801.1220          0.0000  121863320.6610          0.0000   94958434.6470          0.0000         39.6500          0.0000         38.0500          0.0000 
G19  21681706.1440   21681703.2160          0.0000  113938275.9180          0.0000   88783064.7790          0.0000         45.1700          0.0000         42.9700          0.0000 
G20  20491205.2350   20491202.0220          0.0000  107682534.5290          0.0000   83908470.3170          0.0000         48.4700          0.0000         46.7900          0.0000 
G25  23502124.2330   23502127.3870   23502127.9170  123504529.1780          0.0000   96237335.8090   92227443.7480         35.9000          0.0000         37.9400         36.2100 
R05  23652263.7330          0.0000   23652268.5420  126435220.9980   98338692.6250         41.5200         39.9400      -4113.9070      -3199.6280 
R06  19506929.2750          0.0000          0.0000  104092864.2180          0.0000         45.7700          0.0000       -951.3590          0.0000 
R07  20181262.8640          0.0000   20181264.6470  108032134.1170   84025163.4670         54.7100         49.6200       3040.5740       2364.8830 
R08  23996813.6680          0.0000   23996836.4320  128501752.4140   99945870.8570         41.0800         37.5700       4488.1050       3490.7800 
R12  23264501.3490          0.0000   23264510.8930  124274774.0440   96658169.6920         44.4600         40.4800      -2176.8940      -1693.1430 
R20  23086730.4780          0.0000   23086739.2020  123455275.1230   96020855.8110         32.8200         40.2200      -2555.2320      -1987.3420 
R21  19868177.9060          0.0000   19868178.8090  106318918.0160   82692627.8340         55.7900         50.0500         65.4510         50.9640 
R22  20969914.7970          0.0000   20969916.3370  111938850.6020   87063541.6140         41.6700         33.9100       2410.4580       1874.9830 
C01  37712711.6350   37712713.2790   37712713.2600  196379969.7990  151853397.1570  159574849.6440         42.8300         47.5700         40.9200         10.1270          7.8090          8.1750 
C02  37679000.1000   37678999.1460   37678999.9280  196204432.0550  151717690.3790  159432212.0560         40.2100         48.5400         40.6200         35.7290         27.5620         29.0460 
C03  37028463.4050   37028462.1960   37028461.7850  192816910.3140  149098265.7300  156679544.6490         45.3200         50.4100         43.7000         23.6490         18.2770         19.2390 
C04  38716281.6140   38716281.5270   38716280.7750  201605837.6630  155894417.2350  163821251.0960         38.2200         44.7700         39.1000         -8.4720         -6.6830         -6.9130 
C05  39263893.7290   39263898.4650   39263896.2860  204457417.6880  158099470.9780  166138420.7560         35.7200         43.8600         36.4300         35.7570         27.5530         28.9060 
C07  37539703.3770   37539702.1980   37539698.9470  195479127.5370  151156898.7670  158842823.6340         42.9000         48.7100         43.1200      -1496.8090      -1157.4340      -1216.2630 
C08  36235556.5680   36235553.7420   36235551.4710  188688104.9900  145905627.0570  153324539.7310         45.2600         52.4100         45.8700       -196.4590       -151.9600       -159.6310 
C10  36727836.6060   36727838.0280   36727834.2830  191251493.6900  147887841.5280  155407534.3270         43.7100         49.5700         43.3900      -1268.6630       -981.0510      -1030.9210 
C13  36781071.1620   36781075.8520   36781072.4160  191528902.7680  148102432.0200  155633017.6420         46.1400         50.2600         45.0800        -54.2740        -42.0170        -44.1100 
C14  24132875.0970   24132875.4240   24132872.0370  125666504.1700   97173433.3310  102114406.9090         40.2500         49.3400         43.0700      -2661.8750      -2058.2840      -2162.8870 
C16  41003158.2350   41003186.0230   41003176.4600  213514159.3390  165102763.3590  173497818.8660         32.7500         38.7700         30.9600       1467.7670       1135.0160       1192.9850 
C27  22526695.6780          0.0000   22526695.6730  117302597.4830          0.0000   95318053.5440         48.2300          0.0000         46.8900       2006.9840          0.0000       1630.8740 
C28  21683589.5810          0.0000   21683589.2710  112912361.6260          0.0000   91750648.5020         51.6800          0.0000         50.3800       -454.6030          0.0000       -369.3930 
C32  25955009.6650          0.0000   25955028.0650  135154638.5890          0.0000  109824325.5140         37.5800          0.0000         38.5700       3333.4490          0.0000       2708.5730 
C33  22646901.2460          0.0000   22646912.9200  117928711.8890          0.0000   95826929.6650         50.0600          0.0000         49.6900      -1466.6720          0.0000      -1191.7970 
C38  36056864.1730          0.0000   36056860.8530  187757722.8790          0.0000  152568586.5190         49.8500          0.0000         49.9200       -211.1930          0.0000       -171.6080 
C39  40459999.3260          0.0000   40460007.2470  210685953.8630          0.0000  171199703.5320         35.2700          0.0000         34.7200       1725.5110          0.0000       1402.2250 
C40  37750313.3780          0.0000   37750313.9380  196575831.6510          0.0000  159733989.2160         44.0200          0.0000         43.7900      -1640.5220          0.0000      -1333.0140 
C41  22240006.0670          0.0000   22240012.2620  115809902.3850          0.0000   94105218.7650         50.7100          0.0000         51.0700       1623.0750          0.0000       1318.8900 
C42  26836020.4140          0.0000   26836030.7960  139742422.1790          0.0000  113552298.5860         32.4300          0.0000         34.7000      -3143.3600          0.0000      -2554.2010 
C43  25355834.8930          0.0000   25355838.3080  132034533.4550          0.0000  107288895.3180         39.7900          0.0000         39.5300      -2524.4770          0.0000      -2051.3050 
C59  37632825.1840          0.0000   37632812.9940  195963993.4960          0.0000  159236713.7110         45.4200          0.0000         45.1900         23.8360          0.0000         19.3790 
C60  37784389.3420          0.0000   37784374.9990  196753244.0650          0.0000  159878003.8560         45.1000          0.0000         44.1900         -4.1130          0.0000         -3.4300 
E07  27755494.1760   27755497.5870   27755499.1630          0.0000          0.0000  145856187.6880  108918645.4390  111760002.8420          0.0000          0.0000         32.9600         32.5700         41.5900          0.0000          0.0000      -2056.9840      -1536.0160      -1576.0170          0.0000          0.0000 
E10  26530858.1850   26530861.0580   26530862.8180          0.0000          0.0000  139420730.7930  104112970.5990  106828956.9480          0.0000          0.0000         37.4000         35.4800         44.1300          0.0000          0.0000       1798.4400       1342.9630       1378.0730          0.0000          0.0000 
E12  23197935.5490   23197933.0530   23197935.3020          0.0000          0.0000  121906321.1160   91034102.5710   93408936.4020          0.0000          0.0000         41.0100         38.4500         47.6600          0.0000          0.0000       1277.1600        953.7540        978.6100          0.0000          0.0000 
E19  26299125.4550   26299126.4400   26299128.0400          0.0000          0.0000  138203114.3240  103203737.1280  105896166.6320          0.0000          0.0000         39.4600         36.2300         44.8300          0.0000          0.0000       2341.8200       1748.8050       1794.4300          0.0000          0.0000 
E24  26301603.0380   26301605.3730   26301606.7630          0.0000          0.0000  138215906.7830  103213225.9270  105905748.1930          0.0000          0.0000         38.6000         36.4500         45.4800          0.0000          0.0000       -855.8480       -639.1430       -655.7490          0.0000          0.0000 
E26  27240898.3040   27240900.3660   27240901.8840          0.0000          0.0000  143151991.8040  106899270.7040  109687946.3890          0.0000          0.0000         35.0800         33.4900         42.7900          0.0000          0.0000      -1699.4590      -1269.1460      -1302.2360          0.0000          0.0000 
E31  26450648.0590   26450656.0780   26450657.1690          0.0000          0.0000  138999120.8210  103798083.6480  106505863.3450          0.0000          0.0000         37.5200         35.5600         44.5100          0.0000          0.0000      -2528.0940      -1887.8980      -1937.1090          0.0000          0.0000 
E33  24042595.1580   24042593.6130   24042595.4930          0.0000          0.0000  126344964.4670   94348662.4920   96809927.8970          0.0000          0.0000         46.4000         43.9100         52.9500          0.0000          0.0000       -462.3090       -345.2180       -354.2430          0.0000          0.0000 
> 2022 05 18 09 00 24.0000000  0 50
G02  21528655.8020   21528650.7270          0.0000  113134227.0450          0.0000   88156483.2630          0.0000         48.1900          0.0000         45.8300          0.0000 
G04  25112211.9170   25112212.5830   25112215.8280  131965624.8860          0.0000  102830393.4620   98545806.2730         31.5700          0.0000         33.1700         30.1300 
G05  22274872.3040   22274873.1820          0.0000  117055638.7510          0.0000   91212378.3710          0.0000         43.9800          0.0000         41.3200          0.0000 
G06  21278170.1960   21278170.8330   21278170.2010  111817907.8440          0.0000   87131033.0110   83500614.8450         46.7700          0.0000         46.6300         44.2700 
G09  22935524.8230   22935525.3850   22935524.7540  120527133.4420          0.0000   93917362.6920   90004131.8290         40.9700          0.0000         40.9300         39.6800 
G11  20707576.1620   20707573.6450   20707576.2490  108819513.0020          0.0000   84794593.4570   81261572.1810         47.8400          0.0000         48.9900         46.3900 
G12  22190380.8080   22190379.8370          0.0000  116611313.4180          0.0000   90865969.7940          0.0000         44.7600          0.0000         41.3300          0.0000 
G17  23190373.9720   23190375.5130          0.0000  121866338.9560          0.0000   94960786.5360          0.0000         39.7100          0.0000         38.0600          0.0000 
G19  21682240.5270   21682237.6080          0.0000  113941083.9840          0.0000   88785252.8480          0.0000         45.1700          0.0000         42.9500          0.0000 
G20  20490982.3630   20490979.1570          0.0000  107681363.2040          0.0000   83907557.5660          0.0000         48.4900          0.0000         46.8000          0.0000 
G25  23501984.4170   23501987.5640   23501988.0820  123503794.3980          0.0000   96236763.2520   92226895.0600         35.9100          0.0000         37.9400         36.1600 
R05  23653033.4400          0.0000   23653038.2450  126439335.5870   98341892.8780         41.5500         39.9300      -4114.5030      -3200.2330 
R06  19507107.7410          0.0000          0.0000  104093816.5880          0.0000         45.8100          0.0000       -952.6070          0.0000 
R07  20180695.0290          0.0000   20180696.8110  108029094.4660   84022799.2970         54.7400         49.5900       3039.5410       2364.0820 
R08  23995975.6740          0.0000   23995998.4460  128497264.8840   99942380.5280         41.1600         37.4600       4487.6770       3490.4630 
R12  23264909.0420          0.0000   23264918.5910  124276951.7970   96659863.4820         44.4600         40.4500      -2177.8070      -1693.8130 
R20  23087208.4680          0.0000   23087217.1940  123457831.1160   96022843.7970         32.8300         40.2200      -2556.0240      -1987.9190 
R21  19868165.8130          0.0000   19868166.7140  106318853.3360   82692577.5350         55.8100         50.0500         64.6880         50.3030 
R22  20969463.3560          0.0000   20969464.8940  111936440.7940   87061667.3240         41.6900         33.9100       2409.9650       1874.3780 
C01  37712709.7950   37712711.4410   37712711.4210  196379960.1990  151853389.7280  159574841.8390         42.7600         47.4800         40.9800          9.8840          7.6230          7.9600 
C02  37678993.3480   37678992.4050   37678993.1770  196204396.8740  151717663.1590  159432183.4640         40.1300         48.4800         40.6900         35.4120         27.4320         28.7380 
C03  37028458.9680   37028457.7720   37028457.3470  192816887.2180  149098247.8590  156679525.8840         45.2500         50.3500         43.7400         23.3140         18.0910         18.9410 
C04  38716283.3760   38716283.3010   38716282.5400  201605846.7630  155894424.2450  163821258.4750         38.1700         44.6700         39.1400         -8.8720         -6.7940         -7.1270 
C05  39263887.0120   39263891.7460   39263889.5740  204457382.6180  158099443.8420  166138392.2390         35.6400         43.8100         36.5000         35.3470         27.3390         28.7480 
C07  37539990.9530   37539989.7750   37539986.5250  195480624.9780  151158056.6750  158844040.4180         42.8500         48.6200         43.1600      -1497.3490      -1157.8530      -1216.6910 
C08  36235594.4090   36235591.5890   36235589.3130  188688302.0100  145905779.3950  153324699.8210         45.1700         52.3200         45.9100       -196.8040       -152.1740       -159.9290 
C10  36728080.3730   36728081.7940   36728078.0530  191252762.9970  147888823.0280  155408565.7320         43.6500         49.4700         43.4400      -1269.1290       -981.4050      -1031.2930 
C13  36781081.6910   36781086.3890   36781082.9450  191528957.5880  148102474.4010  155633062.1860         46.0800         50.2000         45.1400        -54.6000        -42.2400        -44.3980 
C14  24133386.3850   24133386.7330   24133383.3210  125669166.6630   97175492.1340  102116570.4200         40.1900         49.2800         43.1000      -2662.4060      -2058.7030      -2163.5300 
C16  41002876.4600   41002904.2840   41002894.6810  213512692.0990  165101628.7660  173496626.6220         32.6900         38.6300         30.9700       1467.1150       1134.6350       1192.1740 
C27  22526310.3800          0.0000   22526310.3730  117300591.1570          0.0000   95316423.2450         48.1900          0.0000         46.9300       2006.4630          0.0000       1630.3900 
C28  21683677.0210          0.0000   21683676.7130  112912816.9220          0.0000   91751018.4620         51.6400          0.0000         50.4400       -455.2740          0.0000       -369.9520 
C32  25954369.6170          0.0000   25954388.0080  135151305.8340          0.0000  109821617.4090         37.4900          0.0000         38.6000       3332.8150          0.0000       2708.1910 
C33  22647183.0680          0.0000   22647194.7440  117930179.3710          0.0000   95828122.1070         50.0000          0.0000         49.7400      -1467.5290          0.0000      -1192.4680 
C38  36056904.8390          0.0000   36056901.5220  187757934.5880          0.0000  152568758.5390         49.8100          0.0000         49.9600       -211.5100          0.0000       -171.8310 
C39  40459668.0610          0.0000   40459675.9810  210684228.8930          0.0000  171198301.8560         35.2300          0.0000         34.7500       1725.1380          0.0000       1401.7970 
C40  37750628.5420          0.0000   37750629.1030  196577472.7720          0.0000  159735322.7570         43.9300          0.0000         43.8400      -1640.9970          0.0000      -1333.4420 
C41  22239694.5330          0.0000   22239700.7290  115808280.1310          0.0000   94103900.5480         50.6600          0.0000         51.1200       1622.1900          0.0000       1318.1640 
C42  26836624.1650          0.0000   26836634.5420  139745566.1750          0.0000  113554853.3620         32.3600          0.0000         34.7800      -3143.9650          0.0000      -2554.8440 
C43  25356319.8020          0.0000   25356323.2140  132037058.5420          0.0000  107290947.1670         39.7200          0.0000         39.5800      -2524.9430          0.0000      -2051.7900 
C59  37632820.7230          0.0000   37632808.5350  195963970.2050          0.0000  159236694.7740         45.3800          0.0000         45.2300         23.5100          0.0000         19.1640 
C60  37784390.2510          0.0000   37784375.9100  196753248.7530          0.0000  159878007.6560         45.0600          0.0000         44.2400         -4.4670          0.0000         -3.6440 
E07  27755885.6790   27755889.1140   27755890.6610          0.0000          0.0000  145858245.1400  108920181.8410  111761579.3550          0.0000          0.0000         32.9700         32.5100         41.4900          0.0000          0.0000      -2057.3010      -1536.2860      -1576.5010          0.0000          0.0000 
E10  26530516.0380   26530518.9030   26530520.6690          0.0000          0.0000  139418932.8340  104111627.9840  106827579.3010          0.0000          0.0000         37.4000         35.4000         44.0700          0.0000          0.0000       1798.2350       1342.6460       1377.8120          0.0000          0.0000 
E12  23197692.6190   23197690.1160   23197692.3710          0.0000          0.0000  121905044.5240   91033149.2820   93407958.2380          0.0000          0.0000         41.0400         38.4100         47.6100          0.0000          0.0000       1276.7970        953.3900        978.2840          0.0000          0.0000 
E19  26298679.9380   26298680.9140   26298682.5190          0.0000          0.0000  138200773.1720  103201988.8870  105894372.7770          0.0000          0.0000         39.4700         36.2000         44.7800          0.0000          0.0000       2341.1960       1748.2560       1793.8530          0.0000          0.0000 
E24  26301766.0380   26301768.3970   26301769.7610          0.0000          0.0000  138216763.3870  103213865.5780  105906404.5610          0.0000          0.0000         38.6100         36.4000         45.4400          0.0000          0.0000       -856.6120       -639.5250       -656.3920          0.0000          0.0000 
E26  27241221.8200   27241223.8920   27241225.4030          0.0000          0.0000  143153691.8600  106900540.2080  109689249.0200          0.0000          0.0000         35.0700         33.4400         42.6900          0.0000          0.0000      -1699.8590      -1269.2110      -1302.5060          0.0000          0.0000 
E31  26451129.2680   26451137.2910   26451138.3830          0.0000          0.0000  139001649.5310  103799971.9520  106507800.9110          0.0000          0.0000         37.5500         35.4800         44.4500          0.0000          0.0000      -2528.6150      -1888.1490      -1937.5100          0.0000          0.0000 
E33  24042683.2420   24042681.6990   24042683.5780          0.0000          0.0000  126345427.3500   94349008.1480   96810282.5730          0.0000          0.0000         46.4100         43.8800         52.8600          0.0000          0.0000       -462.7370       -345.4880       -354.5500          0.0000          0.0000 
> 2022 05 18 09 00 25.0000000  0 50
G02  21528498.0320   21528492.9440          0.0000  113133398.1630          0.0000   88155837.4320          0.0000         48.2100          0.0000         45.8700          0.0000 
G04  25112669.8300   25112670.5440   25112673.7810  131968031.2770          0.0000  102832268.5320   98547603.2170         31.5700          0.0000         33.3400         30.0300 
G05  22274336.9920   22274337.9010          0.0000  117052825.8770          0.0000   91210186.5300          0.0000         43.9900          0.0000         41.3400          0.0000 
G06  21278408.0240   21278408.6880   21278408.0480  111819157.7950          0.0000   87132007.0010   83501548.2610         46.7900          0.0000         46.6200         44.2200 
G09  22935741.9000   22935742.4830   22935741.8510  120528274.3370          0.0000   93918251.7090   90004983.8050         40.9900          0.0000         40.9700         39.6600 
G11  20707448.5480   20707446.0660   20707448.6580  108818842.5410          0.0000   84794071.0150   81261071.5190         47.8400          0.0000         48.9900         46.3600 
G12  22190646.6740   22190645.7480          0.0000  116612710.7310          0.0000   90867058.5980          0.0000         44.7700          0.0000         41.3700          0.0000 
G17  23190948.3980   23190949.9640          0.0000  121869357.7330          0.0000   94963138.8320          0.0000         39.7100          0.0000         38.0600          0.0000 
G19  21682774.9700   21682772.0410          0.0000  113943892.6650          0.0000   88787441.4720          0.0000         45.1700          0.0000         42.9300          0.0000 
G20  20490759.5530   20490756.3360          0.0000  107680192.5170          0.0000   83906645.3890          0.0000         48.5100          0.0000         46.8300          0.0000 
G25  23501844.7330   23501847.9070   23501848.4190  123503060.4610          0.0000   96236191.3460   92226346.9890         35.9200          0.0000         37.9600         36.1300 
R05  23653803.2430          0.0000   23653808.0480  126443450.6450   98345093.4830         41.5800         39.8500      -4115.5740      -3200.9310 
R06  19507286.4320          0.0000          0.0000  104094770.0460          0.0000         45.8300          0.0000       -954.2930          0.0000 
R07  20180127.3540          0.0000   20180129.1350  108026055.6700   84020435.7930         54.7600         49.5700       3038.0790       2362.9740 
R08  23995137.7230          0.0000   23995160.5000  128492777.6190   99938890.4140         41.1800         37.4100       4486.8380       3489.7920 
R12  23265316.8430          0.0000   23265326.3900  124279130.2250   96661557.8220         44.4600         40.4100      -2179.0640      -1694.8840 
R20  23087686.5530          0.0000   23087695.2840  123460387.5770   96024832.1370         32.8300         40.2100      -2557.1230      -1988.7200 
R21  19868153.8420          0.0000   19868154.7440  106318789.2700   82692527.7040         55.8400         50.0400         63.4680         49.3810 
R22  20969011.9720          0.0000   20969013.5080  111934031.3130   87059793.2930         41.7000         33.8900       2409.0060       1873.7630 
C01  37712708.0120   37712709.6480   37712709.6420  196379950.8440  151853382.4910  159574834.2230         42.7200         47.4300         41.0100          8.8690          6.8400          7.1880 
C02  37678986.6510   37678985.6920   37678986.4820  196204361.9430  151717636.1530  159432155.0670         40.1000         48.4000         40.7200         34.4620         26.6590         28.0310 
C03  37028454.5760   37028453.3710   37028452.9560  192816864.3430  149098230.1780  156679507.2950         45.2100         50.2700         43.7700         22.4010         17.2800         18.1580 
C04  38716285.1550   38716285.0870   38716284.3170  201605856.0860  155894431.4580  163821266.0630         38.1300         44.6100         39.1600         -9.8320         -7.5490         -8.0020 
C05  39263880.3310   39263885.0620   39263882.8950  204457347.7820  158099416.9000  166138363.9230         35.6000         43.7500         36.5200         34.3040         26.5940         27.9470 
C07  37540278.5750   37540277.3960   37540274.1450  195482122.7120  151159214.8210  158845257.4530         42.7800         48.5600         43.1900      -1498.2060      -1158.5240      -1217.4090 
C08  36235632.2930   36235629.4650   36235627.1980  188688499.2350  145905931.9000  153324860.0730         45.1300         52.2600         45.9400       -197.6330       -152.8160       -160.5440 
C10  36728324.1990   36728325.6190   36728321.8790  191254032.6500  147889804.8020  155409597.4260         43.5900         49.4100         43.4500      -1270.1070       -982.1680      -1032.1030 
C13  36781092.2710   36781096.9600   36781093.5280  191529012.6330  148102516.9650  155633106.9040         46.0300         50.1300         45.1600        -55.4670        -42.8740        -45.0880 
C14  24133897.8060   24133898.1350   24133894.7480  125671829.6520   97177551.3230  102118734.2920         40.1700         49.2000         43.1300      -2663.5520      -2059.5970      -2164.3220 
C16  41002594.7050   41002622.5140   41002612.9270  213511224.9100  165100494.2540  173495434.4070         32.6100         38.5000         30.9700       1466.9010       1134.2900       1191.9880 
C27  22525925.1660          0.0000   22525925.1620  117298585.2140          0.0000   95314793.2440         48.1400          0.0000         46.9800       2005.4660          0.0000       1629.5890 
C28  21683764.5660          0.0000   21683764.2580  112913272.7770          0.0000   91751388.8780         51.5800          0.0000         50.4600       -456.4470          0.0000       -370.9110 
C32  25953729.6040          0.0000   25953747.9810  135147973.3800          0.0000  109818909.5730         37.4400          0.0000         38.6400       3331.9490          0.0000       2707.4460 
C33  22647465.0150          0.0000   22647476.6920  117931647.5180          0.0000   95829315.0910         49.9400          0.0000         49.7600      -1468.7860          0.0000      -1193.4920 
C38  36056945.5320          0.0000   36056942.2150  187758146.4790          0.0000  152568930.7160         49.7500          0.0000         50.0000       -212.2830          0.0000       -172.4930 
C39  40459336.7900          0.0000   40459344.7020  210682504.0490          0.0000  171196900.3140         35.1900          0.0000         34.7900       1724.4210          0.0000       1401.1260 
C40  37750943.7670          0.0000   37750944.3290  196579114.2080          0.0000  159736656.5540         43.8800          0.0000         43.8700      -1641.8540          0.0000      -1334.1680 
C41  22239383.1280          0.0000   22239389.3240  115806658.5540          0.0000   94102582.8810         50.6200          0.0000         51.1600       1620.9420          0.0000       1317.1390 
C42  26837228.0190          0.0000   26837238.4020  139748710.4970          0.0000  113557408.3590         32.3000          0.0000         34.7800      -3144.5800          0.0000      -2555.3000 
C43  25356804.8260          0.0000   25356808.2440  132039584.0700          0.0000  107292999.3400         39.6600          0.0000         39.6200      -2526.0140          0.0000      -2052.6000 
C59  37632816.2840          0.0000   37632804.0950  195963947.1310          0.0000  159236676.0320         45.3200          0.0000         45.2700         22.5780          0.0000         18.3170 
C60  37784391.1970          0.0000   37784376.8560  196753253.6620          0.0000  159878011.6410         44.9900          0.0000         44.2400         -5.3990          0.0000         -4.3890 
E07  27756277.3020   27756280.7210   27756282.2820          0.0000          0.0000  145860303.1540  108921718.6910  111763156.2810          0.0000          0.0000         32.9800         32.4500         41.4200          0.0000          0.0000      -2058.5490      -1537.3010      -1577.4050          0.0000          0.0000 
E10  26530173.9400   26530176.8180   26530178.5700          0.0000          0.0000  139417135.1110  104110285.5170  106826201.8280          0.0000          0.0000         37.4400         35.3700         44.0100          0.0000          0.0000       1797.2570       1342.1520       1377.1510          0.0000          0.0000 
E12  23197449.7420   23197447.2350   23197449.4930          0.0000          0.0000  121903768.2030   91032196.1910   93406980.2800          0.0000          0.0000         41.0600         38.3600         47.5300          0.0000          0.0000       1275.8470        952.7200        977.6230          0.0000          0.0000 
E19  26298234.5320   26298235.4980   26298237.1120          0.0000          0.0000  138198432.5630  103200241.0430  105892579.3270          0.0000          0.0000         39.4700         36.1500         44.7100          0.0000          0.0000       2340.0970       1747.3710       1792.9960          0.0000          0.0000 
E24  26301929.1770   26301931.5060   26301932.9020          0.0000          0.0000  138217620.6530  103214505.7700  105907061.4180          0.0000          0.0000         38.6300         36.3700         45.3700          0.0000          0.0000       -857.9250       -640.6050       -657.3050          0.0000          0.0000 
E26  27241545.4000   27241547.4560   27241548.9860          0.0000          0.0000  143155392.2260  106901809.9670  109690551.8830          0.0000          0.0000         35.0700         33.4300         42.6400          0.0000          0.0000      -1700.9400      -1270.1140      -1303.1490          0.0000          0.0000 
E31  26451610.5320   26451618.5650   26451619.6470          0.0000          0.0000  139004178.5880  103801860.5230  106509738.7580          0.0000          0.0000         37.5400         35.4500         44.3800          0.0000          0.0000      -2529.5470      -1888.9780      -1938.1900          0.0000          0.0000 
E33  24042771.3840   24042769.8360   24042771.7180          0.0000          0.0000  126345890.5600   94349354.0610   96810637.5050          0.0000          0.0000         46.4300         43.8400         52.8000          0.0000          0.0000       -463.7150       -346.3070       -355.3140          0.0000          0.0000 
> 2022 05 18 09 00 26.0000000  0 50
G02  21528340.2600   21528335.1730          0.0000  113132569.0600          0.0000   88155191.3770          0.0000         48.2200          0.0000         45.8300          0.0000 
G04  25113127.7120   25113128.4690   25113131.6910  131970437.7360          0.0000  102834143.7040   98549400.2760         31.5300          0.0000         33.3900         29.8900 
G05  22273801.7190   22273802.6240          0.0000  117050013.0050          0.0000   91207994.6870          0.0000         44.0100          0.0000         41.3600          0.0000 
G06  21278645.8500   21278646.5240   21278645.8910  111820407.5850          0.0000   87132980.8550   83502481.5280         46.7900          0.0000         46.6100         44.1900 
G09  22935959.0500   22935959.6430   22935959.0250  120529415.4920          0.0000   93919140.9140   90005835.9430         41.0100          0.0000         40.9900         39.6000 
G11  20707320.9360   20707318.4600   20707321.0470  108818171.9350          0.0000   84793548.4590   81260570.7410         47.8600          0.0000         49.0100         46.3300 
G12  22190912.6220   22190911.6940          0.0000  116614108.2750          0.0000   90868147.5910          0.0000         44.7700          0.0000         41.3900          0.0000 
G17  23191522.8400   23191524.4100          0.0000  121872376.4480          0.0000   94965491.0740          0.0000         39.7200          0.0000         38.0500          0.0000 
G19  21683309.4630   21683306.5350          0.0000  113946701.4220          0.0000   88789630.1080          0.0000         45.1700          0.0000         42.9300          0.0000 
G20  20490536.7970   20490533.5800          0.0000  107679021.9180          0.0000   83905733.2320          0.0000         48.5200          0.0000         46.7500          0.0000 
G25  23501705.1130   23501708.2780   23501708.7920  123502326.7760          0.0000   96235619.6570   92225799.1210         35.9400          0.0000         37.9800         36.0800 
R05  23654573.0470          0.0000   23654577.8560  126447565.6160   98348293.9970         41.5200         39.8300      -4114.9130      -3200.3730 
R06  19507465.2310          0.0000          0.0000  104095724.0080          0.0000         45.8500          0.0000       -954.1620          0.0000 
R07  20179559.7330          0.0000   20179561.5140  108023017.1580   84018072.5080         54.7900         49.5400       3038.4050       2363.2160 
R08  23994299.7350          0.0000   23994322.5210  128488290.0790   99935400.0670         41.2000         37.3000       4487.7230       3490.5100 
R12  23265724.6960          0.0000   23265734.2480  124281308.8210   96663252.2650         44.4700         40.3800      -2178.6350      -1694.4650 
R20  23088164.5690          0.0000   23088173.2910  123462943.8970   96026820.4230         32.8500         40.1800      -2556.1550      -1988.1710 
R21  19868141.8780          0.0000   19868142.7800  106318725.2360   82692477.8970         55.8500         50.0300         64.0640         49.8370 
R22  20968560.5730          0.0000   20968562.1150  111931621.6050   87057919.0480         41.7200         33.8700       2409.9180       1874.4530 
C01  37712706.1450   37712707.7840   37712707.7740  196379941.1320  151853374.9800  159574826.3330         42.6600         47.3600         41.0300          9.8840          7.6970          8.0720 
C02  37678979.8680   37678978.9080   37678979.6990  196204326.6450  151717608.8640  159432126.3890         40.0400         48.3600         40.7300         35.5140         27.4220         28.8690 
C03  37028450.1360   37028448.9180   37028448.5200  192816841.1360  149098212.2290  156679488.4190         45.1500         50.2300         43.7900         23.3790         18.1280         19.0060 
C04  38716286.8960   38716286.8020   38716286.0610  201605865.0740  155894438.4200  163821273.3510         38.0800         44.5200         39.1900         -8.8170         -6.8040         -6.9970 
C05  39263873.5530   39263878.2810   39263876.1130  204457312.5770  158099389.6970  166138335.3350         35.5500         43.7000         36.5100         35.4490         27.3480         28.7290 
C07  37540566.1450   37540564.9690   37540561.7150  195483620.1830  151160372.7610  158846474.2740         42.7300         48.4900         43.2000      -1497.2380      -1157.8340      -1216.6630 
C08  36235670.0850   36235667.2660   36235664.9890  188688696.0820  145906084.1160  153325020.0380         45.0700         52.1900         45.9500       -196.5620       -152.0150       -159.7710 
C10  36728567.9790   36728569.3980   36728565.6600  191255302.0780  147890786.4060  155410628.9400         43.5500         49.3300         43.4800      -1269.2500       -981.5170      -1031.3490 
C13  36781102.7740   36781107.4610   36781104.0310  191529067.3220  148102559.2560  155633151.3440         45.9800         50.0900         45.1900        -54.4610        -42.1290        -44.2310 
C14  24134409.1910   24134409.5100   24134406.1330  125674492.5550   97179610.4570  102120898.1160         40.1300         49.1600         43.1500      -2662.8340      -2059.0940      -2163.7160 
C16  41002312.8880   41002340.6990   41002331.1150  213509757.3220  165099359.4010  173494241.8510         32.5800         38.4200         31.0000       1467.9720       1135.0910       1192.9100 
C27  22525539.9140          0.0000   22525539.9090  117296579.0960          0.0000   95313163.1070         48.1000          0.0000         47.0100       2006.2580          0.0000       1630.2590 
C28  21683852.1100          0.0000   21683851.8020  112913728.6310          0.0000   91751759.2950         51.5400          0.0000         50.4900       -455.8050          0.0000       -370.3610 
C32  25953089.5490          0.0000   25953107.9130  135144640.6920          0.0000  109816201.5430         37.3500          0.0000         38.6600       3332.9640          0.0000       2708.1810 
C33  22647746.9690          0.0000   22647758.6440  117933115.7740          0.0000   95830508.1780         49.9000          0.0000         49.7800      -1468.2550          0.0000      -1193.1010 
C38  36056986.1540          0.0000   36056982.8380  187758358.0030          0.0000  152569102.5950         49.7100          0.0000         50.0200       -211.3230          0.0000       -171.6820 
C39  40459005.4780          0.0000   40459013.3910  210680778.7940          0.0000  171195498.3980         35.1300          0.0000         34.8300       1725.4830          0.0000       1402.1780 
C40  37751258.9440          0.0000   37751259.5060  196580755.4140          0.0000  159737990.1680         43.8200          0.0000         43.9000      -1641.0060          0.0000      -1333.4420 
C41  22239071.7450          0.0000   22239077.9410  115805037.1130          0.0000   94101265.3300         50.5800          0.0000         51.1800       1621.4170          0.0000       1317.5490 
C42  26837831.7900          0.0000   26837842.1710  139751854.5330          0.0000  113559963.1550         32.2100          0.0000         34.7600      -3143.7510          0.0000      -2554.4900 
C43  25357289.7950          0.0000   25357293.2130  132042109.4320          0.0000  107295051.4040         39.6100          0.0000         39.6500      -2525.2780          0.0000      -2051.9850 
C59  37632811.7930          0.0000   37632799.6050  195963923.7190          0.0000  159236657.0030         45.2800          0.0000         45.2800         23.6210          0.0000         19.2390 
C60  37784392.0710          0.0000   37784377.7300  196753258.2350          0.0000  159878015.3620         44.9500          0.0000         44.2800         -4.3740          0.0000         -3.5600 
E07  27756668.9290   27756672.3570   27756673.9090          0.0000          0.0000  145862361.1600  108923255.5020  111764733.1930          0.0000          0.0000         32.9600         32.3900         41.3100          0.0000          0.0000      -2058.0090      -1536.7800      -1576.9760          0.0000          0.0000 
E10  26529831.7680   26529834.6520   26529836.3960          0.0000          0.0000  139415337.0100  104108942.7780  106824824.0700          0.0000          0.0000         37.4500         35.3300         43.9800          0.0000          0.0000       1798.3190       1342.8700       1377.9150          0.0000          0.0000 
E12  23197206.8050   23197204.2970   23197206.5550          0.0000          0.0000  121902491.5670   91031242.8620   93406002.0800          0.0000          0.0000         41.0700         38.3300         47.4800          0.0000          0.0000       1276.8250        953.4560        978.3310          0.0000          0.0000 
E19  26297789.1090   26297790.0740   26297791.6870          0.0000          0.0000  138196091.8670  103198493.1270  105890785.8130          0.0000          0.0000         39.4800         36.1000         44.6700          0.0000          0.0000       2340.7490       1747.8740       1793.4990          0.0000          0.0000 
E24  26302092.3150   26302094.6550   26302096.0380          0.0000          0.0000  138218477.9800  103215145.9760  105907718.3390          0.0000          0.0000         38.6200         36.3100         45.3200          0.0000          0.0000       -857.3010       -640.1770       -656.9410          0.0000          0.0000 
E26  27241868.8990   27241870.9590   27241872.4820          0.0000          0.0000  143157092.2910  106903079.5060  109691854.5470          0.0000          0.0000         35.1100         33.4200         42.5800          0.0000          0.0000      -1699.9060      -1269.4620      -1302.5810          0.0000          0.0000 
E31  26452091.7570   26452099.8150   26452100.8720          0.0000          0.0000  139006707.4410  103803748.9240  106511676.4520          0.0000          0.0000         37.5500         35.4000         44.3300          0.0000          0.0000      -2528.6900      -1888.1120      -1937.6030          0.0000          0.0000 
E33  24042859.4850   24042857.9460   24042859.8190          0.0000          0.0000  126346353.5350   94349699.7790   96810992.2520          0.0000          0.0000         46.4400         43.8200         52.7400          0.0000          0.0000       -462.8770       -345.6180       -354.6710          0.0000          0.0000 
> 2022 05 18 09 00 27.0000000  0 50
G02  21528182.5610   21528177.4810          0.0000  113131740.2290          0.0000   88154545.5040          0.0000         48.2300          0.0000         45.8200          0.0000 
G04  25113585.7610   25113586.5050   25113589.7370  131972844.7910          0.0000  102836019.3420   98551197.7540         31.5100          0.0000         33.5400         29.8000 
G05  22273266.5590   22273267.4460          0.0000  117047200.6410          0.0000   91205803.2370          0.0000         44.0300          0.0000         41.3700          0.0000 
G06  21278883.7580   21278884.4020   21278883.7710  111821657.6900          0.0000   87133954.9710   83503415.0560         46.8000          0.0000         46.6200         44.1500 
G09  22936176.3740   22936176.9220   22936176.3160  120530557.3960          0.0000   93920030.7280   90006688.6720         41.0200          0.0000         41.0300         39.5800 
G11  20707193.4110   20707190.9080   20707193.4950  108817501.6980          0.0000   84793026.2060   81260070.2510         47.8800          0.0000         49.0300         46.2900 
G12  22191178.7280   22191177.7710          0.0000  116615506.5510          0.0000   90869237.1620          0.0000         44.7700          0.0000         41.4200          0.0000 
G17  23192097.3960   23192098.9540          0.0000  121875395.6060          0.0000   94967843.6480          0.0000         39.7100          0.0000         38.0600          0.0000 
G19  21683844.0750   21683841.1520          0.0000  113949510.7330          0.0000   88791819.1580          0.0000         45.1800          0.0000         42.8300          0.0000 
G20  20490314.1710   20490310.9610          0.0000  107677851.9070          0.0000   83904821.5080          0.0000         48.5300          0.0000         46.6400          0.0000 
G25  23501565.6570   23501568.8190   23501569.3240  123501593.8770          0.0000   96235048.5610   92225251.8290         35.9800          0.0000         38.0000         36.0600 
R05  23655342.9040          0.0000   23655347.7120  126451680.9490   98351494.8140         41.4800         39.8800      -4115.0060      -3200.5030 
R06  19507644.1800          0.0000          0.0000  104096678.9930          0.0000         45.8700          0.0000       -954.9450          0.0000 
R07  20178992.2640          0.0000   20178994.0440  108019979.4650   84015709.8600         54.8100         49.5200       3037.8080       2362.7410 
R08  23993461.7820          0.0000   23993484.5770  128483802.7500   99931909.8910         41.2400         37.2200       4487.7880       3490.5000 
R12  23266132.6620          0.0000   23266142.2140  124283488.1020   96664947.2610         44.4900         40.3400      -2179.0920      -1694.8100 
R20  23088642.7110          0.0000   23088651.4350  123465500.6950   96028809.0330         32.8700         40.1500      -2556.2290      -1988.4030 
R21  19868130.0150          0.0000   19868130.9170  106318661.7620   82692428.5290         55.8500         50.0300         63.7190         49.5580 
R22  20968109.1720          0.0000   20968110.7040  111929212.1610   87056045.0780         41.7400         33.8800       2409.8340       1874.2200 
C01  37712704.3010   37712705.9470   37712705.9280  196379931.5850  151853367.6010  159574818.5870         42.6100         47.3200         41.0500         10.0520          7.7440          8.1470 
C02  37678973.1040   37678972.1620   37678972.9290  196204291.5250  151717581.7080  159432097.8740         39.9800         48.3000         40.7500         35.6260         27.5340         28.8690 
C03  37028445.7040   37028444.4820   37028444.0870  192816818.0820  149098194.4110  156679469.6910         45.1100         50.1700         43.8300         23.5470         18.1560         19.0900 
C04  38716288.6390   38716288.5630   38716287.8000  201605874.2250  155894445.4930  163821280.8030         38.0500         44.4900         39.2000         -8.6210         -6.7200         -7.0990 
C05  39263866.8270   39263871.5530   39263869.3870  204457277.5410  158099362.6060  166138306.8630         35.5200         43.6400         36.5200         35.4960         27.4040         28.8870 
C07  37540853.7740   37540852.6040   37540849.3450  195485117.9320  151161530.9070  158847691.3150         42.6800         48.4500         43.2200      -1497.3590      -1157.8620      -1216.7470 
C08  36235707.9160   36235705.0900   36235702.8200  188688893.0490  145906236.4240  153325180.0840         45.0400         52.1500         45.9800       -196.4780       -151.9600       -159.6680 
C10  36728811.8100   36728813.2380   36728809.4900  191256571.7940  147891768.2270  155411660.6940         43.5000         49.2900         43.5000      -1269.2870       -981.5260      -1031.4610 
C13  36781113.2940   36781117.9820   36781114.5490  191529122.1420  148102601.6530  155633195.8970         45.9600         50.0300         45.2000        -54.3580        -42.1010        -44.2030 
C14  24134920.6460   24134920.9740   24134917.5860  125677155.8830   97181669.9110  102123062.2990         40.1000         49.1000         43.1800      -2662.9650      -2059.2150      -2163.9020 
C16  41002031.0970   41002058.9130   41002049.3310  213508289.8010  165098224.5830  173493049.3370         32.5500         38.3400         31.0100       1467.8510       1135.2210       1192.8170 
C27  22525154.7130          0.0000   22525154.7060  117294573.2980          0.0000   95311533.2420         48.0500          0.0000         47.0500       2006.2120          0.0000       1630.1940 
C28  21683939.7400          0.0000   21683939.4300  112914184.9880          0.0000   91752130.1320         51.4900          0.0000         50.5000       -456.0190          0.0000       -370.6130 
C32  25952449.5570          0.0000   25952467.9100  135141308.2830          0.0000  109813493.7300         37.3000          0.0000         38.6700       3332.8430          0.0000       2708.1250 
C33  22648029.0520          0.0000   22648040.7270  117934584.6510          0.0000   95831701.7620         49.8400          0.0000         49.7900      -1468.6180          0.0000      -1193.3710 
C38  36057026.7910          0.0000   36057023.4730  187758569.6500          0.0000  152569274.5840         49.6800          0.0000         50.0600       -211.1460          0.0000       -171.6170 
C39  40458674.1490          0.0000   40458682.0530  210679053.6290          0.0000  171194096.5920         35.0900          0.0000         34.8700       1725.6040          0.0000       1402.2530 
C40  37751574.1620          0.0000   37751574.7220  196582396.8860          0.0000  159739324.0070         43.7900          0.0000         43.9100      -1641.0150          0.0000      -1333.5540 
C41  22238760.4820          0.0000   22238766.6770  115803416.3020          0.0000   94099948.2920         50.5400          0.0000         51.2000       1621.0540          0.0000       1317.2040 
C42  26838435.6020          0.0000   26838445.9790  139754998.8140          0.0000  113562518.1560         32.1400          0.0000         34.7500      -3143.8350          0.0000      -2554.8160 
C43  25357774.8260          0.0000   25357778.2430  132044635.1480          0.0000  107297103.7610         39.5800          0.0000         39.6600      -2525.2870          0.0000      -2052.0510 
C59  37632807.3270          0.0000   37632795.1380  195963900.4720          0.0000  159236638.1150         45.2300          0.0000         45.2900         23.7050          0.0000         19.2760 
C60  37784392.9840          0.0000   37784378.6440  196753262.9670          0.0000  159878019.2020         44.8900          0.0000         44.3000         -4.2250          0.0000         -3.4110 
E07  27757060.6480   27757064.0670   27757065.6310          0.0000          0.0000  145864419.6220  108924792.6680  111766310.4460          0.0000          0.0000         32.9800         32.3500         41.2600          0.0000          0.0000      -2058.0830      -1537.0030      -1577.0600          0.0000          0.0000 
E10  26529489.6370   26529492.5020   26529494.2660          0.0000          0.0000  139413539.0710  104107600.1760  106823446.4210          0.0000          0.0000         37.4400         35.3200         43.9400          0.0000          0.0000       1798.3090       1342.9440       1377.9990          0.0000          0.0000 
E12  23196963.9020   23196961.4070   23196963.6500          0.0000          0.0000  121901215.1360   91030289.6760   93405024.0460          0.0000          0.0000         41.0800         38.2700         47.4300          0.0000          0.0000       1276.8430        953.5580        978.3310          0.0000          0.0000 
E19  26297343.7750   26297344.7340   26297346.3530          0.0000          0.0000  138193751.6230  103196745.5490  105888992.6390          0.0000          0.0000         39.4900         36.0900         44.6200          0.0000          0.0000       2340.6090       1747.7250       1793.4240          0.0000          0.0000 
E24  26302255.5890   26302257.9200   26302259.3160          0.0000          0.0000  138219335.9170  103215786.6380  105908375.7000          0.0000          0.0000         38.6300         36.2800         45.2700          0.0000          0.0000       -857.7580       -640.5770       -657.1460          0.0000          0.0000 
E26  27242192.4560   27242194.5150   27242196.0380          0.0000          0.0000  143158792.6010  106904349.2200  109693157.3840          0.0000          0.0000         35.1200         33.3900         42.5500          0.0000          0.0000      -1699.8130      -1269.5460      -1302.5430          0.0000          0.0000 
E31  26452573.0450   26452581.0830   26452582.1630          0.0000          0.0000  139009236.5840  103805637.5830  106513614.3550          0.0000          0.0000         37.5800         35.3800         44.2700          0.0000          0.0000      -2528.8110      -1888.2980      -1937.6310          0.0000          0.0000 
E33  24042947.6440   24042946.1000   24042947.9800          0.0000          0.0000  126346816.7870   94350045.7150   96811347.2050          0.0000          0.0000         46.4500         43.7800         52.7000          0.0000          0.0000       -462.9050       -345.6280       -354.6430          0.0000          0.0000 
> 2022 05 18 09 00 28.0000000  0 50
G02  21528024.8080   21528019.7200          0.0000  113130911.3590          0.0000   88153899.6640          0.0000         48.2400          0.0000         45.9300          0.0000 
G04  25114043.9240   25114044.5960   25114047.8260  131975252.1030          0.0000  102837895.1750   98552995.4290         31.5700          0.0000         33.5900         29.6900 
G05  22272731.3990   22272732.3000          0.0000  117044388.4690          0.0000   91203611.9410          0.0000         44.0600          0.0000         41.3800          0.0000 
G06  21279121.6360   21279122.3080   21279121.6700  111822907.8430          0.0000   87134929.1060   83504348.6090         46.8100          0.0000         46.6400         44.1300 
G09  22936393.7280   22936394.3190   22936393.7160  120531699.7970          0.0000   93920920.9040   90007541.7540         41.0200          0.0000         41.0400         39.5600 
G11  20707065.8600   20707063.3730   20707065.9700  108816831.5290          0.0000   84792504.0020   81259569.7940         47.9000          0.0000         49.0500         46.2800 
G12  22191444.8670   22191443.9390          0.0000  116616905.2460          0.0000   90870327.0510          0.0000         44.7800          0.0000         41.4400          0.0000 
G17  23192671.9250   23192673.4990          0.0000  121878414.8900          0.0000   94970196.3430          0.0000         39.6800          0.0000         38.0800          0.0000 
G19  21684378.7010   21684375.7720          0.0000  113952320.3100          0.0000   88794008.4640          0.0000         45.1800          0.0000         42.8000          0.0000 
G20  20490091.5550   20490088.3380          0.0000  107676682.1750          0.0000   83903910.0600          0.0000         48.5300          0.0000         46.7100          0.0000 
G25  23501426.2750   23501429.4660   23501429.9540  123500861.4830          0.0000   96234477.8470   92224704.9100         35.9800          0.0000         38.0100         36.0400 
R05  23656112.7640          0.0000   23656117.5700  126455796.3290   98354695.6750         41.5100         39.9000      -4115.9000      -3201.2950 
R06  19507823.2670          0.0000          0.0000  104097634.6800          0.0000         45.9000          0.0000       -956.4160          0.0000 
R07  20178424.8800          0.0000   20178426.6580  108016942.2620   84013347.6030         54.8400         49.4900       3036.4770       2361.6790 
R08  23992623.8080          0.0000   23992646.6120  128479315.2900   99928419.6070         41.2700         37.1600       4487.0240       3489.9510 
R12  23266540.6950          0.0000   23266550.2470  124285667.7600   96666642.5550         44.4900         40.3200      -2180.3120      -1695.8810 
R20  23089120.9020          0.0000   23089129.6350  123468057.6420   96030797.7320         32.9200         40.1200      -2557.5420      -1989.0650 
R21  19868118.1960          0.0000   19868119.0970  106318598.5370   82692379.3600         55.8500         50.0200         62.6480         48.6910 
R22  20967657.8080          0.0000   20967659.3420  111926802.7270   87054171.0690         41.7600         33.8600       2408.9310       1873.5580 
C01  37712702.4460   37712704.0800   37712704.0730  196379921.9080  151853360.1280  159574810.7210         42.5700         47.2700         41.0500          9.2230          7.0820          7.4950 
C02  37678966.3410   37678965.3950   37678966.1680  196204256.2750  151717554.4490  159432069.2230         39.9500         48.2800         40.7500         34.7130         26.9100         28.2260 
C03  37028441.2570   37028440.0380   37028439.6410  192816794.9060  149098176.4830  156679450.8540         45.0800         50.1300         43.8300         22.6620         17.5600         18.4940 
C04  38716290.3780   38716290.2920   38716289.5410  201605883.2440  155894452.4700  163821288.1240         38.0100         44.4300         39.2100         -9.5800         -7.4000         -7.6860 
C05  39263860.0550   39263864.7970   39263862.6100  204457242.3800  158099335.4200  166138278.3130         35.4700         43.6000         36.5200         34.6300         26.7710         28.0490 
C07  37541141.3890   37541140.2200   37541136.9590  195486615.6230  151162689.0160  158848908.3130         42.6600         48.3800         43.2200      -1498.1500      -1158.4310      -1217.3530 
C08  36235745.7050   36235742.8800   36235740.6080  188689089.8390  145906388.5960  153325339.9950         44.9800         52.0900         45.9800       -197.2420       -152.4900       -160.2360 
C10  36729055.6520   36729057.0700   36729053.3340  191257841.4900  147892750.0360  155412692.4150         43.4700         49.2300         43.5000      -1270.2090       -982.1680      -1032.0660 
C13  36781123.7960   36781128.4870   36781125.0520  191529176.8370  148102643.9440  155633240.3420         45.9200         49.9900         45.2300        -55.0850        -42.5940        -44.7240 
C14  24135432.1420   24135432.4700   24135429.0840  125679819.3370   97183729.4550  102125226.5650         40.0600         49.0600         43.1800      -2664.0360      -2059.9410      -2164.6850 
C16  41001749.2280   41001777.0550   41001767.4630  213506822.0170  165097089.5850  173491856.6380         32.5000         38.2900         31.0700       1467.2090       1134.8390       1192.5940 
C27  22524769.5250          0.0000   22524769.5180  117292567.5290          0.0000   95309903.3920         48.0300          0.0000         47.0500       2005.2990          0.0000       1629.4770 
C28  21684027.4210          0.0000   21684027.1120  112914641.5450          0.0000   91752501.1180         51.4700          0.0000         50.5200       -457.1370          0.0000       -371.4420 
C32  25951809.5240          0.0000   25951827.8590  135137975.8200          0.0000  109810785.9060         37.2300          0.0000         38.6600       3332.0240          0.0000       2707.3900 
C33  22648311.2010          0.0000   22648322.8770  117936053.8430          0.0000   95832895.5940         49.8000          0.0000         49.8000      -1469.8380          0.0000      -1194.2930 
C38  36057067.4020          0.0000   36057064.0840  187758781.1290          0.0000  152569446.4290         49.6500          0.0000         50.0700       -211.8730          0.0000       -172.1480 
C39  40458342.7860          0.0000   40458350.6840  210677328.2490          0.0000  171192694.6040         35.0600          0.0000         34.8700       1725.0450          0.0000       1401.7130 
C40  37751889.3990          0.0000   37751889.9630  196584038.3410          0.0000  159740657.8100         43.7400          0.0000         43.9200      -1641.9750          0.0000      -1334.1780 
C41  22238449.2870          0.0000   22238455.4820  115801795.8260          0.0000   94098631.5220         50.5000          0.0000         51.2100       1619.8240          0.0000       1316.2730 
C42  26839039.4210          0.0000   26839049.7990  139758143.0420          0.0000  113565073.0960         32.0200          0.0000         34.7400      -3144.6170          0.0000      -2555.1980 
C43  25358259.8890          0.0000   25358263.3090  132047160.9340          0.0000  107299156.1570         39.5400          0.0000         39.6800      -2526.2930          0.0000      -2052.7960 
C59  37632802.8310          0.0000   37632790.6420  195963877.0800          0.0000  159236619.1110         45.2000          0.0000         45.2900         22.8950          0.0000         18.6240 
C60  37784393.8610          0.0000   37784379.5180  196753267.5840          0.0000  159878022.9650         44.8600          0.0000         44.3100         -5.1190          0.0000         -4.1840 
E07  27757452.3900   27757455.8170   27757457.3730          0.0000          0.0000  145866478.2520  108926329.9500  111767887.8400          0.0000          0.0000         32.9900         32.3000         41.2000          0.0000          0.0000      -2059.1260      -1537.6930      -1577.7960          0.0000          0.0000 
E10  26529147.4480   26529150.3310   26529152.0720          0.0000          0.0000  139411740.9510  104106257.4250  106822068.6660          0.0000          0.0000         37.4400         35.3300         43.9100          0.0000          0.0000       1797.7130       1342.4970       1377.4770          0.0000          0.0000 
E12  23196720.9830   23196718.4890   23196720.7300          0.0000          0.0000  121899938.6000   91029336.4190   93404045.9230          0.0000          0.0000         41.0900         38.2500         47.3900          0.0000          0.0000       1276.1540        952.9990        977.7910          0.0000          0.0000 
E19  26296898.4770   26296899.4400   26296901.0590          0.0000          0.0000  138191411.5180  103194998.0530  105887199.5580          0.0000          0.0000         39.4800         36.0900         44.5900          0.0000          0.0000       2339.5570       1747.1010       1792.7350          0.0000          0.0000 
E24  26302418.8840   26302421.2180   26302422.6070          0.0000          0.0000  138220194.1040  103216427.5020  105909033.2900          0.0000          0.0000         38.6300         36.2200         45.2300          0.0000          0.0000       -858.7450       -641.4060       -658.0310          0.0000          0.0000 
E26  27242516.0100   27242518.0790   27242519.5950          0.0000          0.0000  143160492.8510  106905618.8690  109694460.1630          0.0000          0.0000         35.1000         33.3900         42.4900          0.0000          0.0000      -1700.6790      -1269.9560      -1303.1580          0.0000          0.0000 
E31  26453054.3410   26453062.3610   26453063.4640          0.0000          0.0000  139011765.7260  103807526.2300  106515552.2470          0.0000          0.0000         37.6000         35.3600         44.2300          0.0000          0.0000      -2529.6580      -1889.0430      -1938.1900          0.0000          0.0000 
E33  24043035.7840   24043034.2340   24043036.1180          0.0000          0.0000  126347279.9880   94350391.6230   96811702.1310          0.0000          0.0000         46.4500         43.7700         52.6400          0.0000          0.0000       -463.7060       -346.3070       -355.2770          0.0000          0.0000 
> 2022 05 18 09 00 29.0000000  0 50
G02  21527867.1070   21527862.0220          0.0000  113130082.5780          0.0000   88153253.8480          0.0000         48.0400          0.0000         45.9300          0.0000 
G04  25114502.0930   25114502.7780   25114506.0130  131977659.8220          0.0000  102839771.3110   98554793.3870         31.4500          0.0000         33.6800         29.7600 
G05  22272196.3260   22272197.2200          0.0000  117041576.6120          0.0000   91201420.8850          0.0000         43.9300          0.0000         41.4600          0.0000 
G06  21279359.5710   21279360.2300   21279359.5910  111824158.1290          0.0000   87135903.3550   83505282.2650         46.6600          0.0000         46.7200         44.2400 
G09  22936611.2560   22936611.8310   22936611.2150  120532842.7770          0.0000   93921811.5280   90008395.2810         40.8100          0.0000         41.1300         39.6300 
G11  20706938.3790   20706935.8850   20706938.4780  108816161.5420          0.0000   84791981.9290   81259069.4770         47.7700          0.0000         49.1300         46.3500 
G12  22191711.1550   22191710.2190          0.0000  116618304.4970          0.0000   90871417.3640          0.0000         44.6300          0.0000         41.5300          0.0000 
G17  23193246.5440   23193248.1130          0.0000  121881434.4190          0.0000   94972549.2060          0.0000         39.5300          0.0000         38.2100          0.0000 
G19  21684913.4380   21684910.5160          0.0000  113955130.2670          0.0000   88796198.0150          0.0000         44.9700          0.0000         42.9300          0.0000 
G20  20489869.0500   20489865.8360          0.0000  107675512.8450          0.0000   83902998.8790          0.0000         48.3200          0.0000         46.7000          0.0000 
G25  23501287.0300   23501290.1890   23501290.7110  123500129.6740          0.0000   96233907.6240   92224158.4130         35.9000          0.0000         38.0800         36.1200 
R05  23656882.6730          0.0000   23656887.4810  126459911.9030   98357896.6690         41.5300         39.9000      -4115.7230      -3201.1830 
R06  19508002.5410          0.0000          0.0000  104098591.2400          0.0000         45.9200          0.0000       -957.0960          0.0000 
R07  20177857.6280          0.0000   20177859.4060  108013905.6960   84010985.8250         54.8600         49.4700       3036.1510       2361.4750 
R08  23991785.8290          0.0000   23991808.6410  128474827.8240   99924929.3240         41.2800         37.1700       4487.3040       3490.3420 
R12  23266948.8380          0.0000   23266958.3940  124287847.9080   96668338.2060         44.4900         40.2800      -2180.4610      -1695.8810 
R20  23089599.0880          0.0000   23089607.8190  123470614.7630   96032786.6140         32.9900         40.0700      -2557.3090      -1989.0370 
R21  19868106.4570          0.0000   19868107.3610  106318535.6810   82692330.4630         55.8600         50.0100         62.5830         48.7010 
R22  20967206.4440          0.0000   20967207.9740  111924393.3850   87052297.1530         41.7800         33.8200       2409.1640       1873.7730 
C01  37712700.5840   37712702.2200   37712702.2120  196379912.2020  151853352.6180  159574802.8310         42.6000         47.1800         41.1200          9.6890          7.4460          7.9420 
C02  37678959.5690   37678958.6190   37678959.3970  196204220.9880  151717527.1610  159432040.5440         39.9700         48.2000         40.8600         35.2350         27.2360         28.5990 
C03  37028436.7930   37028435.5760   37028435.1750  192816771.6970  149098158.5410  156679432.0030         45.1000         50.0600         43.9000         23.1650         17.8950         18.8010 
C04  38716292.0940   38716292.0040   38716291.2550  201605892.2170  155894459.4190  163821295.4220         38.0300         44.3800         39.2800         -8.9380         -7.0090         -7.2480 
C05  39263853.2920   39263858.0370   39263855.8460  204457207.1760  158099308.1980  166138249.7100         35.5100         43.5100         36.5900         35.2630         27.2360         28.5610 
C07  37541429.0240   37541427.8510   37541424.5960  195488113.3640  151163847.1590  158850125.3400         42.6800         48.3200         43.3200      -1497.8800      -1158.2350      -1217.0920 
C08  36235783.4850   36235780.6620   36235778.3880  188689286.5950  145906540.7430  153325499.8790         45.0000         52.0400         46.0800       -196.8230       -152.2200       -159.9660 
C10  36729299.4910   36729300.9160   36729297.1700  191259111.2840  147893731.9260  155413724.2390         43.5000         49.1700         43.5700      -1269.8930       -982.0100      -1031.9170 
C13  36781134.2920   36781138.9840   36781135.5470  191529231.5000  148102686.2140  155633284.7620         45.9400         49.9000         45.3100        -54.6750        -42.3150        -44.4080 
C14  24135943.6640   24135943.9940   24135940.6030  125682483.0160   97185789.1880  102127391.0330         40.0900         48.9900         43.2800      -2663.8500      -2059.9040      -2164.5820 
C16  41001467.3220   41001495.1440   41001485.5560  213505354.0640  165095954.4770  173490663.8080         32.5100         38.2100         31.2500       1467.9350       1135.0910       1192.8820 
C27  22524384.3550          0.0000   22524384.3460  117290561.8910          0.0000   95308273.6560         48.0600          0.0000         47.1800       2005.5500          0.0000       1629.6260 
C28  21684115.1540          0.0000   21684114.8450  112915098.4140          0.0000   91752872.3650         51.5000          0.0000         50.5900       -457.0530          0.0000       -371.4230 
C32  25951169.5480          0.0000   25951187.8730  135134643.4580          0.0000  109808078.1240         37.2500          0.0000         38.8000       3332.3310          0.0000       2707.6880 
C33  22648593.4170          0.0000   22648605.0910  117937523.4550          0.0000   95834089.7820         49.8300          0.0000         49.8700      -1469.8750          0.0000      -1194.3960 
C38  36057108.0020          0.0000   36057104.6820  187758992.5510          0.0000  152569618.2290         49.6800          0.0000         50.1800       -211.4440          0.0000       -171.8130 
C39  40458011.4270          0.0000   40458019.3250  210675602.7840          0.0000  171191292.5240         35.0700          0.0000         34.9600       1725.4080          0.0000       1402.1320 
C40  37752204.6360          0.0000   37752205.1990  196585679.8510          0.0000  159741991.6700         43.7500          0.0000         44.0000      -1641.5740          0.0000      -1333.9260 
C41  22238138.1670          0.0000   22238144.3590  115800175.7890          0.0000   94097315.1190         50.5200          0.0000         51.2900       1619.7690          0.0000       1316.1610 
C42  26839643.2630          0.0000   26839653.6450  139761287.3190          0.0000  113567628.0600         31.9900          0.0000         34.8300      -3144.3560          0.0000      -2555.1790 
C43  25358744.9820          0.0000   25358748.4050  132049686.8720          0.0000  107301208.6730         39.5400          0.0000         39.7400      -2526.0790          0.0000      -2052.5250 
C59  37632798.3360          0.0000   37632786.1460  195963853.6610          0.0000  159236600.0800         45.2300          0.0000         45.4000         23.4070          0.0000         19.0620 
C60  37784394.7400          0.0000   37784380.3970  196753272.1700          0.0000  159878026.6930         44.8800          0.0000         44.3900         -4.6260          0.0000         -3.7740 
E07  27757844.2080   27757847.6520   27757849.1950          0.0000          0.0000  145868537.1950  108927867.4380  111769465.4530          0.0000          0.0000         32.8700         32.3500         41.1400          0.0000          0.0000      -2059.2750      -1537.4970      -1577.7680          0.0000          0.0000 
E10  26528805.2830   26528808.1690   26528809.9090          0.0000          0.0000  139409942.8200  104104914.6530  106820690.8660          0.0000          0.0000         37.2000         35.4000         43.8500          0.0000          0.0000       1798.0390       1342.7390       1377.7750          0.0000          0.0000 
E12  23196478.0740   23196475.5610   23196477.8220          0.0000          0.0000  121898662.0890   91028383.1980   93403067.8130          0.0000          0.0000         40.9700         38.3700         47.3000          0.0000          0.0000       1276.4430        953.1390        978.0330          0.0000          0.0000 
E19  26296453.2040   26296454.1650   26296455.7820          0.0000          0.0000  138189071.6420  103193250.7560  105885406.6800          0.0000          0.0000         39.2400         36.1400         44.5000          0.0000          0.0000       2339.7340       1747.0910       1792.6980          0.0000          0.0000 
E24  26302582.2800   26302584.6050   26302586.0050          0.0000          0.0000  138221052.7120  103217068.6720  105909691.1730          0.0000          0.0000         38.3900         36.2800         45.1400          0.0000          0.0000       -858.8470       -641.4710       -658.1050          0.0000          0.0000 
E26  27242839.5620   27242841.6220   27242843.1460          0.0000          0.0000  143162193.1340  106906888.5710  109695762.9780          0.0000          0.0000         34.9800         33.5300         42.4400          0.0000          0.0000      -1700.3340      -1269.7700      -1302.9350          0.0000          0.0000 
E31  26453535.6360   26453543.6870   26453544.7580          0.0000          0.0000  139014294.9650  103809414.9160  106517490.2390          0.0000          0.0000         37.4400         35.4600         44.1400          0.0000          0.0000      -2529.4160      -1888.7550      -1938.1520          0.0000          0.0000 
E33  24043123.9450   24043122.4010   24043124.2790          0.0000          0.0000  126347743.2740   94350737.5760   96812057.1160          0.0000          0.0000         46.3000         43.8800         52.5800          0.0000          0.0000       -463.4170       -346.0650       -355.1090          0.0000          0.0000 
> 2022 05 18 09 00 30.0000000  0 50
G02  21527709.4520   21527704.3710          0.0000  113129254.0460          0.0000   88152608.2250          0.0000         47.9200          0.0000         45.8200          0.0000 
G04  25114960.3900   25114961.0240   25114964.2850  131980068.1140          0.0000  102841647.9390   98556591.7990         31.3500          0.0000         33.7400         29.8500 
G05  22271661.3440   22271662.2200          0.0000  117038765.2330          0.0000   91199230.2130          0.0000         43.7900          0.0000         41.5500          0.0000 
G06  21279597.5700   21279598.2250   21279597.5810  111825408.7420          0.0000   87136877.8470   83506216.1570         46.4500          0.0000         46.8600         44.3100 
G09  22936828.9020   22936829.4690   22936828.8520  120533986.4960          0.0000   93922702.7430   90009249.3640         40.6700          0.0000         41.2100         39.7300 
G11  20706810.9630   20706808.4540   20706811.0410  108815491.9030          0.0000   84791460.1350   81258569.4330         47.6400          0.0000         49.2200         46.4300 
G12  22191977.5670   22191976.6150          0.0000  116619704.4520          0.0000   90872508.2450          0.0000         44.5000          0.0000         41.6400          0.0000 
G17  23193821.2440   23193822.8090          0.0000  121884454.3740          0.0000   94974902.3990          0.0000         39.3300          0.0000         38.3100          0.0000 
G19  21685448.2720   21685445.3540          0.0000  113957940.7670          0.0000   88798387.9960          0.0000         44.8400          0.0000         42.9000          0.0000 
G20  20489646.6500   20489643.4390          0.0000  107674344.0790          0.0000   83902088.1400          0.0000         48.1900          0.0000         46.6500          0.0000 
G25  23501147.9560   23501151.1200   23501151.6120  123499398.6550          0.0000   96233337.9610   92223612.5110         35.7300          0.0000         38.1300         36.2300 
R05  23657652.6560          0.0000   23657657.4680  126464027.8340   98361097.9300         41.5600         39.8500      -4115.5460      -3200.8850 
R06  19508181.9960          0.0000          0.0000  104099548.7750          0.0000         45.9400          0.0000       -957.4310          0.0000 
R07  20177290.5110          0.0000   20177292.2880  108010869.8980   84008624.6540         54.8700         49.3900       3036.0200       2361.3250 
R08  23990947.8710          0.0000   23990970.6880  128470340.5290   99921439.1900         41.2100         37.1200       4487.8440       3490.6030 
R12  23267357.0960          0.0000   23267366.6550  124290028.6900   96670034.3550         44.4700         40.2500      -2180.4510      -1695.8810 
R20  23090077.3660          0.0000   23090086.0970  123473172.3230   96034775.8260         33.0000         40.0100      -2557.2810      -1988.9160 
R21  19868094.8070          0.0000   19868095.7100  106318473.3450   82692281.9810         55.8600         49.9700         62.7040         48.7660 
R22  20966755.1590          0.0000   20966756.6930  111921984.3140   87050423.4130         41.7900         33.7700       2409.5460       1874.0520 
C01  37712698.7470   37712700.3820   37712700.3740  196379902.6490  151853345.2340  159574795.0710         42.6000         47.1200         41.1700         10.1360          7.7900          8.2210 
C02  37678952.8140   37678951.8570   37678952.6410  196204185.8370  151717499.9920  159432011.9860         39.9800         48.1400         40.8900         35.7100         27.5810         28.9800 
C03  37028432.3750   37028431.1510   37028430.7590  192816748.6450  149098140.7150  156679413.2620         45.1100         50.0100         43.9300         23.5560         18.2210         19.1830 
C04  38716293.8530   38716293.7770   38716293.0150  201605901.3620  155894466.4740  163821302.8510         38.0500         44.2900         39.3200         -8.6120         -6.6450         -6.9690 
C05  39263846.5830   39263851.3070   39263849.1420  204457172.1440  158099281.1110  166138221.2230         35.5300         43.4500         36.6300         35.5800         27.4970         28.9530 
C07  37541716.6880   37541715.5190   37541712.2590  195489611.3400  151165005.4920  158851342.5760         42.6900         48.2200         43.3400      -1497.4890      -1157.9460      -1216.8680 
C08  36235821.3020   36235818.4850   36235816.2060  188689483.4950  145906692.9890  153325659.8730         45.0200         51.9400         46.1000       -196.3570       -151.7920       -159.5470 
C10  36729543.3910   36729544.8190   36729541.0690  191260381.3390  147894714.0100  155414756.2640         43.5100         49.0800         43.6200      -1269.5390       -981.7210      -1031.6840 
C13  36781144.8130   36781149.5110   36781146.0680  191529286.2670  148102728.5540  155633329.2620         45.9600         49.8400         45.3400        -54.2650        -41.8870        -44.0450 
C14  24136455.2700   24136455.6030   24136452.2090  125685147.0980   97187849.2260  102129555.8210         40.1100         48.9400         43.2800      -2663.6730      -2059.7370      -2164.4520 
C16  41001185.4500   41001213.2770   41001203.6910  213503886.1750  165094819.3860  173489471.0050         32.4500         38.1600         31.2700       1468.3170       1135.5660       1193.1710 
C27  22523999.2580          0.0000   22523999.2500  117288556.5700          0.0000   95306644.1640         48.0700          0.0000         47.2100       2005.8020          0.0000       1629.8490 
C28  21684202.9850          0.0000   21684202.6760  112915555.7650          0.0000   91753243.9980         51.5100          0.0000         50.6300       -456.9690          0.0000       -371.3300 
C32  25950529.5920          0.0000   25950547.9020  135131311.3240          0.0000  109805370.5530         37.2400          0.0000         38.8000       3332.5830          0.0000       2707.8740 
C33  22648875.7540          0.0000   22648887.4280  117938993.6650          0.0000   95835284.4500         49.8400          0.0000         49.8900      -1469.9220          0.0000      -1194.4420 
C38  36057148.6220          0.0000   36057145.3030  187759204.0770          0.0000  152569790.1120         49.6800          0.0000         50.2000       -210.9600          0.0000       -171.4400 
C39  40457680.0650          0.0000   40457687.9590  210673877.3760          0.0000  171189890.5050         35.0900          0.0000         35.0000       1725.9210          0.0000       1402.5600 
C40  37752519.9200          0.0000   37752520.4840  196587321.6220          0.0000  159743325.7440         43.7500          0.0000         44.0400      -1641.2950          0.0000      -1333.6840 
C41  22237827.1730          0.0000   22237833.3660  115798556.3680          0.0000   94095999.2080         50.5200          0.0000         51.3200       1619.7130          0.0000       1316.1430 
C42  26840247.1210          0.0000   26840257.5020  139764431.7860          0.0000  113570183.2020         32.0000          0.0000         34.8900      -3144.0950          0.0000      -2554.7320 
C43  25359230.1170          0.0000   25359233.5380  132052213.1560          0.0000  107303261.4990         39.5400          0.0000         39.7700      -2525.9300          0.0000      -2052.5070 
C59  37632793.8680          0.0000   37632781.6790  195963830.3930          0.0000  159236581.1710         45.2400          0.0000         45.4200         23.7800          0.0000         19.3880 
C60  37784395.6600          0.0000   37784381.3190  196753276.9060          0.0000  159878030.5300         44.8900          0.0000         44.4400         -4.2160          0.0000         -3.3640 
E07  27758236.0870   27758239.5180   27758241.0710          0.0000          0.0000  145870596.5700  108929405.3050  111771043.4250          0.0000          0.0000         32.6600         32.4900         41.0600          0.0000          0.0000      -2058.9870      -1537.5160      -1577.7210          0.0000          0.0000 
E10  26528463.1310   26528465.9990   26528467.7560          0.0000          0.0000  139408144.8040  104103571.9990  106819313.1670          0.0000          0.0000         37.0500         35.5000         43.8000          0.0000          0.0000       1798.4680       1343.0840       1378.1200          0.0000          0.0000 
E12  23196235.2020   23196232.6890   23196234.9530          0.0000          0.0000  121897385.7640   91027430.0940   93402089.8420          0.0000          0.0000         40.7500         38.4600         47.2500          0.0000          0.0000       1276.8060        953.4370        978.3590          0.0000          0.0000 
E19  26296008.0210   26296008.9860   26296010.5980          0.0000          0.0000  138186732.2130  103191503.7800  105883614.1360          0.0000          0.0000         39.1100         36.2500         44.4400          0.0000          0.0000       2339.8180       1747.2780       1792.8470          0.0000          0.0000 
E24  26302745.7720   26302748.1070   26302749.4980          0.0000          0.0000  138221911.8750  103217710.2440  105910349.4930          0.0000          0.0000         38.2300         36.4000         45.0800          0.0000          0.0000       -858.8660       -641.3500       -658.0680          0.0000          0.0000 
E26  27243163.1700   27243165.2380   27243166.7590          0.0000          0.0000  143163893.6460  106908158.4130  109697065.9510          0.0000          0.0000         34.7700         33.6400         42.3500          0.0000          0.0000      -1700.1200      -1269.5090      -1302.5990          0.0000          0.0000 
E31  26454016.9990   26454025.0320   26454026.1260          0.0000          0.0000  139016824.4700  103811303.8370  106519428.4120          0.0000          0.0000         37.2100         35.6000         44.0700          0.0000          0.0000      -2529.0340      -1888.6240      -1937.7800          0.0000          0.0000 
E33  24043212.1570   24043210.6070   24043212.4930          0.0000          0.0000  126348206.8090   94351083.7230   96812412.2850          0.0000          0.0000         46.1000         43.9500         52.4900          0.0000          0.0000       -463.1000       -345.8050       -354.7920          0.0000          0.0000 
> 2022 05 18 09 00 31.0000000  0 50
G02  21527551.7930   21527546.7050          0.0000  113128425.6530          0.0000   88151962.7510          0.0000         47.7500          0.0000         45.8800          0.0000 
G04  25115418.7380   25115419.4110   25115422.6190  131982476.8430          0.0000  102843524.8500   98558390.5600         31.1900          0.0000         33.8100         29.9600 
G05  22271126.3960   22271127.3120          0.0000  117035954.2290          0.0000   91197039.8120          0.0000         43.6800          0.0000         41.6300          0.0000 
G06  21279835.5610   21279836.2370   21279835.5910  111826659.5350          0.0000   87137852.4980   83507150.2000         46.3300          0.0000         46.9400         44.4000 
G09  22937046.6480   22937047.2440   22937046.6200  120535130.8610          0.0000   93923594.4460   90010103.9190         40.4900          0.0000         41.3000         39.7900 
G11  20706683.5530   20706681.0740   20706683.6620  108814822.5020          0.0000   84790938.5210   81258069.5500         47.5300          0.0000         49.3000         46.4900 
G12  22192244.0620   22192243.1320          0.0000  116621105.0030          0.0000   90873599.5820          0.0000         44.3700          0.0000         41.7400          0.0000 
G17  23194395.9420   23194397.5000          0.0000  121887474.5960          0.0000   94977255.8570          0.0000         39.1800          0.0000         38.4000          0.0000 
G19  21685983.1510   21685980.2260          0.0000  113960751.6960          0.0000   88800578.3610          0.0000         44.6700          0.0000         42.9300          0.0000 
G20  20489424.2990   20489421.0790          0.0000  107673175.7620          0.0000   83901177.8010          0.0000         48.0200          0.0000         46.7100          0.0000 
G25  23501008.8930   23501012.0790   23501012.5770  123498668.1900          0.0000   96232768.8050   92223067.0700         35.6300          0.0000         38.2000         36.3200 
R05  23658422.6640          0.0000   23658427.4730  126468144.0120   98364299.4140         41.6200         39.7800      -4116.5240      -3201.7600 
R06  19508361.6000          0.0000          0.0000  104100507.2310          0.0000         45.9600          0.0000       -959.1910          0.0000 
R07  20176723.5290          0.0000   20176725.3060  108007834.7910   84006264.0140         54.8800         49.3600       3034.5580       2360.2270 
R08  23990109.9300          0.0000   23990132.7520  128465853.3210   99917949.1210         41.1700         37.1300       4486.8850       3489.8760 
R12  23267765.4520          0.0000   23267775.0150  124292210.0020   96671730.9170         44.4500         40.2200      -2181.8110      -1696.9520 
R20  23090555.6890          0.0000   23090564.4190  123475730.1360   96036765.2370         33.0600         39.9500      -2557.9890      -1989.7070 
R21  19868083.2330          0.0000   19868084.1360  106318411.4170   82692233.8150         55.8600         49.9400         61.5210         47.8630 
R22  20966303.8880          0.0000   20966305.4220  111919575.4050   87048549.8170         41.8000         33.7200       2408.6520       1873.3810 
C01  37712696.9300   37712698.5600   37712698.5600  196379893.1330  151853337.8710  159574787.3270         42.6100         47.0500         41.2000          9.2790          7.1480          7.5690 
C02  37678946.0630   37678945.1190   37678945.8880  196204150.7210  151717472.8320  159431983.4600         39.9800         48.0700         40.9500         34.8900         26.9380         28.2910 
C03  37028427.9450   37028426.7350   37028426.3270  192816725.6260  149098122.9100  156679394.5670         45.1300         49.9300         43.9700         22.7090         17.6160         18.4660 
C04  38716295.6010   38716295.5300   38716294.7600  201605910.5160  155894473.5580  163821310.3000         38.0600         44.2300         39.3600         -9.3380         -7.2600         -7.5930 
C05  39263839.8540   39263844.5780   39263842.4130  204457137.1140  158099254.0260  166138192.7600         35.5300         43.3700         36.7000         34.8160         26.8640         28.2350 
C07  37542004.3890   37542003.2210   37541999.9620  195491109.4450  151166163.9150  158852559.9020         42.7100         48.1800         43.4000      -1498.3830      -1158.6170      -1217.5670 
C08  36235859.1150   36235856.2900   36235854.0200  188689680.3800  145906845.2370  153325819.8550         45.0400         51.8900         46.1600       -197.0930       -152.3970       -160.1250 
C10  36729787.3410   36729788.7720   36729785.0230  191261651.5770  147895696.2220  155415788.4210         43.5200         49.0300         43.6600      -1270.5540       -982.4110      -1032.4010 
C13  36781155.3320   36781160.0300   36781156.5870  191529341.0440  148102770.9120  155633373.7730         45.9700         49.7700         45.3900        -55.0200        -42.4640        -44.6780 
C14  24136966.9420   24136967.2820   24136963.8820  125687811.4840   97189909.4850  102131720.8470         40.1300         48.8900         43.3300      -2664.7070      -2060.4910      -2165.2990 
C16  41000903.5310   41000931.3500   41000921.7700  213502418.1890  165093684.2610  173488278.1550         32.4600         38.1400         31.3800       1467.9260       1134.9700       1192.7050 
C27  22523614.2000          0.0000   22523614.1930  117286551.4480          0.0000   95305014.8320         48.1000          0.0000         47.2800       2004.8050          0.0000       1629.1040 
C28  21684290.8920          0.0000   21684290.5840  112916013.4900          0.0000   91753615.9310         51.5400          0.0000         50.6700       -458.1240          0.0000       -372.2330 
C32  25949889.6640          0.0000   25949907.9590  135127979.3190          0.0000  109802663.0830         37.2800          0.0000         38.8700       3331.9210          0.0000       2707.2970 
C33  22649158.1870          0.0000   22649169.8620  117940464.3520          0.0000   95836479.5000         49.8500          0.0000         49.9400      -1471.1330          0.0000      -1195.4110 
C38  36057189.2470          0.0000   36057185.9280  187759415.6140          0.0000  152569962.0020         49.7000          0.0000         50.2600       -211.7610          0.0000       -172.0830 
C39  40457348.6950          0.0000   40457356.5840  210672151.9310          0.0000  171188488.4580         35.0600          0.0000         35.0300       1725.2220          0.0000       1401.8900 
C40  37752835.2320          0.0000   37752835.7960  196588963.5240          0.0000  159744659.9210         43.7700          0.0000         44.0800      -1642.1790          0.0000      -1334.3830 
C41  22237516.2810          0.0000   22237522.4750  115796937.4470          0.0000   94094683.6960         50.5300          0.0000         51.3700       1618.4550          0.0000       1315.1460 
C42  26840850.9690          0.0000   26840861.3420  139767576.3580          0.0000  113572738.4600         32.0300          0.0000         34.9500      -3144.4590          0.0000      -2555.5050 
C43  25359715.3110          0.0000   25359718.7330  132054739.6510          0.0000  107305314.4750         39.5600          0.0000         39.8300      -2526.8150          0.0000      -2053.1770 
C59  37632789.4020          0.0000   37632777.2130  195963807.1540          0.0000  159236562.2910         45.2600          0.0000         45.4600         22.9510          0.0000         18.6610 
C60  37784396.5710          0.0000   37784382.2300  196753281.6800          0.0000  159878034.4150         44.9200          0.0000         44.4700         -5.0540          0.0000         -4.1090 
E07  27758628.0400   27758631.4790   27758633.0260          0.0000          0.0000  145872656.2820  108930943.3890  111772621.6420          0.0000          0.0000         32.5700         32.5500         41.0200          0.0000          0.0000      -2060.0860      -1538.2890      -1578.4940          0.0000          0.0000 
E10  26528120.9640   26528123.8350   26528125.5830          0.0000          0.0000  139406346.7860  104102229.3370  106817935.4870          0.0000          0.0000         36.8600         35.5600         43.7300          0.0000          0.0000       1797.8160       1342.4320       1377.5050          0.0000          0.0000 
E12  23195992.3350   23195989.8160   23195992.0850          0.0000          0.0000  121896109.4910   91026477.0400   93401111.9210          0.0000          0.0000         40.6500         38.5600         47.1700          0.0000          0.0000       1276.0330        952.8690        977.7720          0.0000          0.0000 
E19  26295562.9060   26295563.8520   26295565.4840          0.0000          0.0000  138184393.0950  103189757.0520  105881821.8190          0.0000          0.0000         38.9300         36.3100         44.3700          0.0000          0.0000       2338.8120       1746.4860       1792.0930          0.0000          0.0000 
E24  26302909.3520   26302911.6970   26302913.0780          0.0000          0.0000  138222771.4930  103218352.1550  105911008.1620          0.0000          0.0000         38.0400         36.4500         45.0100          0.0000          0.0000       -860.0210       -642.1980       -658.9900          0.0000          0.0000 
E26  27243486.7760   27243488.8390   27243490.3630          0.0000          0.0000  143165594.2260  106909428.3360  109698368.9990          0.0000          0.0000         34.6700         33.7300         42.2900          0.0000          0.0000      -1700.7810      -1270.0210      -1303.2230          0.0000          0.0000 
E31  26454498.3800   26454506.4250   26454507.5070          0.0000          0.0000  139019354.1400  103813192.8620  106521366.7290          0.0000          0.0000         37.0900         35.6500         43.9900          0.0000          0.0000      -2529.9380      -1889.2570      -1938.5250          0.0000          0.0000 
E33  24043300.3880   24043298.8390   24043300.7230          0.0000          0.0000  126348670.4750   94351429.9680   96812767.5640          0.0000          0.0000         45.9900         44.0500         52.4400          0.0000          0.0000       -463.9660       -346.4660       -355.4820          0.0000          0.0000 
> 2022 05 18 09 00 32.0000000  0 50
G02  21527394.1600   21527389.0770          0.0000  113127597.1940          0.0000   88151317.1760          0.0000         47.6600          0.0000         45.9300          0.0000 
G04  25115877.1590   25115877.8560   25115881.1070  131984885.8770          0.0000  102845401.9980   98560189.4420         31.0700          0.0000         33.8700         30.0300 
G05  22270591.5350   22270592.4150          0.0000  117033143.4010          0.0000   91194849.5700          0.0000         43.5900          0.0000         41.6900          0.0000 
G06  21280073.5990   21280074.2510   21280073.6150  111827910.3390          0.0000   87138827.1550   83508084.2370         46.1800          0.0000         47.0100         44.4500 
G09  22937264.5190   22937265.0850   22937264.4710  120536275.6630          0.0000   93924486.5070   90010958.8010         40.4000          0.0000         41.3300         39.8500 
G11  20706556.2010   20706553.6950   20706556.2870  108814153.1410          0.0000   84790416.9450   81257569.7030         47.4300          0.0000         49.3500         46.5500 
G12  22192510.6710   22192509.7220          0.0000  116622505.9400          0.0000   90874691.2210          0.0000         44.2600          0.0000         41.8000          0.0000 
G17  23194970.7260   23194972.2740          0.0000  121890494.9640          0.0000   94979609.3730          0.0000         39.0600          0.0000         38.4200          0.0000 
G19  21686518.1160   21686515.1970          0.0000  113963562.8590          0.0000   88802768.8520          0.0000         44.5700          0.0000         42.9800          0.0000 
G20  20489202.0430   20489198.8290          0.0000  107672007.6990          0.0000   83900267.5970          0.0000         47.9200          0.0000         46.7000          0.0000 
G25  23500869.9860   23500873.1420   23500873.6480  123497938.1950          0.0000   96232200.0020   92222521.9620         35.5200          0.0000         38.2300         36.3800 
R05  23659192.6890          0.0000   23659197.4990  126472260.2330   98367500.9170         41.6400         39.7900      -4116.0770      -3201.4530 
R06  19508541.3370          0.0000          0.0000  104101466.3570          0.0000         45.9700          0.0000       -959.3400          0.0000 
R07  20176156.6270          0.0000   20176158.4020  108004800.1430   84003903.7370         54.9100         49.3600       3034.5580       2360.1990 
R08  23989271.9650          0.0000   23989294.7890  128461366.0190   99914458.9890         41.1600         37.1700       4487.4900       3490.2110 
R12  23268173.8620          0.0000   23268183.4270  124294391.6370   96673427.7390         44.4400         40.2300      -2181.6720      -1696.8770 
R20  23091034.0270          0.0000   23091042.7570  123478288.0180   96038754.7000         33.0800         39.9300      -2557.7290      -1989.2880 
R21  19868071.7000          0.0000   19868072.6020  106318349.7050   82692185.8190         55.8600         49.9400         61.7080         47.9840 
R22  20965852.5870          0.0000   20965854.1150  111917166.4290   87046676.1950         41.8100         33.6900       2409.1270       1873.7170 
C01  37712695.0530   37712696.7000   37712696.6790  196379883.4360  151853330.3700  159574779.4630         42.6300         47.0300         41.2900          9.9310          7.6880          8.0630 
C02  37678939.3030   37678938.3480   37678939.1310  196204115.4590  151717445.5650  159431954.7930         40.0100         48.0300         41.0100         35.5330         27.4970         28.9430 
C03  37028423.4880   37028422.2790   37028421.8680  192816702.4430  149098104.9870  156679375.7350         45.1500         49.8900         44.0500         23.3790         18.1190         18.9970 
C04  38716297.3300   38716297.2610   38716296.4890  201605919.5250  155894480.5230  163821317.6220         38.0700         44.1700         39.4300         -8.7050         -6.7570         -7.1550 
C05  39263833.0790   39263837.8150   39263835.6320  204457101.9350  158099226.8300  166138164.1960         35.5400         43.3300         36.7700         35.4210         27.3480         28.7660 
C07  37542292.0610   37542290.8890   37542287.6330  195492607.4410  151167322.2670  158853777.1500         42.7300         48.1200         43.4600      -1497.8520      -1158.1980      -1217.0830 
C08  36235896.8840   36235894.0650   36235891.7880  188689877.0840  145906997.3420  153325979.6980         45.0600         51.8300         46.2200       -196.5250       -151.9220       -159.6400 
C10  36730031.2480   36730032.6950   36730028.9260  191262921.7580  147896678.4080  155416820.5660         43.5300         48.9700         43.7500      -1269.9950       -982.0190      -1032.1220 
C13  36781165.8150   36781170.5160   36781167.0690  191529395.6640  148102813.1490  155633418.1620         45.9900         49.7300         45.4800        -54.4050        -42.0260        -44.2120 
C14  24137478.6250   24137478.9690   24137475.5640  125690475.9680   97191969.8320  102133885.9620         40.1500         48.8500         43.3700      -2664.4360      -2060.2680      -2165.0660 
C16  41000621.5820   41000649.4210   41000639.8260  213500949.9470  165092548.8910  173487085.0750         32.4500         38.1200         31.5000       1468.4010       1135.5940       1193.1060 
C27  22523229.1180          0.0000   22523229.1070  117284546.3110          0.0000   95303385.5120         48.1200          0.0000         47.3400       2005.2800          0.0000       1629.3930 
C28  21684378.8230          0.0000   21684378.5140  112916471.3790          0.0000   91753988.0060         51.5600          0.0000         50.7600       -457.8630          0.0000       -372.0280 
C32  25949249.7620          0.0000   25949268.0500  135124647.2960          0.0000  109799955.5670         37.3400          0.0000         38.9300       3332.1540          0.0000       2707.6600 
C33  22649440.6650          0.0000   22649452.3380  117941935.3270          0.0000   95837674.7950         49.8600          0.0000         50.0200      -1471.0210          0.0000      -1195.3460 
C38  36057229.8270          0.0000   36057226.5070  187759626.9370          0.0000  152570133.7220         49.7200          0.0000         50.3100       -211.0810          0.0000       -171.5240 
C39  40457017.2790          0.0000   40457025.1640  210670426.2430          0.0000  171187086.2130         35.0300          0.0000         35.1000       1725.9490          0.0000       1402.5790 
C40  37753150.5370          0.0000   37753151.1020  196590605.3720          0.0000  159745994.0520         43.8000          0.0000         44.1700      -1641.7320          0.0000      -1333.9910 
C41  22237205.4350          0.0000   22237211.6270  115795318.8290          0.0000   94093368.4450         50.5400          0.0000         51.4300       1618.5760          0.0000       1315.2300 
C42  26841454.8430          0.0000   26841465.2180  139770720.8590          0.0000  113575293.6180         32.0600          0.0000         35.0100      -3144.4120          0.0000      -2555.1140 
C43  25360200.4780          0.0000   25360203.8940  132057266.1620          0.0000  107307367.4970         39.5600          0.0000         39.8800      -2526.3770          0.0000      -2053.0000 
C59  37632784.8950          0.0000   37632772.7030  195963783.7370          0.0000  159236543.2730         45.2800          0.0000         45.5300         23.6870          0.0000         19.2020 
C60  37784397.4570          0.0000   37784383.1150  196753286.2860          0.0000  159878038.1560         44.9500          0.0000         44.5600         -4.3840          0.0000         -3.5230 
E07  27759020.0350   27759023.4720   27759025.0250          0.0000          0.0000  145874716.1660  108932481.6040  111774199.9780          0.0000          0.0000         32.4500         32.6000         40.9600          0.0000          0.0000      -2059.9460      -1538.0840      -1578.2990          0.0000          0.0000 
E10  26527778.7920   26527781.6680   26527783.4150          0.0000          0.0000  139404548.6160  104100886.5330  106816557.6570          0.0000          0.0000         36.7600         35.6600         43.6900          0.0000          0.0000       1798.3750       1343.0560       1377.9710          0.0000          0.0000 
E12  23195749.4390   23195746.9280   23195749.1860          0.0000          0.0000  121894833.0970   91025523.8860   93400133.9130          0.0000          0.0000         40.5300         38.6200         47.1200          0.0000          0.0000       1276.5260        953.2790        978.1350          0.0000          0.0000 
E19  26295117.7920   26295118.7500   26295120.3680          0.0000          0.0000  138182054.0450  103188010.3540  105880029.5700          0.0000          0.0000         38.8400         36.4000         44.3500          0.0000          0.0000       2339.1190       1746.6440       1792.3070          0.0000          0.0000 
E24  26303072.9850   26303075.3310   26303076.7120          0.0000          0.0000  138223631.3650  103218994.2610  105911667.0180          0.0000          0.0000         37.9500         36.5300         44.9800          0.0000          0.0000       -859.9000       -642.0490       -658.8510          0.0000          0.0000 
E26  27243810.3880   27243812.4500   27243813.9790          0.0000          0.0000  143167294.7500  106910698.1950  109699671.9800          0.0000          0.0000         34.5400         33.8000         42.2300          0.0000          0.0000      -1700.4090      -1269.7700      -1302.8320          0.0000          0.0000 
E31  26454979.7510   26454987.7980   26454988.8780          0.0000          0.0000  139021883.7690  103815081.8700  106523305.0180          0.0000          0.0000         36.9400         35.7100         43.9500          0.0000          0.0000      -2529.4350      -1888.8380      -1938.1900          0.0000          0.0000 
E33  24043388.6090   24043387.0620   24043388.9440          0.0000          0.0000  126349134.0800   94351776.1650   96813122.7950          0.0000          0.0000         45.8500         44.1000         52.3800          0.0000          0.0000       -463.4350       -346.0930       -355.1000          0.0000          0.0000 
> 2022 05 18 09 00 33.0000000  0 50
G02  21527236.5690   21527231.4890          0.0000  113126769.0210          0.0000   88150671.8390          0.0000         47.5400          0.0000         45.9800          0.0000 
G04  25116335.6730   25116336.3500   25116339.5790  131987295.4380          0.0000  102847279.6080   98561988.8480         30.9500          0.0000         33.9400         30.0900 
G05  22270056.7470   22270057.6230          0.0000  117030333.0790          0.0000   91192659.7150          0.0000         43.5100          0.0000         41.7400          0.0000 
G06  21280311.6950   21280312.3410   21280311.7080  111829161.4870          0.0000   87139802.0710   83509018.5270         46.0800          0.0000         47.0500         44.5100 
G09  22937482.5120   22937483.0660   22937482.4710  120537421.2400          0.0000   93925379.1790   90011814.2600         40.2700          0.0000         41.4100         39.8900 
G11  20706428.9000   20706426.3920   20706428.9880  108813484.1560          0.0000   84789895.6570   81257070.1320         47.3400          0.0000         49.3900         46.6000 
G12  22192777.4130   22192776.4580          0.0000  116623907.6350          0.0000   90875783.4480          0.0000         44.1600          0.0000         41.8600          0.0000 
G17  23195545.5760   23195547.1310          0.0000  121893515.7660          0.0000   94981963.2280          0.0000         38.9800          0.0000         38.4600          0.0000 
G19  21687053.1860   21687050.2710          0.0000  113966374.6060          0.0000   88804959.8090          0.0000         44.4400          0.0000         42.9300          0.0000 
G20  20488979.8900   20488976.6780          0.0000  107670840.2370          0.0000   83899357.8760          0.0000         47.8000          0.0000         46.7800          0.0000 
G25  23500731.2640   23500734.4270   23500734.9430  123497209.0750          0.0000   96231631.8240   92221977.4420         35.4800          0.0000         38.2700         36.4200 
R05  23659962.7820          0.0000   23659967.5910  126476376.8290   98370702.7170         41.7000         39.8200      -4116.1980      -3201.4900 
R06  19508721.2600          0.0000          0.0000  104102426.5270          0.0000         45.9900          0.0000       -960.1600          0.0000 
R07  20175589.8820          0.0000   20175591.6570  108001766.3200   84001544.1000         54.9300         49.3600       3033.9900       2359.7610 
R08  23988434.0740          0.0000   23988456.9100  128456878.9660   99910969.0130         41.1700         37.1800       4487.5180       3490.3420 
R12  23268582.4050          0.0000   23268591.9720  124296573.9630   96675125.0940         44.4600         40.2100      -2182.1190      -1697.1940 
R20  23091512.4730          0.0000   23091521.2110  123480846.3840   96040744.5140         33.0900         39.9100      -2558.1380      -1989.5300 
R21  19868060.2790          0.0000   19868061.1830  106318288.5660   82692138.2600         55.8600         49.9400         61.4190         47.7790 
R22  20965401.3730          0.0000   20965402.9050  111914757.7440   87044802.7550         41.8100         33.6900       2409.1080       1873.6980 
C01  37712693.2240   37712694.8640   37712694.8500  196379873.9180  151853323.0190  159574771.7300         42.6400         46.9800         41.3400         10.0150          7.6690          8.0630 
C02  37678932.5570   37678931.5990   37678932.3840  196204080.3550  151717418.4280  159431926.2740         40.0400         47.9800         41.0800         35.5700         27.5160         28.9430 
C03  37028419.0590   37028417.8460   37028417.4380  192816679.4230  149098087.1990  156679357.0380         45.1700         49.8400         44.0900         23.5190         18.1460         19.0900 
C04  38716299.0930   38716299.0080   38716298.2530  201605928.6930  155894487.6250  163821325.0690         38.0700         44.1400         39.4800         -8.6490         -6.7850         -7.0520 
C05  39263826.3740   39263831.1010   39263828.9320  204457066.9380  158099199.7610  166138135.7400         35.5600         43.2900         36.8300         35.4770         27.5160         28.9430 
C07  37542579.7910   37542578.6130   37542575.3630  195494105.7060  151168480.8230  158854994.6090         42.7600         48.0800         43.5200      -1497.8710      -1158.2540      -1217.0920 
C08  36235934.6740   36235931.8480   36235929.5770  188690073.8880  145907149.5340  153326139.6220         45.0700         51.8000         46.2800       -196.2830       -151.7920       -159.5100 
C10  36730275.2440   36730276.6750   36730272.9260  191264192.2310  147897660.8200  155417852.9140         43.5500         48.9400         43.8000      -1270.0690       -982.0570      -1032.0100 
C13  36781176.3390   36781181.0290   36781177.5940  191529450.4450  148102855.5180  155633462.6720         46.0100         49.6900         45.5200        -54.2840        -42.0170        -44.0910 
C14  24137990.3840   24137990.7270   24137987.3220  125693140.8630   97194030.5070  102136051.4150         40.1700         48.8100         43.4500      -2664.5300      -2060.4070      -2165.1970 
C16  41000339.6400   41000367.4860   41000357.8860  213499481.7700  165091413.5910  173485892.0550         32.3900         38.1400         31.6600       1468.3910       1135.6220       1193.3570 
C27  22522844.1230          0.0000   22522844.1130  117282541.5130          0.0000   95301756.4440         48.1500          0.0000         47.4100       2005.1870          0.0000       1629.3930 
C28  21684466.8530          0.0000   21684466.5440  112916929.7760          0.0000   91754360.4910         51.5900          0.0000         50.8000       -458.0680          0.0000       -372.1960 
C32  25948609.8540          0.0000   25948628.1230  135121315.4940          0.0000  109797248.2820         37.3700          0.0000         39.0100       3332.3220          0.0000       2707.5850 
C33  22649723.2700          0.0000   22649734.9440  117943406.9200          0.0000   95838870.5830         49.8600          0.0000         50.0600      -1471.3380          0.0000      -1195.5780 
C38  36057270.4370          0.0000   36057267.1170  187759838.4000          0.0000  152570305.5510         49.7500          0.0000         50.3700       -210.9420          0.0000       -171.4220 
C39  40456685.8580          0.0000   40456693.7320  210668700.6490          0.0000  171185684.0690         35.0000          0.0000         35.1300       1726.0600          0.0000       1402.4950 
C40  37753465.8880          0.0000   37753466.4530  196592247.4840          0.0000  159747328.4020         43.8200          0.0000         44.2200      -1641.6770          0.0000      -1333.9910 
C41  22236894.7130          0.0000   22236900.9030  115793700.8470          0.0000   94092053.7090         50.5500          0.0000         51.4900       1618.2600          0.0000       1314.9230 
C42  26842058.7850          0.0000   26842069.1650  139773865.6280          0.0000  113577848.9770         32.0800          0.0000         35.0700      -3144.5980          0.0000      -2555.0670 
C43  25360685.7650          0.0000   25360689.1880  132059793.0580          0.0000  107309420.7810         39.5600          0.0000         39.9300      -2526.4790          0.0000      -2052.9730 
C59  37632780.4280          0.0000   37632768.2350  195963760.4910          0.0000  159236524.3880         45.3000          0.0000         45.5700         23.7700          0.0000         19.2480 
C60  37784398.3650          0.0000   37784384.0210  196753291.0590          0.0000  159878042.0450         44.9600          0.0000         44.6000         -4.2810          0.0000         -3.4580 
E07  27759412.1000   27759415.5210   27759417.0890          0.0000          0.0000  145876776.5040  108934020.1900  111775778.6840          0.0000          0.0000         32.3600         32.6300         40.9100          0.0000          0.0000      -2060.0300      -1538.3540      -1578.4110          0.0000          0.0000 
E10  26527436.6300   26527439.5060   26527441.2500          0.0000          0.0000  139402750.5800  104099543.8520  106815179.9510          0.0000          0.0000         36.6100         35.7000         43.6600          0.0000          0.0000       1798.4580       1343.0370       1378.0360          0.0000          0.0000 
E12  23195506.5960   23195504.0970   23195506.3450          0.0000          0.0000  121893556.9200   91024570.8780   93399156.0560          0.0000          0.0000         40.4500         38.7100         47.0800          0.0000          0.0000       1276.5920        953.3720        978.2280          0.0000          0.0000 
E19  26294672.7790   26294673.7540   26294675.3560          0.0000          0.0000  138179715.4770  103186264.0000  105878237.6780          0.0000          0.0000         38.7200         36.4400         44.3000          0.0000          0.0000       2338.9230       1746.7100       1792.1480          0.0000          0.0000 
E24  26303236.7190   26303239.0600   26303240.4440          0.0000          0.0000  138224491.8210  103219636.8210  105912326.3360          0.0000          0.0000         37.8200         36.5700         44.9300          0.0000          0.0000       -860.1880       -642.3840       -659.1300          0.0000          0.0000 
E26  27244134.0150   27244136.0730   27244137.6040          0.0000          0.0000  143168995.4710  106911968.2280  109700975.1420          0.0000          0.0000         34.4500         33.9000         42.2100          0.0000          0.0000      -1700.3060      -1269.7980      -1302.8320          0.0000          0.0000 
E31  26455461.1960   26455469.2440   26455470.3270          0.0000          0.0000  139024413.7100  103816971.0950  106525243.5250          0.0000          0.0000         36.8500         35.7400         43.8900          0.0000          0.0000      -2529.5100      -1888.9320      -1938.2270          0.0000          0.0000 
E33  24043476.8840   24043475.3430   24043477.2200          0.0000          0.0000  126349597.9640   94352122.5640   96813478.2370          0.0000          0.0000         45.7700         44.1800         52.3500          0.0000          0.0000       -463.4910       -346.1120       -355.1280          0.0000          0.0000 
> 2022 05 18 09 00 34.0000000  0 50
G02  21527079.0120   21527073.9240          0.0000  113125941.1740          0.0000   88150026.7950          0.0000         47.4800          0.0000         45.9600          0.0000 
G04  25116794.3280   25116795.0570   25116798.2690  131989705.7010          0.0000  102849157.6860   98563788.6840         30.9000          0.0000         34.0200         30.1600 
G05  22269522.0390   22269522.9370          0.0000  117027523.3230          0.0000   91190470.3010          0.0000         43.4300          0.0000         41.8000          0.0000 
G06  21280549.8280   21280550.4940   21280549.8620  111830413.0150          0.0000   87140777.2930   83509953.1150         45.9700          0.0000         47.1100         44.5500 
G09  22937700.6510   22937701.2390   22937700.6280  120538567.6710          0.0000   93926272.4880   90012670.3630         40.2200          0.0000         41.4500         39.9700 
G11  20706301.6530   20706299.1670   20706301.7680  108812815.6010          0.0000   84789374.7090   81256570.8840         47.2600          0.0000         49.4300         46.6500 
G12  22193044.2750   22193043.3510          0.0000  116625310.1110          0.0000   90876876.2760          0.0000         44.0800          0.0000         41.9200          0.0000 
G17  23196120.4860   23196122.0620          0.0000  121896537.0550          0.0000   94984317.4810          0.0000         38.8900          0.0000         38.5200          0.0000 
G19  21687588.3370   21687585.4150          0.0000  113969186.9660          0.0000   88807151.2880          0.0000         44.3800          0.0000         42.9300          0.0000 
G20  20488757.8250   20488754.6050          0.0000  107669673.4160          0.0000   83898448.6990          0.0000         47.7300          0.0000         46.7900          0.0000 
G25  23500592.6440   23500595.8150   23500596.3420  123496480.7480          0.0000   96231064.3130   92221433.5670         35.4200          0.0000         38.3000         36.5300 
R05  23660732.9560          0.0000   23660737.7640  126480493.8720   98373904.8660         41.7300         39.8300      -4117.6420      -3202.6640 
R06  19508901.3760          0.0000          0.0000  104103387.7700          0.0000         46.0100          0.0000       -962.2280          0.0000 
R07  20175023.2990          0.0000   20175025.0730  107998733.3740   83999185.1460         54.9300         49.3600       3032.0990       2358.2990 
R08  23987596.2090          0.0000   23987619.0500  128452392.1620   99907479.2580         41.1900         37.2000       4486.3260       3489.4100 
R12  23268991.0840          0.0000   23269000.6520  124298757.0190   96676823.0180         44.4700         40.1900      -2183.8140      -1698.4790 
R20  23091990.9890          0.0000   23091999.7280  123483405.2000   96042734.6980         33.0900         39.9100      -2559.4420      -1990.6480 
R21  19868048.9680          0.0000   19868049.8700  106318228.0610   82692091.2060         55.8600         49.9500         59.8080         46.5030 
R22  20964950.2000          0.0000   20964951.7290  111912349.3890   87042929.5990         41.8200         33.6900       2407.7110       1872.6460 
C01  37712691.4500   37712693.0800   37712693.0780  196379864.6340  151853315.8410  159574764.1770         42.6500         46.9500         41.4100          8.6920          6.7190          7.0850 
C02  37678925.8610   37678924.9120   37678925.6870  196204045.4890  151717391.4600  159431897.9440         40.0400         47.9500         41.1300         34.2570         26.5280         27.8540 
C03  37028414.6840   37028413.4760   37028413.0630  192816656.6470  149098069.5830  156679338.5310         45.1700         49.8000         44.1700         22.1870         17.2060         18.0650 
C04  38716300.8950   38716300.8190   38716300.0540  201605938.0940  155894494.8900  163821332.7110         38.0800         44.1000         39.5500         -9.9440         -7.7070         -8.1140 
C05  39263819.7010   39263824.4130   39263822.2590  204457032.1790  158099172.8970  166138107.4940         35.5700         43.2600         36.9300         34.2480         26.3510         27.8720 
C07  37542867.5740   37542866.3960   37542863.1460  195495604.2750  151169639.6120  158856212.3200         42.7800         48.0400         43.5800      -1499.0720      -1159.2320      -1218.1260 
C08  36235972.5060   36235969.6770   36235967.4080  188690270.8850  145907301.8670  153326299.6990         45.0700         51.7600         46.3400       -197.5300       -152.7420       -160.4970 
C10  36730519.2860   36730520.7080   36730516.9670  191265463.0310  147898643.4940  155418885.5450         43.5500         48.9000         43.8600      -1271.3830       -983.1650      -1033.1000 
C13  36781186.8970   36781191.5870   36781188.1530  191529505.4250  148102898.0310  155633507.3470         46.0400         49.6600         45.5800        -55.4940        -42.8830        -45.0780 
C14  24138502.2540   24138502.5980   24138499.1940  125695806.2630   97196091.5530  102138217.2610         40.2000         48.7900         43.4900      -2666.0480      -2061.5340      -2166.3980 
C16  41000057.7420   41000085.5650   41000075.9980  213498013.6950  165090278.3740  173484699.0900         32.3600         38.1500         31.7300       1467.5530       1135.0160       1192.9570 
C27  22522459.1990          0.0000   22522459.1900  117280537.1020          0.0000   95300127.6940         48.1700          0.0000         47.4700       2003.7900          0.0000       1628.2760 
C28  21684554.9920          0.0000   21684554.6840  112917388.7460          0.0000   91754733.4430         51.6100          0.0000         50.8800       -459.6610          0.0000       -373.4910 
C32  25947970.0400          0.0000   25947988.2960  135117984.0430          0.0000  109794541.2540         37.3400          0.0000         39.0900       3331.0180          0.0000       2706.6070 
C33  22650006.0050          0.0000   22650017.6790  117944879.1890          0.0000   95840066.9220         49.8800          0.0000         50.1300      -1473.0140          0.0000      -1196.9100 
C38  36057311.0830          0.0000   36057307.7630  187760050.0580          0.0000  152570477.5420         49.7600          0.0000         50.4300       -212.1520          0.0000       -172.3900 
C39  40456354.5210          0.0000   40456362.3980  210666975.2100          0.0000  171184281.9920         34.9600          0.0000         35.1900       1724.9150          0.0000       1401.7870 
C40  37753781.2980          0.0000   37753781.8620  196593889.9240          0.0000  159748663.0230         43.8400          0.0000         44.3000      -1642.9900          0.0000      -1335.0250 
C41  22236584.1390          0.0000   22236590.3310  115792083.5740          0.0000   94090739.5340         50.5600          0.0000         51.5500       1616.5370          0.0000       1313.5910 
C42  26842662.7440          0.0000   26842673.1220  139777010.6550          0.0000  113580404.5800         32.0800          0.0000         35.1500      -3145.3810          0.0000      -2555.8770 
C43  25361171.1160          0.0000   25361174.5400  132062320.3650          0.0000  107311474.4170         39.5700          0.0000         39.9700      -2527.9700          0.0000      -2054.1270 
C59  37632776.0200          0.0000   37632763.8290  195963737.4920          0.0000  159236505.6900         45.3000          0.0000         45.6400         22.4480          0.0000         18.2520 
C60  37784399.3330          0.0000   37784384.9900  196753296.0820          0.0000  159878046.1220         44.9700          0.0000         44.6800         -5.6040          0.0000         -4.5470 
E07  27759804.2660   27759807.6930   27759809.2520          0.0000          0.0000  145878837.3890  108935559.1630  111777357.8140          0.0000          0.0000         32.1700         32.7000         40.8900          0.0000          0.0000      -2061.5850      -1539.6580      -1579.6680          0.0000          0.0000 
E10  26527094.5090   26527097.3790   26527099.1270          0.0000          0.0000  139400952.7520  104098201.3310  106813802.4020          0.0000          0.0000         36.5300         35.7700         43.6300          0.0000          0.0000       1797.3870       1342.0780       1377.2070          0.0000          0.0000 
E12  23195263.7820   23195261.2900   23195263.5280          0.0000          0.0000  121892280.9860   91023618.0750   93398178.4080          0.0000          0.0000         40.3500         38.7700         47.0500          0.0000          0.0000       1275.4000        952.4400        977.2410          0.0000          0.0000 
E19  26294227.8490   26294228.8100   26294230.4200          0.0000          0.0000  138177377.4120  103184518.0710  105876446.1900          0.0000          0.0000         38.6500         36.5000         44.2700          0.0000          0.0000       2337.4150       1745.4520       1791.0030          0.0000          0.0000 
E24  26303400.5850   26303402.9290   26303404.3110          0.0000          0.0000  138225352.9290  103220279.8500  105912986.1420          0.0000          0.0000         37.7300         36.6000         44.9000          0.0000          0.0000       -861.8370       -643.5670       -660.3410          0.0000          0.0000 
E26  27244457.7010   27244459.7510   27244461.2860          0.0000          0.0000  143170696.4960  106913238.4920  109702278.5370          0.0000          0.0000         34.3600         33.9400         42.1700          0.0000          0.0000      -1701.4990      -1270.8310      -1303.8570          0.0000          0.0000 
E31  26455942.7140   26455950.7620   26455951.8510          0.0000          0.0000  139026944.0230  103818860.5980  106527182.3150          0.0000          0.0000         36.7400         35.7700         43.8800          0.0000          0.0000      -2530.9250      -1889.8910      -1939.1960          0.0000          0.0000 
E33  24043565.2120   24043563.6670   24043565.5460          0.0000          0.0000  126350062.1660   94352469.2200   96813833.9330          0.0000          0.0000         45.6600         44.2200         52.3100          0.0000          0.0000       -464.8050       -347.1550       -356.1610          0.0000          0.0000 
> 2022 05 18 09 00 35.0000000  0 51
G02  21526921.4670   21526916.3780          0.0000  113125113.2790          0.0000   88149381.6840          0.0000         47.3900          0.0000         45.9300          0.0000 
G04  25117253.0540   25117253.7260   25117256.9630  131992116.1630          0.0000  102851035.9940   98565588.7050         30.8300          0.0000         34.0700         30.2600 
G05  22268987.3860   22268988.2800          0.0000  117024713.7490          0.0000   91188281.0350          0.0000         43.3500          0.0000         41.8400          0.0000 
G06  21280787.9890   21280788.6620   21280788.0280  111831664.5650          0.0000   87141752.5220   83510887.7100         45.9200          0.0000         47.1600         44.6100 
G09  22937918.8890   22937919.4830   22937918.8650  120539714.5430          0.0000   93927166.1530   90013526.7990         40.1100          0.0000         41.5000         40.0100 
G11  20706174.4380   20706171.9540   20706174.5560  108812147.0950          0.0000   84788853.7950   81256071.6740         47.2000          0.0000         49.4700         46.6900 
G12  22193311.2340   22193310.3110          0.0000  116626713.0000          0.0000   90877969.4370          0.0000         44.0000          0.0000         41.9700          0.0000 
G17  23196695.4430   23196697.0200          0.0000  121899558.4690          0.0000   94986671.8260          0.0000         38.8300          0.0000         38.6000          0.0000 
G19  21688123.5640   21688120.6430          0.0000  113971999.5840          0.0000   88809342.9330          0.0000         44.2800          0.0000         42.8800          0.0000 
G20  20488535.8340   20488532.6130          0.0000  107668506.8610          0.0000   83897539.7000          0.0000         47.6200          0.0000         46.6500          0.0000 
G25  23500454.1290   23500457.2970   23500457.8210  123495752.8780          0.0000   96230497.1510   92220890.0410         35.3300          0.0000         38.3400         36.5700 
R05  23661503.1680          0.0000   23661507.9820  126484610.9870   98377107.0400         41.7300         39.8000      -4117.7440      -3202.5430 
R06  19509081.6500          0.0000          0.0000  104104349.7170          0.0000         46.0300          0.0000       -962.9630          0.0000 
R07  20174456.8070          0.0000   20174458.5810  107995700.8940   83996826.5480         54.9300         49.3400       3031.6340       2357.9910 
R08  23986758.3170          0.0000   23986781.1630  128447905.2370   99903989.4130         41.2300         37.2000       4486.3910       3489.3360 
R12  23269399.8400          0.0000   23269409.4150  124300940.4180   96678521.1910         44.4800         40.1600      -2184.1670      -1698.6560 
R20  23092469.5300          0.0000   23092478.2720  123485964.1140   96044724.9500         33.1400         39.9200      -2559.7210      -1990.7040 
R21  19868037.7060          0.0000   19868038.6090  106318167.7790   82692044.3160         55.8600         49.9500         59.5840         46.4000 
R22  20964499.0340          0.0000   20964500.5660  111909940.9780   87041056.3770         41.8200         33.6800       2407.8510       1872.7850 
C01  37712689.6310   37712691.2650   37712691.2580  196379855.1790  151853308.5290  159574756.4980         42.6600         46.9200         41.4300          9.0180          6.9610          7.2900 
C02  37678919.1350   37678918.1850   37678918.9620  196204010.4610  151717364.3740  159431869.4780         40.0300         47.9200         41.1800         34.4710         26.7150         28.0960 
C03  37028410.2780   37028409.0760   37028408.6560  192816633.7110  149098051.8440  156679319.8960         45.1800         49.7800         44.2000         22.4110         17.3830         18.2610 
C04  38716302.6710   38716302.5980   38716301.8300  201605947.3390  155894502.0350  163821340.2230         38.0900         44.0400         39.5800         -9.7480         -7.4840         -7.9000 
C05  39263812.9710   39263817.6900   39263815.5240  204456997.2330  158099145.8870  166138079.1180         35.5900         43.2200         36.9700         34.5360         26.6030         27.9750 
C07  37543155.3480   37543154.1670   37543150.9200  195497102.7860  151170798.3580  158857429.9820         42.8100         48.0200         43.6300      -1499.0540      -1159.1480      -1218.0330 
C08  36236010.3050   36236007.4840   36236005.2070  188690467.7350  145907454.0800  153326459.6590         45.0800         51.7400         46.4000       -197.3160       -152.5840       -160.4040 
C10  36730763.3250   36730764.7570   36730761.0060  191266733.8240  147899626.1450  155419918.1720         43.5700         48.8600         43.8800      -1271.3360       -983.0720      -1033.1000 
C13  36781197.4200   36781202.1170   36781198.6750  191529560.2300  148102940.4050  155633551.8830         46.0400         49.6200         45.6200        -55.2710        -42.6690        -44.8640 
C14  24139014.1390   24139014.4780   24139011.0800  125698471.7540   97198152.6800  102140383.1850         40.2100         48.7400         43.5400      -2666.1590      -2061.5620      -2166.3890 
C16  40999775.7570   40999803.6010   40999794.0140  213496545.3520  165089142.9410  173483505.9460         32.3800         38.1400         31.7700       1467.8700       1135.2860       1193.1240 
C27  22522074.2640          0.0000   22522074.2530  117278532.6980          0.0000   95298498.9620         48.2000          0.0000         47.5200       2003.8370          0.0000       1628.2570 
C28  21684643.1600          0.0000   21684642.8500  112917847.8880          0.0000   91755106.5400         51.6300          0.0000         50.9200       -459.7820          0.0000       -373.6300 
C32  25947330.2200          0.0000   25947348.4640  135114652.5520          0.0000  109791834.1910         37.3200          0.0000         39.1300       3330.9530          0.0000       2706.6260 
C33  22650288.7870          0.0000   22650300.4580  117946351.7510          0.0000   95841263.5080         49.8800          0.0000         50.1600      -1473.2560          0.0000      -1197.1520 
C38  36057351.6900          0.0000   36057348.3700  187760261.5220          0.0000  152570649.3760         49.7800          0.0000         50.4800       -211.9290          0.0000       -172.2130 
C39  40456023.0660          0.0000   40456030.9290  210665249.5230          0.0000  171182879.7900         34.9500          0.0000         35.2200       1725.1850          0.0000       1401.7970 
C40  37754096.6960          0.0000   37754097.2590  196595532.3170          0.0000  159749997.6080         43.8600          0.0000         44.3300      -1642.9150          0.0000      -1335.0530 
C41  22236273.6060          0.0000   22236279.7960  115790466.5990          0.0000   94089425.6200         50.5600          0.0000         51.5900       1616.2850          0.0000       1313.3490 
C42  26843266.6920          0.0000   26843277.0680  139780155.6160          0.0000  113582960.1280         32.0900          0.0000         35.2000      -3145.3620          0.0000      -2555.8590 
C43  25361656.4630          0.0000   25361659.8870  132064847.7030          0.0000  107313528.0870         39.5700          0.0000         39.9900      -2527.9050          0.0000      -2054.1180 
C59  37632771.5600          0.0000   37632759.3670  195963714.3200          0.0000  159236486.8700         45.3000          0.0000         45.6700         22.7180          0.0000         18.4190 
C60  37784400.2600          0.0000   37784385.9160  196753300.9370          0.0000  159878050.0730         44.9800          0.0000         44.7000         -5.3710          0.0000         -4.3610 
E07  27760196.4650   27760199.8930   27760201.4510          0.0000          0.0000  145880898.4070  108937098.2340  111778937.0350          0.0000          0.0000         32.0800         32.7500         40.8600          0.0000          0.0000      -2061.6040      -1539.5740      -1579.6960          0.0000          0.0000 
E10  26526752.3660   26526755.2460   26526756.9840          0.0000          0.0000  139399154.7700  104096858.6690  106812424.7260          0.0000          0.0000         36.4400         35.8200         43.6000          0.0000          0.0000       1797.4800       1342.3760       1377.3190          0.0000          0.0000 
E12  23195020.9660   23195018.4710   23195020.7140          0.0000          0.0000  121891004.9500   91022665.1880   93397200.6580          0.0000          0.0000         40.2900         38.8500         47.0200          0.0000          0.0000       1275.5490        952.5430        977.3900          0.0000          0.0000 
E19  26293782.9580   26293783.9240   26293785.5320          0.0000          0.0000  138175039.4750  103182772.1980  105874654.7770          0.0000          0.0000         38.5700         36.5600         44.2400          0.0000          0.0000       2337.3500       1745.3500       1790.9840          0.0000          0.0000 
E24  26303564.5090   26303566.8530   26303568.2380          0.0000          0.0000  138226214.3090  103220923.0780  105913646.1480          0.0000          0.0000         37.6100         36.6300         44.8600          0.0000          0.0000       -862.1160       -643.7720       -660.5180          0.0000          0.0000 
E25         0.0000          0.0000   28639667.8330          0.0000          0.0000          0.0000          0.0000  115320073.3000          0.0000          0.0000          0.0000          0.0000         36.0200          0.0000          0.0000          0.0000          0.0000       1073.7260          0.0000          0.0000 
E26  27244781.4100   27244783.4930   27244785.0040          0.0000          0.0000  143172397.4640  106914508.6310  109703581.8410          0.0000          0.0000         34.2900         34.0300         42.1400          0.0000          0.0000      -1701.5080      -1270.4500      -1303.6240          0.0000          0.0000 
E31  26456424.2040   26456432.2680   26456433.3410          0.0000          0.0000  139029474.2650  103820750.0450  106529121.0700          0.0000          0.0000         36.6700         35.8000         43.8300          0.0000          0.0000      -2530.8130      -1889.7600      -1939.1400          0.0000          0.0000 
E33  24043653.5430   24043651.9990   24043653.8780          0.0000          0.0000  126350526.3220   94352815.8230   96814189.5790          0.0000          0.0000         45.6000         44.2800         52.2900          0.0000          0.0000       -464.7020       -347.0430       -356.0590          0.0000          0.0000 
> 2022 05 18 09 00 36.0000000  0 51
G02  21526763.9450   21526758.8550          0.0000  113124285.5060          0.0000   88148736.6690          0.0000         47.3300          0.0000         46.0000          0.0000 
G04  25117711.8620   25117712.5300   25117715.7510  131994527.1090          0.0000  102852914.6380   98567389.0870         30.7600          0.0000         34.0800         30.3300 
G05  22268452.8060   22268453.6970          0.0000  117021904.5370          0.0000   91186092.0480          0.0000         43.2900          0.0000         41.9100          0.0000 
G06  21281026.1840   21281026.8540   21281026.2200  111832916.3030          0.0000   87142727.9070   83511822.4540         45.8400          0.0000         47.2200         44.6600 
G09  22938137.2540   22938137.8290   22938137.2280  120540862.0260          0.0000   93928060.3080   90014383.6810         40.0500          0.0000         41.5300         40.0500 
G11  20706047.2680   20706044.7890   20706047.3850  108811478.8130          0.0000   84788333.0500   81255572.6340         47.1400          0.0000         49.5000         46.7400 
G12  22193578.3090   22193577.3850          0.0000  116628116.4770          0.0000   90879063.0550          0.0000         43.9300          0.0000         42.0100          0.0000 
G17  23197270.4550   23197272.0330          0.0000  121902580.1670          0.0000   94989026.3940          0.0000         38.7400          0.0000         38.6400          0.0000 
G19  21688658.8610   21688655.9380          0.0000  113974812.6100          0.0000   88811534.9080          0.0000         44.2300          0.0000         42.9300          0.0000 
G20  20488313.9250   20488310.7030          0.0000  107667340.7400          0.0000   83896631.0390          0.0000         47.5600          0.0000         46.6800          0.0000 
G25  23500315.7100   23500318.8870   23500319.4040  123495025.6100          0.0000   96229930.4640   92220346.9760         35.2700          0.0000         38.3600         36.6300 
R05  23662273.3980          0.0000   23662278.2100  126488728.3590   98380309.4520         41.7200         39.7600      -4117.7070      -3202.6920 
R06  19509262.0850          0.0000          0.0000  104105312.5190          0.0000         46.0600          0.0000       -963.4010          0.0000 
R07  20173890.4270          0.0000   20173892.1990  107992669.0660   83994468.4720         54.9500         49.3300       3031.3170       2357.6660 
R08  23985920.4490          0.0000   23985943.3030  128443418.3580   99900499.5860         41.3000         37.2500       4486.6150       3489.5870 
R12  23269808.6670          0.0000   23269818.2400  124303124.3380   96680219.8050         44.4600         40.1400      -2184.3350      -1698.9260 
R20  23092948.1060          0.0000   23092956.8470  123488523.2930   96046715.4270         33.1600         39.9200      -2559.6380      -1990.7690 
R21  19868026.5150          0.0000   19868027.4170  106318107.9120   82691997.7580         55.8600         49.9500         59.4540         46.2330 
R22  20964047.8730          0.0000   20964049.4000  111907532.7100   87039183.2960         41.8300         33.6700       2408.0180       1872.8880 
C01  37712687.8160   37712689.4650   37712689.4420  196379845.7660  151853301.2420  159574748.8570         42.6700         46.9000         41.4800          9.1670          7.1480          7.4300 
C02  37678912.4000   37678911.4530   37678912.2250  196203975.4460  151717337.3060  159431841.0370         40.0300         47.8900         41.2000         34.8340         26.9100         28.3190 
C03  37028405.8780   37028404.6740   37028404.2560  192816610.8050  149098034.1350  156679301.2840         45.1800         49.7500         44.2500         22.6710         17.5600         18.4010 
C04  38716304.4600   38716304.3800   38716303.6210  201605956.6090  155894509.2010  163821347.7470         38.0900         44.0200         39.6300         -9.5520         -7.3160         -7.7420 
C05  39263806.2580   39263810.9800   39263808.8100  204456962.3150  158099118.8900  166138050.7510         35.6000         43.1900         37.0000         34.8160         26.8260         28.1420 
C07  37543443.1420   37543441.9560   37543438.7150  195498601.4010  151171957.1870  158858647.7280         42.8300         47.9800         43.6600      -1498.8120      -1159.0360      -1218.0050 
C08  36236048.1070   36236045.2860   36236043.0080  188690664.5830  145907606.2950  153326619.6150         45.0800         51.7100         46.4300       -197.0280       -152.3880       -160.1530 
C10  36731007.3940   36731008.8180   36731005.0740  191268004.7690  147900608.9310  155420950.9210         43.5800         48.8300         43.9300      -1271.2060       -983.0250      -1032.9970 
C13  36781207.9430   36781212.6310   36781209.1980  191529615.0370  148102982.7970  155633596.4210         46.0500         49.6000         45.6900        -55.0470        -42.5380        -44.6780 
C14  24139526.0730   24139526.4070   24139523.0140  125701137.5270   97200214.0280  102142549.3440         40.2400         48.7200         43.5600      -2666.1220      -2061.6090      -2166.4360 
C16  40999493.7290   40999521.5840   40999511.9800  213495076.9000  165088007.4580  173482312.7390         32.3300         38.1200         31.7800       1468.4840       1135.4820       1193.1620 
C27  22521689.3710          0.0000   22521689.3580  117276528.4720          0.0000   95296870.3670         48.2000          0.0000         47.5500       2003.9760          0.0000       1628.3310 
C28  21684731.4050          0.0000   21684731.0950  112918307.3920          0.0000   91755479.9220         51.6300          0.0000         50.9800       -459.8560          0.0000       -373.6950 
C32  25946690.4190          0.0000   25946708.6500  135111321.1670          0.0000  109789127.2170         37.3200          0.0000         39.1700       3331.1580          0.0000       2706.7660 
C33  22650571.6740          0.0000   22650583.3460  117947824.7910          0.0000   95842460.4680         49.8800          0.0000         50.2100      -1473.4610          0.0000      -1197.3390 
C38  36057392.2920          0.0000   36057388.9710  187760472.9750          0.0000  152570821.2040         49.7900          0.0000         50.5000       -211.6490          0.0000       -172.0270 
C39  40455691.6420          0.0000   40455699.5000  210663523.8020          0.0000  171181477.5190         34.9300          0.0000         35.2400       1725.5110          0.0000       1402.0390 
C40  37754412.1350          0.0000   37754412.7010  196597174.8340          0.0000  159751332.2750         43.8700          0.0000         44.3800      -1642.8130          0.0000      -1334.8950 
C41  22235963.1790          0.0000   22235969.3690  115788850.1200          0.0000   94088112.0980         50.5600          0.0000         51.6100       1616.0530          0.0000       1313.1530 
C42  26843870.6740          0.0000   26843881.0510  139783300.6750          0.0000  113585515.7390         32.0800          0.0000         35.2500      -3145.1480          0.0000      -2555.6170 
C43  25362141.8710          0.0000   25362145.2990  132067375.2740          0.0000  107315581.9300         39.5700          0.0000         40.0200      -2527.9700          0.0000      -2054.0810 
C59  37632767.1220          0.0000   37632754.9300  195963691.1690          0.0000  159236468.0510         45.3200          0.0000         45.7100         22.9600          0.0000         18.6430 
C60  37784401.1980          0.0000   37784386.8530  196753305.8220          0.0000  159878054.0430         44.9800          0.0000         44.7300         -5.1290          0.0000         -4.1650 
E07  27760588.7400   27760592.1670   27760593.7280          0.0000          0.0000  145882959.7880  108938637.5700  111780516.5250          0.0000          0.0000         32.0000         32.8000         40.8200          0.0000          0.0000      -2061.8270      -1539.6670      -1579.7520          0.0000          0.0000 
E10  26526410.2120   26526413.0830   26526414.8280          0.0000          0.0000  139397356.7650  104095516.0190  106811047.0410          0.0000          0.0000         36.3700         35.8600         43.5800          0.0000          0.0000       1797.8620       1342.4500       1377.5700          0.0000          0.0000 
E12  23194778.1480   23194775.6410   23194777.8940          0.0000          0.0000  121889728.9530   91021712.3510   93396222.9520          0.0000          0.0000         40.1900         38.8800         46.9900          0.0000          0.0000       1275.8280        952.6450        977.5860          0.0000          0.0000 
E19  26293338.1130   26293339.0700   26293340.6860          0.0000          0.0000  138172701.7990  103181026.5410  105872863.5720          0.0000          0.0000         38.5100         36.6200         44.2200          0.0000          0.0000       2337.2290       1745.3870       1790.9280          0.0000          0.0000 
E24  26303728.5020   26303730.8510   26303732.2300          0.0000          0.0000  138227076.1080  103221566.6250  105914306.4910          0.0000          0.0000         37.5600         36.6800         44.8400          0.0000          0.0000       -862.2370       -643.7350       -660.6200          0.0000          0.0000 
E25  28639394.2510   28639401.0600   28639401.2350          0.0000          0.0000  150501041.5640  112387163.5150  115318999.8400          0.0000          0.0000         26.7700         29.7000         35.9900          0.0000          0.0000       1401.2400       1045.8990       1073.3160          0.0000          0.0000 
E26  27245105.1060   27245107.2030   27245108.7000          0.0000          0.0000  143174098.5120  106915778.8810  109704885.2440          0.0000          0.0000         34.1700         34.0600         42.1100          0.0000          0.0000      -1701.3310      -1270.3750      -1303.5870          0.0000          0.0000 
E31  26456905.7210   26456913.7910   26456914.8580          0.0000          0.0000  139032004.6660  103822639.6260  106531059.9510          0.0000          0.0000         36.6200         35.8600         43.8000          0.0000          0.0000      -2530.6740      -1889.6860      -1939.0840          0.0000          0.0000 
E33  24043741.8880   24043740.3470   24043742.2220          0.0000          0.0000  126350990.5950   94353162.5210   96814545.3250          0.0000          0.0000         45.5100         44.3000         52.2600          0.0000          0.0000       -464.5340       -346.9130       -355.9560          0.0000          0.0000 
> 2022 05 18 09 00 37.0000000  0 51
G02  21526606.4590   21526601.3710          0.0000  113123457.8770          0.0000   88148091.7550          0.0000         47.2600          0.0000         46.0600          0.0000 
G04  25118170.7900   25118171.3360   25118174.5710  131996938.4950          0.0000  102854793.7050   98569189.8550         30.7000          0.0000         34.0100         30.3800 
G05  22267918.3030   22267919.1870          0.0000  117019095.7010          0.0000   91183903.3490          0.0000         43.2400          0.0000         41.9600          0.0000 
G06  21281264.4310   21281265.0980   21281264.4620  111834168.2440          0.0000   87143703.4380   83512757.3400         45.8000          0.0000         47.2600         44.7200 
G09  22938355.7410   22938356.3060   22938355.7140  120542010.1590          0.0000   93928954.9620   90015241.0480         39.9900          0.0000         41.5700         40.0700 
G11  20705920.1470   20705917.6520   20705920.2580  108810810.7670          0.0000   84787812.5080   81255073.7710         47.0900          0.0000         49.5500         46.7800 
G12  22193845.5000   22193844.5570          0.0000  116629520.5440          0.0000   90880157.1460          0.0000         43.8700          0.0000         42.0700          0.0000 
G17  23197845.5350   23197847.1030          0.0000  121905602.1620          0.0000   94991381.1920          0.0000         38.7100          0.0000         38.6600          0.0000 
G19  21689194.2560   21689191.3370          0.0000  113977626.0620          0.0000   88813727.1910          0.0000         44.1600          0.0000         43.0300          0.0000 
G20  20488092.1130   20488088.8930          0.0000  107666175.0770          0.0000   83895722.7210          0.0000         47.4700          0.0000         46.6600          0.0000 
G25  23500177.4680   23500180.6180   23500181.1580  123494299.0410          0.0000   96229364.3130   92219804.3910         35.2500          0.0000         38.3900         36.6600 
R05  23663043.6770          0.0000   23663048.4880  126492845.9590   98383512.0350         41.7500         39.7100      -4117.7720      -3202.7010 
R06  19509442.6920          0.0000          0.0000  104106276.2380          0.0000         46.0800          0.0000       -964.1650          0.0000 
R07  20173324.1790          0.0000   20173325.9480  107989637.9200   83992110.9210         54.9500         49.3200       3030.8050       2357.2740 
R08  23985082.5890          0.0000   23985105.4520  128438931.5420   99897009.8110         41.3200         37.3100       4486.7920       3489.7080 
R12  23270217.6140          0.0000   23270227.1880  124305308.8200   96681918.8390         44.4500         40.0700      -2184.7450      -1699.2610 
R20  23093426.7260          0.0000   23093435.4630  123491082.7570   96048706.1380         33.1800         39.9300      -2559.5630      -1990.8530 
R21  19868015.4110          0.0000   19868016.3120  106318048.4980   82691951.5480         55.8600         49.9600         59.1840         46.0280 
R22  20963596.7580          0.0000   20963598.2870  111905124.5960   87037310.3100         41.8400         33.6800       2408.0280       1872.9720 
C01  37712686.0140   37712687.6480   37712687.6390  196379836.3700  151853293.9900  159574741.2200         42.6700         46.8700         41.5000          9.3910          7.2030          7.5230 
C02  37678905.7100   37678904.7430   37678905.5400  196203940.4950  151717310.2770  159431812.6130         40.0500         47.8700         41.2400         34.9180         26.9940         28.4590 
C03  37028401.4870   37028400.2720   37028399.8650  192816587.9230  149098016.4480  156679282.6870         45.2000         49.7300         44.2700         22.8670         17.6340         18.5960 
C04  38716306.2330   38716306.1470   38716305.3920  201605965.8970  155894516.3990  163821355.3050         38.0900         43.9900         39.6800         -9.2820         -7.2880         -7.6390 
C05  39263799.5720   39263804.2900   39263802.1250  204456927.4580  158099091.9330  166138022.4190         35.6100         43.1600         37.0600         34.8530         26.8730         28.3010 
C07  37543730.9650   37543729.7900   37543726.5380  195500100.1560  151173116.1050  158859865.5870         42.8300         47.9600         43.6900      -1498.8490      -1158.9610      -1217.9490 
C08  36236085.9060   36236083.0830   36236080.8070  188690861.4250  145907758.5110  153326779.5670         45.0800         51.6900         46.4600       -196.8410       -152.2480       -160.0040 
C10  36731251.5170   36731252.9260   36731249.2020  191269275.8810  147901591.8320  155421983.7830         43.5800         48.8100         43.9300      -1271.2520       -983.0160      -1032.8480 
C13  36781218.4790   36781223.1590   36781219.7360  191529669.8560  148103025.1860  155633640.9560         46.0600         49.5700         45.7100        -54.8890        -42.4450        -44.5570 
C14  24140038.0670   24140038.4010   24140035.0100  125703803.5970   97202275.6000  102144715.7400         40.2600         48.6900         43.5900      -2666.2800      -2061.7300      -2166.5570 
C16  40999211.7500   40999239.6030   40999230.0100  213493608.4140  165086871.9040  173481119.4420         32.3100         38.0900         31.7900       1468.5680       1135.6030       1193.3760 
C27  22521304.5290          0.0000   22521304.5190  117274524.4490          0.0000   95295241.9230         48.2200          0.0000         47.5900       2003.9110          0.0000       1628.3690 
C28  21684819.7200          0.0000   21684819.4110  112918767.2740          0.0000   91755853.6130         51.6400          0.0000         51.0000       -460.0980          0.0000       -373.9000 
C32  25946050.6540          0.0000   25946068.8750  135107989.9220          0.0000  109786420.3460         37.3000          0.0000         39.2400       3331.1670          0.0000       2706.7940 
C33  22650854.6550          0.0000   22650866.3300  117949298.3100          0.0000   95843657.8150         49.8800          0.0000         50.2300      -1473.7960          0.0000      -1197.5430 
C38  36057432.9070          0.0000   36057429.5870  187760684.4300          0.0000  152570993.0220         49.8100          0.0000         50.5400       -211.4630          0.0000       -171.8500 
C39  40455360.2030          0.0000   40455368.0560  210661798.0280          0.0000  171180075.2100         34.9300          0.0000         35.2800       1725.8280          0.0000       1402.1780 
C40  37754727.5800          0.0000   37754728.1440  196598817.4770          0.0000  159752667.0660         43.8800          0.0000         44.4100      -1642.7100          0.0000      -1334.8950 
C41  22235652.8560          0.0000   22235659.0470  115787234.1520          0.0000   94086798.9850         50.5600          0.0000         51.6500       1615.6990          0.0000       1312.9110 
C42  26844474.6840          0.0000   26844485.0650  139786445.8280          0.0000  113588071.4150         32.1000          0.0000         35.3100      -3145.2320          0.0000      -2555.5700 
C43  25362627.2860          0.0000   25362630.7100  132069903.0260          0.0000  107317635.9500         39.5900          0.0000         40.0500      -2527.8860          0.0000      -2054.1550 
C59  37632762.6840          0.0000   37632750.4940  195963668.0500          0.0000  159236449.2620         45.3300          0.0000         45.7300         23.1090          0.0000         18.7820 
C60  37784402.1500          0.0000   37784387.8070  196753310.7440          0.0000  159878058.0350         44.9800          0.0000         44.7600         -4.9800          0.0000         -4.0350 
E07  27760981.0520   27760984.4820   27760986.0350          0.0000          0.0000  145885021.4760  108940177.1550  111782096.2810          0.0000          0.0000         31.9300         32.8000         40.8000          0.0000          0.0000      -2061.7710      -1539.7510      -1579.9290          0.0000          0.0000 
E10  26526068.0650   26526070.9260   26526072.6790          0.0000          0.0000  139395558.8010  104094173.4010  106809669.3880          0.0000          0.0000         36.2400         35.9100         43.5800          0.0000          0.0000       1797.9270       1342.5160       1377.6170          0.0000          0.0000 
E12  23194535.3490   23194532.8500   23194535.0940          0.0000          0.0000  121888453.0450   91020759.5550   93395245.3110          0.0000          0.0000         40.1400         38.9000         46.9500          0.0000          0.0000       1275.8000        952.7200        977.5760          0.0000          0.0000 
E19  26292893.3240   26292894.2940   26292895.8960          0.0000          0.0000  138170364.4410  103179281.1020  105871072.6160          0.0000          0.0000         38.4600         36.6600         44.1800          0.0000          0.0000       2337.0330       1745.2660       1790.8260          0.0000          0.0000 
E24  26303892.5740   26303894.9190   26303896.2980          0.0000          0.0000  138227938.3690  103222210.5390  105914967.2000          0.0000          0.0000         37.5000         36.7000         44.8100          0.0000          0.0000       -862.5440       -644.1350       -660.9180          0.0000          0.0000 
E25  28639127.9250   28639133.2670   28639134.9450          0.0000          0.0000  150499641.0230  112386117.6710  115317926.6770          0.0000          0.0000         27.2200         29.5100         36.0200          0.0000          0.0000       1400.6440       1045.7500       1073.2330          0.0000          0.0000 
E26  27245428.8150   27245430.9030   27245432.4070          0.0000          0.0000  143175799.6370  106917049.2160  109706188.7100          0.0000          0.0000         34.1100         34.1500         42.0900          0.0000          0.0000      -1701.2840      -1270.3190      -1303.5770          0.0000          0.0000 
E31  26457387.2760   26457395.3280   26457396.4140          0.0000          0.0000  139034535.2330  103824529.3500  106532998.9510          0.0000          0.0000         36.5600         35.9200         43.7800          0.0000          0.0000      -2530.6640      -1889.8810      -1939.0840          0.0000          0.0000 
E33  24043830.2610   24043828.7240   24043830.5930          0.0000          0.0000  126351455.0130   94353509.3260   96814901.1820          0.0000          0.0000         45.4700         44.3400         52.2400          0.0000          0.0000       -464.5340       -346.8940       -355.9560          0.0000          0.0000 
> 2022 05 18 09 00 38.0000000  0 51
G02  21526448.9640   21526443.8760          0.0000  113122630.2560          0.0000   88147446.8600          0.0000         47.2200          0.0000         45.9800          0.0000 
G04  25118629.7300   25118630.3190   25118633.5760  131999350.2130          0.0000  102856672.9180   98570990.7340         30.7200          0.0000         33.9900         30.5000 
G05  22267383.8400   22267384.7290          0.0000  117016287.1040          0.0000   91181714.8320          0.0000         43.1900          0.0000         41.9800          0.0000 
G06  21281502.6760   21281503.3480   21281502.7200  111835420.2490          0.0000   87144679.0250   83513692.2690         45.7600          0.0000         47.3200         44.7500 
G09  22938574.3190   22938574.9120   22938574.2920  120543158.8070          0.0000   93929849.9870   90016098.8080         39.9500          0.0000         41.6000         40.1200 
G11  20705793.0410   20705790.5560   20705793.1490  108810142.8280          0.0000   84787292.0270   81254574.9900         47.0400          0.0000         49.5900         46.8100 
G12  22194112.7780   22194111.8500          0.0000  116630925.0870          0.0000   90881251.5770          0.0000         43.8100          0.0000         42.1000          0.0000 
G17  23198420.6450   23198422.2350          0.0000  121908624.3490          0.0000   94993736.1140          0.0000         38.6800          0.0000         38.6800          0.0000 
G19  21689729.6960   21689726.7770          0.0000  113980439.8250          0.0000   88815919.7360          0.0000         44.1100          0.0000         42.9800          0.0000 
G20  20487870.3510   20487867.1300          0.0000  107665009.7360          0.0000   83894814.6700          0.0000         47.4200          0.0000         46.7900          0.0000 
G25  23500039.3100   23500042.4870   23500043.0090  123493572.9930          0.0000   96228798.5320   92219262.1990         35.2500          0.0000         38.3900         36.7000 
R05  23663813.9840          0.0000   23663818.7960  126496963.6740   98386714.6980         41.8000         39.6900      -4117.5020      -3202.4120 
R06  19509623.4230          0.0000          0.0000  104107240.7130          0.0000         46.0800          0.0000       -964.6120          0.0000 
R07  20172758.0440          0.0000   20172759.8160  107986607.3110   83989753.7690         54.9500         49.3200       3030.6280       2357.2090 
R08  23984244.7330          0.0000   23984267.6050  128434444.7150   99893520.0200         41.3700         37.4000       4487.0150       3489.9600 
R12  23270626.6360          0.0000   23270636.2140  124307493.6910   96683618.1690         44.4500         40.0200      -2184.8100      -1699.2990 
R20  23093905.4060          0.0000   23093914.1480  123493642.3910   96050696.9440         33.2000         39.9400      -2559.3770      -1990.6950 
R21  19868004.3660          0.0000   19868005.2700  106317989.3620   82691905.5440         55.8600         49.9600         59.2860         46.1490 
R22  20963145.6360          0.0000   20963147.1640  111902716.5080   87035437.3600         41.8400         33.6600       2408.3440       1873.1020 
C01  37712684.1830   37712685.8220   37712685.8070  196379826.8770  151853286.6520  159574733.5140         42.6700         46.8500         41.5200          9.8190          7.5390          7.9510 
C02  37678898.9610   37678898.0020   37678898.7870  196203905.4130  151717283.1530  159431784.1200         40.0700         47.8400         41.2600         35.4030         27.3570         28.7850 
C03  37028397.0720   37028395.8640   37028395.4500  192816564.9520  149097998.6830  156679264.0260         45.2100         49.7000         44.2900         23.3140         18.0070         18.9310 
C04  38716308.0060   38716307.9250   38716307.1660  201605975.0950  155894523.5010  163821362.7730         38.1000         43.9700         39.7000         -8.9100         -6.8970         -7.2850 
C05  39263792.8610   39263797.5710   39263795.4160  204456892.4750  158099064.8830  166137993.9850         35.6300         43.1300         37.0800         35.3190         27.2460         28.7850 
C07  37544018.7640   37544017.5890   37544014.3350  195501598.8500  151174275.0000  158861083.4080         42.8300         47.9300         43.7100      -1498.3460      -1158.7010      -1217.6130 
C08  36236123.6840   36236120.8560   36236118.5850  188691058.1240  145907910.6120  153326939.3980         45.0800         51.6600         46.4800       -196.4130       -151.8760       -159.5940 
C10  36731495.6140   36731497.0350   36731493.2970  191270547.0060  147902574.7420  155423016.6860         43.5800         48.7800         43.9600      -1270.8980       -982.7180      -1032.7180 
C13  36781228.9800   36781233.6570   36781230.2360  191529724.5580  148103067.4920  155633685.4110         46.0900         49.5500         45.7300        -54.3770        -42.0910        -44.1750 
C14  24140550.0750   24140550.4110   24140547.0150  125706469.8030   97204337.2870  102146882.2610         40.3000         48.6700         43.5900      -2666.0290      -2061.5710      -2166.4170 
C16  40998929.7030   40998957.5520   40998947.9670  213492139.6840  165085736.1870  173479925.9710         32.3100         38.0800         31.8100       1469.3510       1136.1340       1194.1020 
C27  22520919.6780          0.0000   22520919.6660  117272520.4810          0.0000   95293613.5460         48.2200          0.0000         47.6100       2004.2190          0.0000       1628.5460 
C28  21684908.0870          0.0000   21684907.7800  112919227.3850          0.0000   91756227.4840         51.6600          0.0000         51.0300       -459.9490          0.0000       -373.7330
[truncated: 38,991,973 more chars]
