# Supplementary material for: Resolve integer ambiguity based on the global deep grid-based algorithms
Source: Sci Rep. 2023 Nov 23;13:20597. doi: 10.1038/s41598-023-47461-6 (PMC10667259; doi:10.1038/s41598-023-47461-6)
Supplement: Supplementary file 1 — Supplementary Information. [file 41598_2023_47461_MOESM1_ESM.zip › supplement materials of the manuscript/Measured experimental data/NEWLIB138j.22o]

     3.02           OBSERVATION DATA    M (MIXED)           RINEX VERSION / TYPE
BLANK OR G = GPS,  R = GLONASS,  E = GALILEO,  M = MIXED    COMMENT             
CHC Navigation      CHC Navigation      18-05-22 17:02      PGM / RUN BY / DATE 
NEWLIB                                                      MARKER NAME         
NEWLIB                                                      MARKER NUMBER       
whoever             CHC Navigation                          OBSERVER / AGENCY   
Unknown             CHC N71             2.0                 REC # / TYPE / VERS 
Unknown             3S-02-TSADM     NONE                    ANT # / TYPE        
 -2060899.7604  4794007.0826  3655445.3935                  APPROX POSITION XYZ 
        0.0000        0.0000        0.0000                  ANTENNA: DELTA H/E/N
G   11 C1C C2W C5X L1C L1P L2W L5X S1C S1P S2W S5X          SYS / # / OBS TYPES 
R    9 C1C C1P C2C L1C L2C S1C S2C D1C D2C                  SYS / # / OBS TYPES 
C   12 C1I C7I C6I L1I L7I L6I S1I S7I S6I D1I D7I D6I      SYS / # / OBS TYPES 
E   20 C1X C5X C7X C8X C6X L1X L5X L7X L8X L6X S1X S5X S7X  SYS / # / OBS TYPES 
       S8X S6X D1X D5X D7X D8X D6X                          SYS / # / OBS TYPES 
     1.000                                                  INTERVAL            
  2022     5    18     9     0    0.0000000     GPS         TIME OF FIRST OBS   
     1     1     1     0     0    0.0000000     GPS         TIME OF LAST OBS    
     0                                                      RCV CLOCK OFFS APPL 
    18                                                      LEAP SECONDS        
     0                                                      # OF SATELLITES     
HUACE ANT REFERENCEPOINT                                    COMMENT             
                                                            END OF HEADER       
> 2022 05 18 09 00  0.0000000  0 51
G02  21672251.3790          0.0000          0.0000  113888830.1680          0.0000          0.0000          0.0000         48.2500          0.0000          0.0000          0.0000 
G04  25240095.8830          0.0000   25240100.3760  132637655.6800          0.0000          0.0000   99047653.0140         33.5300          0.0000          0.0000         33.6200 
G05  22428727.1150          0.0000          0.0000  117864162.7160          0.0000          0.0000          0.0000         43.3800          0.0000          0.0000          0.0000 
G06  21411776.3620          0.0000   21411777.9110  112519927.3160          0.0000          0.0000   84024789.7780         46.7800          0.0000          0.0000         45.8200 
G09  23069422.2850          0.0000   23069423.2240  121230736.8040          0.0000          0.0000   90529516.7050         41.2000          0.0000          0.0000         41.4200 
G11  20850443.7080          0.0000   20850445.0330  109570253.5350          0.0000          0.0000   81822190.3560         48.1500          0.0000          0.0000         47.8700 
G12  22324769.6990          0.0000          0.0000  117317538.0690          0.0000          0.0000          0.0000         44.8200          0.0000          0.0000          0.0000 
G17  23316840.6010          0.0000          0.0000  122530853.7990          0.0000          0.0000          0.0000         38.8700          0.0000          0.0000          0.0000 
G19  21809588.8360          0.0000          0.0000  114610309.2630          0.0000          0.0000          0.0000         44.7600          0.0000          0.0000          0.0000 
G20  20636809.9330          0.0000          0.0000  108447546.9180          0.0000          0.0000          0.0000         48.1000          0.0000          0.0000          0.0000 
G25  23645460.3000          0.0000   23645464.9340  124257792.7060          0.0000          0.0000   92789927.6660         36.0500          0.0000          0.0000         38.2300 
R05  23773444.0250          0.0000   23773448.5800  127082948.6430   98842447.8640         43.2400         40.4100      -4116.9240      -3202.0210 
R06  19642450.3330          0.0000          0.0000  104816085.7270          0.0000         44.2300          0.0000       -938.7960          0.0000 
R07  20335003.3070          0.0000   20335006.2980  108855223.6770   84665341.8050         52.3400         49.8500       3047.7460       2370.4900 
R08  24157243.6660          0.0000   24157265.2130  129360858.8440  100614086.9990         37.0500         33.5500       4480.8500       3485.1640 
R12  23395748.8140          0.0000   23395757.1690  124975889.4820   97203456.8860         42.6900         41.6600      -2174.0720      -1690.9630 
R20  23215348.0280          0.0000   23215356.8220  124142937.9560   96555738.4690         32.0000         41.1500      -2558.2690      -1989.6700 
R21  20007885.2290          0.0000   20007886.9020  107066517.2320   83274151.5500         54.4800         51.0800         66.1310         51.4570 
R22  21119941.2250          0.0000   21119941.8820  112739706.1330   87686445.5220         41.2300         34.8900       2405.4850       1870.8760 
C01  37852900.6280   37852901.9350   37852902.3700  197109988.4140  152417908.6830  160167976.8080         43.0700         46.0300         41.2700          2.4150          1.7740          1.9160 
C02  37820112.0490   37820110.6870   37820111.8690  196939253.9790  152285855.6570  160029269.9120         40.6500         48.4800         40.5400         27.9150         21.5550         22.6850 
C03  37169250.9460   37169249.4580   37169249.4350  193550054.0620  149665177.8330  157275271.9230         45.4500         49.5800         43.7000         15.9100         12.3160         12.8970 
C04  38856123.1590   38856122.8940   38856122.2550  202334040.1130  156457497.7960  164412968.1880         38.5500         44.4600         39.3200        -16.2950        -12.6240        -13.3300 
C05  39405040.1190   39405045.0800   39405044.3260  205192384.2600  158667788.9810  166735639.6020         34.3900         41.5200         36.3600         27.8310         21.4990         22.6100 
C07  37673961.9470   37673960.6270   37673957.6110  196178264.9880  151697503.0530  159410914.3640         42.5400         48.5400         42.7300      -1502.8720      -1162.1740      -1221.2830 
C08  36374594.4990   36374591.4360   36374589.4740  189412112.3020  146465475.3830  153912857.0110         46.0400         52.0600         46.6600       -204.5990       -158.2180       -166.2530 
C10  36863060.5240   36863061.7560   36863058.2740  191955675.8780  148432328.7950  155979714.6760         43.4600         48.8800         43.9200      -1273.9530       -985.1580      -1035.2230 
C13  36921000.7520   36921005.2610   36921002.1540  192257549.5780  148665872.9950  156225111.1490         47.2900         50.0400         45.5500        -62.1160        -48.0430        -50.4990 
C14  24260121.8070   24260122.0150   24260118.8210  126329212.9730   97685913.7200  102652933.1440         41.7300         49.1200         44.0800      -2663.3560      -2059.4570      -2164.2380 
C27  22675431.4860          0.0000   22675431.6740  118077069.6930          0.0000   95947387.1160         49.1300          0.0000         47.6900       2002.9520          0.0000       1627.5210 
C28  21821350.2290          0.0000   21821350.0840  113629726.6840          0.0000   92333558.9440         52.0700          0.0000         50.8900       -454.9670          0.0000       -369.7370 
C32  26110929.8120          0.0000   26110948.4850  135966521.1690          0.0000  110484072.2700         36.7300          0.0000         39.2700       3328.0280          0.0000       2704.2320 
C33  22779833.5320          0.0000   22779845.3730  118620988.9350          0.0000   96389495.3280         50.6600          0.0000         50.0800      -1463.5050          0.0000      -1189.2550 
C38  36195646.1330          0.0000   36195643.0510  188480357.8630          0.0000  153155767.1880         50.6500          0.0000         50.3500       -219.5380          0.0000       -178.4720 
C39  40608340.9020          0.0000   40608348.9670  211458460.9100          0.0000  171827429.1890         35.6300          0.0000         37.4900       1716.1050          0.0000       1394.4480 
C40  37883884.3230          0.0000   37883885.0660  197271359.9330          0.0000  160299166.7770         44.4400          0.0000         43.8000      -1646.2680          0.0000      -1337.7820 
C41  22387705.9380          0.0000   22387712.1760  116579018.6560          0.0000   94730190.5080         51.1700          0.0000         51.0100       1626.6420          0.0000       1321.7590 
C42  26960985.1470          0.0000   26960995.6720  140393155.9730          0.0000  114081087.7970         35.9600          0.0000         37.0100      -3149.4040          0.0000      -2559.2120 
C43  25484571.6790          0.0000   25484575.2490  132704887.1010          0.0000  107833624.1010         40.0800          0.0000         40.4100      -2528.3980          0.0000      -2054.5280 
C46  27069722.7430          0.0000   27069739.3470  140959048.4770          0.0000  114540806.7860         33.1800          0.0000         34.4800      -1771.3630          0.0000      -1439.2960 
C59  37773168.7250          0.0000   37773156.5940  196694775.8240          0.0000  159830553.9500         45.9600          0.0000         45.2300         15.9850          0.0000         12.9900 
C60  37925321.9490          0.0000   37925308.0810  197487108.5580          0.0000  160474347.0300         45.2400          0.0000         44.6100        -11.9090          0.0000         -9.7070 
E07  27885374.5950   27885379.3590   27885379.2470          0.0000          0.0000  146538704.6580  109428319.5550  112282962.6350          0.0000          0.0000         34.0500         34.6700         41.9700          0.0000          0.0000      -2057.4500      -1536.4730      -1576.4270          0.0000          0.0000 
E10  26678955.3500   26678959.5480   26678959.7580          0.0000          0.0000  140199039.1300  104694228.8080  107425370.7360          0.0000          0.0000         38.1300         37.5900         43.9800          0.0000          0.0000       1790.7470       1337.2820       1372.0660          0.0000          0.0000 
E12  23343475.6050   23343474.3960   23343475.0420          0.0000          0.0000  122671136.5450   91605250.0420   93994963.6280          0.0000          0.0000         41.1400         39.8700         47.6200          0.0000          0.0000       1270.6130        948.8180        973.5440          0.0000          0.0000 
E19  26449796.1800   26449798.2730   26449798.3400          0.0000          0.0000  138994952.6870  103794866.5060  106502818.9720          0.0000          0.0000         38.6900         36.8400         44.0100          0.0000          0.0000       2340.7580       1747.9300       1793.5550          0.0000          0.0000 
E24  26438398.0020   26438402.0990   26438401.6650          0.0000          0.0000  138934780.7050  103750045.5850  106456566.3990          0.0000          0.0000         38.4200         38.4700         45.0800          0.0000          0.0000       -854.6650       -638.3240       -654.9300          0.0000          0.0000 
E25  28788643.5490   28788650.9230   28788651.1130          0.0000          0.0000  151285334.6790  112972851.5260  115919967.3110          0.0000          0.0000         30.9400         31.1800         38.9200          0.0000          0.0000       1407.0700       1050.9090       1078.1690          0.0000          0.0000 
E26  27372797.6000   27372800.9570   27372800.8910          0.0000          0.0000  143845112.1660  107416867.4660  110219046.5090          0.0000          0.0000         35.7500         36.6200         43.4900          0.0000          0.0000      -1706.2480      -1274.0540      -1307.3680          0.0000          0.0000 
E31  26580697.0940   26580706.2650   26580705.7530          0.0000          0.0000  139682523.1920  104308426.9050  107029514.5160          0.0000          0.0000         37.5000         36.3000         43.6200          0.0000          0.0000      -2533.2910      -1891.8000      -1941.0770          0.0000          0.0000 
E33  24179991.8520   24179991.4910   24179991.8790          0.0000          0.0000  127066978.6300   94887837.0140   97363158.5340          0.0000          0.0000         46.2200         45.3700         52.7300          0.0000          0.0000       -467.8030       -349.3720       -358.4710          0.0000          0.0000 
> 2022 05 18 09 00  1.0000000  0 51
G02  21672094.4770          0.0000          0.0000  113888005.7760          0.0000          0.0000          0.0000         48.2100          0.0000          0.0000          0.0000 
G04  25240553.2240          0.0000   25240557.7850  132640059.4300          0.0000          0.0000   99049448.0320         33.4400          0.0000          0.0000         33.6700 
G05  22428191.6000          0.0000          0.0000  117861348.7000          0.0000          0.0000          0.0000         43.3400          0.0000          0.0000          0.0000 
G06  21412014.8670          0.0000   21412016.4250  112521180.6870          0.0000          0.0000   84025725.7300         46.7300          0.0000          0.0000         45.8500 
G09  23069637.9580          0.0000   23069638.9070  121231870.2100          0.0000          0.0000   90530363.0770         41.1200          0.0000          0.0000         41.4500 
G11  20850316.5030          0.0000   20850317.8360  109569585.1020          0.0000          0.0000   81821691.2000         48.1100          0.0000          0.0000         47.8900 
G12  22325034.5670          0.0000          0.0000  117318929.9940          0.0000          0.0000          0.0000         44.7900          0.0000          0.0000          0.0000 
G17  23317415.3280          0.0000          0.0000  122533874.0200          0.0000          0.0000          0.0000         38.8300          0.0000          0.0000          0.0000 
G19  21810123.0030          0.0000          0.0000  114613116.3760          0.0000          0.0000          0.0000         44.7300          0.0000          0.0000          0.0000 
G20  20636586.5000          0.0000          0.0000  108446372.8050          0.0000          0.0000          0.0000         48.0600          0.0000          0.0000          0.0000 
G25  23645319.3540          0.0000   23645324.0400  124257052.2510          0.0000          0.0000   92789374.7170         36.0000          0.0000          0.0000         38.2500 
R05  23774214.2710          0.0000   23774218.8260  127087066.0460   98845650.2890         43.1900         40.3200      -4117.9020      -3202.8310 
R06  19642626.4420          0.0000          0.0000  104817025.3350          0.0000         44.1800          0.0000       -940.4810          0.0000 
R07  20334434.0840          0.0000   20334437.0740  108852176.6040   84662971.8650         52.2800         49.7600       3046.3860       2369.3720 
R08  24156406.9980          0.0000   24156428.5560  129356378.3330  100610602.1100         36.9300         33.4700       4480.0680       3484.7450 
R12  23396155.9530          0.0000   23396164.3150  124978064.2470   97205148.3450         42.6600         41.5400      -2175.4130      -1691.9500 
R20  23215826.5230          0.0000   23215835.3210  124145496.6330   96557728.5380         31.9200         41.0100      -2558.9760      -1990.4900 
R21  20007872.9850          0.0000   20007874.6580  107066451.7210   83274100.5990         54.4100         50.9900         64.9020         50.4520 
R22  21119490.6810          0.0000   21119491.3400  112737301.0720   87684574.9120         41.1500         34.7500       2404.5820       1870.2060 
C01  37852900.2850   37852901.5700   37852902.0340  197109986.4820  152417907.1820  160167975.2070         43.0300         46.0400         41.2000          1.3350          1.0290          1.2460 
C02  37820106.7690   37820105.3990   37820106.5910  196939226.4410  152285834.3630  160029247.5260         40.6000         48.5000         40.4800         27.0950         20.8570         22.0230 
C03  37169247.9740   37169246.4700   37169246.4630  193550038.5560  149665165.8530  157275259.3180         45.4200         49.6000         43.6300         15.0440         11.5710         12.2260 
C04  38856126.4060   38856126.1290   38856125.5090  202334056.8860  156457510.7520  164412981.7890         38.4900         44.4800         39.2700        -17.2920        -13.3230        -14.0090 
C05  39405034.8680   39405039.8050   39405039.0800  205192356.8220  158667767.7700  166735617.2860         34.3300         41.5000         36.3100         26.7790         20.7450         21.9020 
C07  37674250.6830   37674249.3520   37674246.3520  196179768.4220  151698665.5980  159412136.0090         42.4900         48.5400         42.6900      -1503.9150      -1162.9010      -1222.0560 
C08  36374633.8610   36374630.7960   36374628.8360  189412317.2790  146465633.8880  153913023.5720         46.0100         52.0900         46.6100       -205.3720       -158.8330       -166.8490 
C10  36863305.2730   36863306.4990   36863303.0250  191956950.3130  148433314.2680  155980750.2510         43.4100         48.9000         43.8600      -1274.9500       -985.9030      -1035.9500 
C13  36921012.7650   36921017.2600   36921014.1690  192257612.0940  148665921.3430  156225161.9400         47.2400         50.0700         45.5000        -62.8890        -48.6480        -51.0850 
C14  24260633.3790   24260633.5700   24260630.3950  126331876.8200   97687973.5840  102655097.7300         41.6800         49.1500         44.0300      -2664.3340      -2060.3050      -2165.0290 
C27  22675046.9320          0.0000   22675047.1220  118075067.1920          0.0000   95945759.9140         49.0800          0.0000         47.6200       2002.0300          0.0000       1626.8320 
C28  21821437.7130          0.0000   21821437.5710  113630182.1930          0.0000   92333929.0720         52.0300          0.0000         50.8100       -456.0750          0.0000       -370.5760 
C32  26110290.7600          0.0000   26110309.4230  135963193.6460          0.0000  110481368.4240         36.6300          0.0000         39.2400       3327.0970          0.0000       2703.4970 
C33  22780114.7130          0.0000   22780126.5550  118622453.0920          0.0000   96390685.0690         50.6200          0.0000         50.0100      -1464.7720          0.0000      -1190.2510 
C38  36195688.3710          0.0000   36195685.2910  188480577.7640          0.0000  153155945.8680         50.5900          0.0000         50.2700       -220.3010          0.0000       -179.0030 
C39  40608011.4120          0.0000   40608019.4720  211456745.2510          0.0000  171826035.0940         35.5800          0.0000         37.4300       1715.4060          0.0000       1393.7780 
C40  37884200.5780          0.0000   37884201.3260  197273006.6600          0.0000  160300504.8570         44.3900          0.0000         43.7200      -1647.1710          0.0000      -1338.3970 
C41  22387393.6840          0.0000   22387399.9230  116577392.6400          0.0000   94728869.2310         51.1300          0.0000         50.9500       1625.3750          0.0000       1320.7530 
C42  26961590.0790          0.0000   26961600.6110  140396305.8550          0.0000  114083647.3010         35.9400          0.0000         36.9700      -3150.4100          0.0000      -2559.7610 
C43  25485057.3200          0.0000   25485060.8900  132707415.9420          0.0000  107835678.9880         40.0400          0.0000         40.3500      -2529.3480          0.0000      -2055.2540 
C46  27070063.0020          0.0000   27070079.6080  140960820.2520          0.0000  114542246.4910         33.1000          0.0000         34.4300      -1772.1270          0.0000      -1439.9760 
C59  37773165.7360          0.0000   37773153.6070  196694760.2260          0.0000  159830541.2680         45.8900          0.0000         45.1600         15.0810          0.0000         12.3000 
C60  37925324.3140          0.0000   37925310.4490  197487120.8200          0.0000  160474356.9840         45.1900          0.0000         44.5300        -12.8120          0.0000        -10.3680 
E07  27885766.2070   27885770.9800   27885770.8570          0.0000          0.0000  146540762.6250  109429856.3450  112284539.5270          0.0000          0.0000         34.0100         34.7200         41.9800          0.0000          0.0000      -2058.4650      -1537.3290      -1577.3020          0.0000          0.0000 
E10  26678614.6680   26678618.8730   26678619.0780          0.0000          0.0000  140197248.8030  104692891.8600  107423998.9180          0.0000          0.0000         38.0700         37.6400         43.9900          0.0000          0.0000       1789.9180       1336.7410       1371.5260          0.0000          0.0000 
E12  23343233.9030   23343232.6910   23343233.3410          0.0000          0.0000  122669866.3900   91604301.5530   93993990.3910          0.0000          0.0000         41.1000         39.8900         47.6500          0.0000          0.0000       1269.7740        948.1470        972.8730          0.0000          0.0000 
E19  26449350.8680   26449352.9710   26449353.0280          0.0000          0.0000  138992612.5670  103793119.0040  106501025.8950          0.0000          0.0000         38.6400         36.8700         44.0300          0.0000          0.0000       2339.5940       1747.0540       1792.6610          0.0000          0.0000 
E24  26438560.7700   26438564.8780   26438564.4360          0.0000          0.0000  138935636.0220  103750684.2760  106457221.7610          0.0000          0.0000         38.3700         38.5300         45.0900          0.0000          0.0000       -856.0070       -639.1800       -655.8610          0.0000          0.0000 
E25  28788375.8750   28788383.2150   28788383.4290          0.0000          0.0000  151283928.0370  112971801.1490  115918889.5070          0.0000          0.0000         30.8800         31.2500         38.9800          0.0000          0.0000       1406.2600       1049.9780       1077.4050          0.0000          0.0000 
E26  27373122.3660   27373125.7250   27373125.6580          0.0000          0.0000  143846818.7960  107418141.8890  110220354.1810          0.0000          0.0000         35.7000         36.6700         43.5200          0.0000          0.0000      -1707.1140      -1274.7800      -1308.0380          0.0000          0.0000 
E31  26581179.2450   26581188.4260   26581187.9020          0.0000          0.0000  139685056.9550  104310318.9990  107031455.9810          0.0000          0.0000         37.4700         36.3500         43.6400          0.0000          0.0000      -2534.2030      -1892.4520      -1941.8400          0.0000          0.0000 
E33  24180080.9570   24180080.5970   24180080.9850          0.0000          0.0000  127067446.8760   94888186.6760   97363517.3180          0.0000          0.0000         46.1700         45.4300         52.7500          0.0000          0.0000       -468.7070       -350.0510       -359.1700          0.0000          0.0000 
> 2022 05 18 09 00  2.0000000  0 51
G02  21671937.6250          0.0000          0.0000  113887181.4210          0.0000          0.0000          0.0000         48.1800          0.0000          0.0000          0.0000 
G04  25241010.7630          0.0000   25241015.2650  132642463.4840          0.0000          0.0000   99051243.2640         33.4100          0.0000          0.0000         33.7200 
G05  22427656.1770          0.0000          0.0000  117858534.9490          0.0000          0.0000          0.0000         43.3200          0.0000          0.0000          0.0000 
G06  21412253.3980          0.0000   21412254.9490  112522434.1480          0.0000          0.0000   84026661.7590         46.7000          0.0000          0.0000         45.9000 
G09  23069853.7480          0.0000   23069854.6700  121233004.1480          0.0000          0.0000   90531209.8680         41.0800          0.0000          0.0000         41.4700 
G11  20850189.3260          0.0000   20850190.6630  109568916.7960          0.0000          0.0000   81821192.1380         48.0800          0.0000          0.0000         47.9300 
G12  22325299.5440          0.0000          0.0000  117320322.4100          0.0000          0.0000          0.0000         44.7700          0.0000          0.0000          0.0000 
G17  23317990.1650          0.0000          0.0000  122536894.4530          0.0000          0.0000          0.0000         38.7800          0.0000          0.0000          0.0000 
G19  21810657.2540          0.0000          0.0000  114615923.8190          0.0000          0.0000          0.0000         44.7100          0.0000          0.0000          0.0000 
G20  20636363.1460          0.0000          0.0000  108445199.0540          0.0000          0.0000          0.0000         48.0300          0.0000          0.0000          0.0000 
G25  23645178.5760          0.0000   23645183.2300  124256312.2890          0.0000          0.0000   92788822.1490         35.9900          0.0000          0.0000         38.2800 
R05  23774984.5410          0.0000   23774989.0960  127091183.5660   98848852.8010         43.1600         40.2100      -4117.5390      -3202.5430 
R06  19642802.6940          0.0000          0.0000  104817965.7110          0.0000         44.1100          0.0000       -940.7890          0.0000 
R07  20333864.9690          0.0000   20333867.9600  108849130.0780   84660602.3420         52.2400         49.6800       3046.2460       2369.3260 
R08  24155570.2940          0.0000   24155591.8560  129351897.7690  100607117.2140         36.8900         33.4600       4480.6540       3484.9960 
R12  23396563.1640          0.0000   23396571.5260  124980239.4760   97206840.1840         42.6500         41.4900      -2175.4970      -1692.0810 
R20  23216305.0590          0.0000   23216313.8620  124148055.4940   96559718.7410         31.9100         40.9500      -2558.9110      -1990.2480 
R21  20007860.8060          0.0000   20007862.4800  107066386.5260   83274049.8860         54.3700         50.9200         65.0230         50.5910 
R22  21119040.1450          0.0000   21119040.8040  112734896.0710   87682704.3530         41.1000         34.7000       2404.9080       1870.5410 
C01  37852899.8780   37852901.1950   37852901.6220  197109984.4730  152417905.6180  160167973.5980         43.0000         46.0700         41.2000          1.9030          1.5780          1.5160 
C02  37820101.4590   37820100.1050   37820101.2780  196939198.8550  152285813.0270  160029225.1230         40.5800         48.5100         40.4700         27.5890         21.3410         22.3680 
C03  37169244.9730   37169243.4820   37169243.4600  193550022.9770  149665153.8020  157275246.6680         45.3900         49.6300         43.6300         15.5840         12.0000         12.6450 
C04  38856129.5890   38856129.3250   38856128.6870  202334073.5620  156457523.6530  164412995.3610         38.4500         44.5000         39.2700        -16.7420        -12.8760        -13.6000 
C05  39405029.5540   39405034.5260   39405033.7590  205192329.2900  158667746.4730  166735594.9430         34.2600         41.5100         36.3200         27.4580         21.2010         22.2470 
C07  37674539.4020   37674538.0660   37674535.0700  196181271.8540  151699828.1510  159413357.6700         42.4600         48.5600         42.6900      -1503.4220      -1162.5750      -1221.6270 
C08  36374673.2100   36374670.1530   36374668.1850  189412522.1770  146465792.3200  153913190.0690         45.9800         52.1100         46.6300       -204.9250       -158.3950       -166.4670 
C10  36863550.0230   36863551.2610   36863547.7740  191958224.8040  148434299.7760  155981785.8830         43.3900         48.9200         43.8600      -1274.5680       -985.5490      -1035.6980 
C13  36921024.7370   36921029.2460   36921026.1380  192257674.4980  148665969.5960  156225212.6620         47.2100         50.0900         45.5100        -62.3680        -48.2480        -50.7040 
C14  24261144.9900   24261145.1840   24261142.0080  126334540.8810   97690033.5950  102657262.4900         41.6500         49.1800         44.0400      -2664.2220      -2060.1370      -2164.8620 
C27  22674662.3860          0.0000   22674662.5740  118073064.7860          0.0000   95944132.8000         49.0600          0.0000         47.6300       2002.3280          0.0000       1627.0560 
C28  21821525.2410          0.0000   21821525.0990  113630637.9830          0.0000   92334299.4410         51.9900          0.0000         50.8200       -455.9820          0.0000       -370.4920 
C32  26109651.6700          0.0000   26109670.3140  135959866.1190          0.0000  110478664.6160         36.6000          0.0000         39.2600       3327.5350          0.0000       2703.6740 
C33  22780395.9600          0.0000   22780407.8010  118623917.6310          0.0000   96391875.1300         50.5600          0.0000         50.0100      -1464.7440          0.0000      -1190.2230 
C38  36195730.5790          0.0000   36195727.4980  188480797.5720          0.0000  153156124.4830         50.5600          0.0000         50.2800       -219.7980          0.0000       -178.6210 
C39  40607681.9070          0.0000   40607689.9660  211455029.4560          0.0000  171824640.8750         35.5600          0.0000         37.4500       1715.8440          0.0000       1394.3270 
C40  37884516.8090          0.0000   37884517.5540  197274653.4180          0.0000  160301842.9960         44.3600          0.0000         43.7200      -1646.8360          0.0000      -1338.1820 
C41  22387081.4980          0.0000   22387087.7360  116575767.0260          0.0000   94727548.2910         51.0900          0.0000         50.9500       1625.3840          0.0000       1320.7710 
C42  26962194.9530          0.0000   26962205.4800  140399455.7150          0.0000  114086206.8460         35.9200          0.0000         36.9500      -3149.8880          0.0000      -2559.4440 
C43  25485542.9790          0.0000   25485546.5480  132709944.9230          0.0000  107837733.9980         40.0400          0.0000         40.3600      -2529.0690          0.0000      -2055.1150 
C46  27070403.2730          0.0000   27070419.8790  140962592.1530          0.0000  114543686.3090         33.0100          0.0000         34.3700      -1771.7450          0.0000      -1439.7990 
C59  37773162.7170          0.0000   37773150.5860  196694744.5530          0.0000  159830528.5420         45.8500          0.0000         45.1600         15.6120          0.0000         12.6540 
C60  37925326.6450          0.0000   37925312.7770  197487133.0180          0.0000  160474366.9080         45.1700          0.0000         44.5300        -12.2440          0.0000         -9.9580 
E07  27886157.8900   27886162.6730   27886162.5440          0.0000          0.0000  146542820.8650  109431393.3160  112286116.6020          0.0000          0.0000         33.9800         34.7500         42.0000          0.0000          0.0000      -2058.4370      -1537.1060      -1577.1810          0.0000          0.0000 
E10  26678273.9560   26678278.1490   26678278.3650          0.0000          0.0000  140195458.3730  104691554.8700  107422627.0360          0.0000          0.0000         38.0400         37.6800         44.0100          0.0000          0.0000       1790.5510       1337.0110       1371.9450          0.0000          0.0000 
E12  23342992.1970   23342990.9930   23342991.6360          0.0000          0.0000  122668596.1940   91603353.0160   93993017.1190          0.0000          0.0000         41.0700         39.9400         47.6600          0.0000          0.0000       1270.1750        948.5940        973.2640          0.0000          0.0000 
E19  26448905.5740   26448907.6750   26448907.7300          0.0000          0.0000  138990272.5950  103791371.6380  106499232.9470          0.0000          0.0000         38.6400         36.9000         44.0600          0.0000          0.0000       2339.9110       1747.3620       1792.8470          0.0000          0.0000 
E24  26438723.5930   26438727.7120   26438727.2570          0.0000          0.0000  138936491.6720  103751323.2250  106457877.3920          0.0000          0.0000         38.3100         38.5800         45.1200          0.0000          0.0000       -855.7830       -639.0130       -655.8240          0.0000          0.0000 
E25  28788108.2830   28788115.6440   28788115.8360          0.0000          0.0000  151282521.7220  112970750.9340  115917811.9250          0.0000          0.0000         30.8500         31.3300         39.0500          0.0000          0.0000       1406.2130       1050.3880       1077.6560          0.0000          0.0000 
E26  27373447.1150   27373450.4490   27373450.4050          0.0000          0.0000  143848525.4000  107419416.3380  110221661.8480          0.0000          0.0000         35.6600         36.7100         43.5300          0.0000          0.0000      -1706.5090      -1274.6030      -1307.6840          0.0000          0.0000 
E31  26581661.4370   26581670.6390   26581670.1010          0.0000          0.0000  139687590.7940  104312211.1070  107033397.4680          0.0000          0.0000         37.3800         36.3900         43.6500          0.0000          0.0000      -2533.8680      -1892.0330      -1941.5520          0.0000          0.0000 
E33  24180170.0710   24180169.7220   24180170.1000          0.0000          0.0000  127067915.1560   94888536.3500   97363876.1250          0.0000          0.0000         46.1300         45.4500         52.7700          0.0000          0.0000       -468.3530       -349.6510       -358.8530          0.0000          0.0000 
> 2022 05 18 09 00  3.0000000  0 51
G02  21671780.7660          0.0000          0.0000  113886357.1850          0.0000          0.0000          0.0000         48.1600          0.0000          0.0000          0.0000 
G04  25241468.3470          0.0000   25241472.8320  132644868.0070          0.0000          0.0000   99053038.8470         33.3800          0.0000          0.0000         33.7300 
G05  22427120.7800          0.0000          0.0000  117855721.5370          0.0000          0.0000          0.0000         43.3000          0.0000          0.0000          0.0000 
G06  21412491.9670          0.0000   21412493.5110  112523687.7990          0.0000          0.0000   84027597.9260         46.6700          0.0000          0.0000         45.9000 
G09  23070069.6300          0.0000   23070070.5850  121234138.7020          0.0000          0.0000   90532057.0820         41.0200          0.0000          0.0000         41.4700 
G11  20850062.1840          0.0000   20850063.5270  109568248.7060          0.0000          0.0000   81820693.2440         48.0500          0.0000          0.0000         47.9500 
G12  22325564.6240          0.0000          0.0000  117321715.4130          0.0000          0.0000          0.0000         44.7500          0.0000          0.0000          0.0000 
G17  23318564.9870          0.0000          0.0000  122539915.1510          0.0000          0.0000          0.0000         38.7700          0.0000          0.0000          0.0000 
G19  21811191.5690          0.0000          0.0000  114618731.6720          0.0000          0.0000          0.0000         44.6800          0.0000          0.0000          0.0000 
G20  20636139.8470          0.0000          0.0000  108444025.7320          0.0000          0.0000          0.0000         48.0100          0.0000          0.0000          0.0000 
G25  23645037.8700          0.0000   23645042.5630  124255573.0130          0.0000          0.0000   92788270.0770         36.0100          0.0000          0.0000         38.2900 
R05  23775754.8310          0.0000   23775759.3820  127095301.2850   98852055.4900         43.1700         40.0900      -4117.7630      -3202.7480 
R06  19642979.0690          0.0000          0.0000  104818906.9650          0.0000         44.0800          0.0000       -941.6550          0.0000 
R07  20333295.9720          0.0000   20333298.9610  108846084.2040   84658233.3320         52.1900         49.6400       3045.5940       2368.8130 
R08  24154733.6090          0.0000   24154755.1780  129347417.2440  100603632.3330         36.8400         33.3800       4480.4590       3484.9120 
R12  23396970.4710          0.0000   23396978.8360  124982415.2060   97208532.4090         42.6400         41.4500      -2175.9250      -1692.3700 
R20  23216783.6240          0.0000   23216792.4260  124150614.6130   96561709.1710         31.8500         40.8700      -2559.2370      -1990.4710 
R21  20007848.6950          0.0000   20007850.3690  107066321.7300   83273999.4930         54.3100         50.8800         64.6410         50.3030 
R22  21118589.6190          0.0000   21118590.2760  112732491.1760   87680833.8910         41.0300         34.6600       2404.9080       1870.5410 
C01  37852899.5050   37852900.7940   37852901.2530  197109982.4450  152417904.0620  160167971.9320         42.9700         46.0800         41.2100          2.0610          1.6160          1.8790 
C02  37820096.1710   37820094.8180   37820095.9930  196939171.2680  152285791.6850  160029202.6960         40.5400         48.5200         40.4900         27.5420         21.3870         22.4890 
C03  37169241.9960   37169240.4950   37169240.4870  193550007.4150  149665141.7680  157275234.0100         45.3700         49.6500         43.6500         15.5650         12.0650         12.7100 
C04  38856132.7870   38856132.5210   38856131.8830  202334090.2460  156457536.5620  164413008.9250         38.4000         44.5200         39.2700        -16.6020        -12.8390        -13.5620 
C05  39405024.2800   39405029.2370   39405028.4870  205192301.7760  158667725.2020  166735572.5760         34.2600         41.5000         36.3200         27.5790         21.3780         22.4240 
C07  37674828.1380   37674826.8090   37674823.8070  196182775.3910  151700990.7760  159414579.4190         42.4200         48.5800         42.7000      -1503.4780      -1162.6120      -1221.7210 
C08  36374712.5560   36374709.4960   36374707.5320  189412727.0340  146465950.7270  153913356.5270         45.9600         52.1400         46.6600       -204.8320       -158.3300       -166.3830 
C10  36863794.8150   36863796.0510   36863792.5680  191959499.4480  148435285.4040  155982821.6250         43.3400         48.9300         43.8700      -1274.6330       -985.5680      -1035.6980 
C13  36921036.7320   36921041.2340   36921038.1360  192257736.8990  148666017.8440  156225263.3550         47.1800         50.1200         45.5300        -62.3400        -48.1540        -50.6100 
C14  24261656.6540   24261656.8360   24261653.6740  126337205.1950   97692093.8140  102659427.4530         41.6000         49.2300         44.0700      -2664.3800      -2060.2860      -2164.9550 
C27  22674277.8760          0.0000   22674278.0650  118071062.5450          0.0000   95942505.8160         49.0200          0.0000         47.6400       2002.1980          0.0000       1626.9530 
C28  21821612.8380          0.0000   21821612.6960  113631094.1080          0.0000   92334670.0760         51.9700          0.0000         50.8400       -456.2520          0.0000       -370.7060 
C32  26109012.6570          0.0000   26109031.2970  135956538.7230          0.0000  110475960.8570         36.5600          0.0000         39.2800       3327.4040          0.0000       2703.7950 
C33  22780677.2940          0.0000   22780689.1350  118625382.6250          0.0000   96393065.5590         50.5400          0.0000         50.0200      -1465.1350          0.0000      -1190.5400 
C38  36195772.7900          0.0000   36195769.7100  188481017.3500          0.0000  153156303.0650         50.5300          0.0000         50.2900       -219.7050          0.0000       -178.5000 
C39  40607352.3780          0.0000   40607360.4340  211453313.5790          0.0000  171823246.5980         35.5200          0.0000         37.4500       1716.0390          0.0000       1394.3650 
C40  37884833.0850          0.0000   37884833.8330  197276300.2880          0.0000  160303181.2000         44.3100          0.0000         43.7400      -1646.9290          0.0000      -1338.1450 
C41  22386769.4090          0.0000   22386775.6480  116574141.8810          0.0000   94726227.7240         51.0600          0.0000         50.9500       1624.9560          0.0000       1320.4360 
C42  26962799.8840          0.0000   26962810.4140  140402605.6850          0.0000  114088766.4420         35.8500          0.0000         36.9600      -3149.9910          0.0000      -2559.5940 
C43  25486028.6990          0.0000   25486032.2720  132712474.0990          0.0000  107839789.1410         40.0300          0.0000         40.3800      -2529.2180          0.0000      -2055.1050 
C46  27070743.6430          0.0000   27070760.2610  140964364.2920          0.0000  114545126.2630         32.9200          0.0000         34.3500      -1772.3880          0.0000      -1439.8920 
C59  37773159.7050          0.0000   37773147.5740  196694728.8670          0.0000  159830515.7960         45.8100          0.0000         45.1700         15.7520          0.0000         12.7850 
C60  37925328.9960          0.0000   37925315.1290  197487145.2300          0.0000  160474376.8260         45.1400          0.0000         44.5400        -12.2250          0.0000         -9.8650 
E07  27886549.6140   27886554.3890   27886554.2690          0.0000          0.0000  146544879.3930  109432930.5390  112287693.9160          0.0000          0.0000         33.9500         34.7600         42.0100          0.0000          0.0000      -2058.6510      -1537.3390      -1577.3860          0.0000          0.0000 
E10  26677933.2480   26677937.4320   26677937.6570          0.0000          0.0000  140193667.9430  104690217.8710  107421255.1490          0.0000          0.0000         38.0200         37.7000         44.0100          0.0000          0.0000       1790.4770       1336.9280       1371.9640          0.0000          0.0000 
E12  23342750.4990   23342749.2990   23342749.9390          0.0000          0.0000  122667326.0500   91602404.5250   93992043.8880          0.0000          0.0000         41.0500         39.9500         47.6900          0.0000          0.0000       1270.0910        948.5010        973.2640          0.0000          0.0000 
E19  26448460.3480   26448462.4490   26448462.5040          0.0000          0.0000  138987932.9120  103789624.4710  106497440.2010          0.0000          0.0000         38.6100         36.9200         44.0800          0.0000          0.0000       2339.6220       1747.1290       1792.6510          0.0000          0.0000 
E24  26438886.5070   26438890.6110   26438890.1750          0.0000          0.0000  138937347.7560  103751962.5180  106458533.3430          0.0000          0.0000         38.2800         38.6000         45.1400          0.0000          0.0000       -856.2210       -639.4880       -656.0940          0.0000          0.0000 
E25  28787840.7550   28787848.0850   28787848.3000          0.0000          0.0000  151281115.8320  112969701.1110  115916734.6910          0.0000          0.0000         30.8700         31.3200         39.0400          0.0000          0.0000       1405.5610       1049.5870       1077.0700          0.0000          0.0000 
E26  27373771.9040   27373775.2580   27373775.1980          0.0000          0.0000  143850232.1180  107420690.8000  110222969.5770          0.0000          0.0000         35.6300         36.7100         43.5500          0.0000          0.0000      -1706.7420      -1274.4080      -1307.6940          0.0000          0.0000 
E31  26582143.6480   26582152.8080   26582152.3170          0.0000          0.0000  139690124.7590  104314103.3860  107035339.0590          0.0000          0.0000         37.3500         36.4200         43.6700          0.0000          0.0000      -2534.0820      -1892.4520      -1941.5420          0.0000          0.0000 
E33  24180259.2030   24180258.8440   24180259.2320          0.0000          0.0000  127068383.5440   94888886.1300   97364235.0200          0.0000          0.0000         46.1000         45.4600         52.8000          0.0000          0.0000       -468.4090       -349.7810       -358.8900          0.0000          0.0000 
> 2022 05 18 09 00  4.0000000  0 51
G02  21671623.9630          0.0000          0.0000  113885533.2010          0.0000          0.0000          0.0000         48.1300          0.0000          0.0000          0.0000 
G04  25241925.9960          0.0000   25241930.5150  132647273.0980          0.0000          0.0000   99054834.8460         33.3600          0.0000          0.0000         33.7500 
G05  22426585.4970          0.0000          0.0000  117852908.6220          0.0000          0.0000          0.0000         43.2800          0.0000          0.0000          0.0000 
G06  21412730.6150          0.0000   21412732.1390  112524941.7670          0.0000          0.0000   84028534.3250         46.6500          0.0000          0.0000         45.9200 
G09  23070285.6690          0.0000   23070286.6270  121235274.0200          0.0000          0.0000   90532904.8860         40.9900          0.0000          0.0000         41.4800 
G11  20849935.1200          0.0000   20849936.4600  109567580.9670          0.0000          0.0000   81820194.6070         48.0300          0.0000          0.0000         47.9700 
G12  22325829.8530          0.0000          0.0000  117323109.1260          0.0000          0.0000          0.0000         44.7300          0.0000          0.0000          0.0000 
G17  23319139.8950          0.0000          0.0000  122542936.2720          0.0000          0.0000          0.0000         38.7700          0.0000          0.0000          0.0000 
G19  21811726.0140          0.0000          0.0000  114621540.0850          0.0000          0.0000          0.0000         44.6500          0.0000          0.0000          0.0000 
G20  20635916.6770          0.0000          0.0000  108442852.9750          0.0000          0.0000          0.0000         47.9800          0.0000          0.0000          0.0000 
G25  23644897.3380          0.0000   23644901.9920  124254834.4200          0.0000          0.0000   92787718.5550         36.0100          0.0000          0.0000         38.3300 
R05  23776525.2080          0.0000   23776529.7600  127099419.3730   98855258.4430         43.1900         39.9800      -4118.3030      -3203.0830 
R06  19643155.6490          0.0000          0.0000  104819849.2470          0.0000         44.0400          0.0000       -942.8100          0.0000 
R07  20332727.1270          0.0000   20332730.1150  108843039.1500   84655864.9610         52.1700         49.5800       3044.6350       2368.0400 
R08  24153896.9550          0.0000   24153918.5310  129342936.8970  100600147.5930         36.7900         33.3600       4480.3660       3484.7820 
R12  23397377.8890          0.0000   23397386.2540  124984591.5530   97210225.1230         42.6100         41.4200      -2176.6610      -1692.9560 
R20  23217262.2850          0.0000   23217271.0910  124153174.1620   96563699.9140         31.8400         40.8300      -2559.6380      -1990.8440 
R21  20007836.6950          0.0000   20007838.3690  107066257.5040   83273949.5360         54.2700         50.8200         63.9240         49.7340 
R22  21118139.1580          0.0000   21118139.8180  112730086.5490   87678963.6160         41.0000         34.6100       2404.4330       1870.2060 
C01  37852899.1380   37852900.4400   37852900.8840  197109980.5890  152417902.6240  160167970.4360         42.9500         46.1100         41.2400          1.7170          1.3170          1.4230 
C02  37820090.8950   37820089.5310   37820090.7160  196939143.8200  152285770.4760  160029180.3970         40.5200         48.5200         40.5000         27.3000         21.0240         22.1820 
C03  37169239.0390   37169237.5430   37169237.5300  193549992.0110  149665129.8500  157275221.4920         45.3400         49.6800         43.6700         15.2120         11.8130         12.4030 
C04  38856136.0340   38856135.7580   38856135.1330  202334107.0990  156457549.5930  164413022.6080         38.3800         44.5500         39.2800        -16.9470        -13.1650        -13.8230 
C05  39405019.0230   39405023.9770   39405023.2290  205192274.4300  158667704.0640  166735550.3600         34.2300         41.4700         36.3500         27.2910         20.9590         22.0050 
C07  37675116.9190   37675115.5940   37675112.5870  196184279.1560  151702153.5800  159415801.3530         42.3900         48.6100         42.7200      -1503.9060      -1162.8920      -1222.0740 
C08  36374751.9180   36374748.8490   36374746.8930  189412932.0160  146466109.2430  153913523.0940         45.9400         52.1600         46.6800       -205.0650       -158.5910       -166.5970 
C10  36864039.6430   36864040.8820   36864037.3950  191960774.3630  148436271.2520  155983857.6050         43.3200         48.9500         43.8800      -1275.0710       -985.9400      -1036.0890 
C13  36921048.7370   36921053.2390   36921050.1400  192257799.4380  148666066.2080  156225314.1780         47.1600         50.1400         45.5600        -62.6470        -48.4340        -50.8710 
C14  24262168.3860   24262168.5740   24262165.4050  126339869.9280   97694154.3500  102661592.7690         41.5700         49.2500         44.0900      -2664.9480      -2060.7240      -2165.4760 
C27  22673893.4280          0.0000   22673893.6170  118069060.6190          0.0000   95940879.0860         49.0000          0.0000         47.6500       2001.7880          0.0000       1626.6360 
C28  21821700.5270          0.0000   21821700.3850  113631550.7250          0.0000   92335041.1140         51.9400          0.0000         50.8600       -456.8950          0.0000       -371.2460 
C32  26108373.6580          0.0000   26108392.2840  135953211.5580          0.0000  110473257.3190         36.5400          0.0000         39.2900       3327.0970          0.0000       2703.4690 
C33  22780958.7580          0.0000   22780970.6010  118626848.2320          0.0000   96394256.4760         50.5100          0.0000         50.0400      -1465.9360          0.0000      -1191.1270 
C38  36195815.0170          0.0000   36195811.9360  188481237.2420          0.0000  153156481.7480         50.5100          0.0000         50.3100       -219.9660          0.0000       -178.7510 
C39  40607022.8540          0.0000   40607030.9050  211451597.7650          0.0000  171821852.3800         35.5000          0.0000         37.4700       1715.8070          0.0000       1394.1970 
C40  37885149.3910          0.0000   37885150.1380  197277947.4020          0.0000  160304519.6200         44.2900          0.0000         43.7400      -1647.2460          0.0000      -1338.5270 
C41  22386457.4310          0.0000   22386463.6690  116572517.3570          0.0000   94724907.6710         51.0400          0.0000         50.9600       1624.2390          0.0000       1319.8030 
C42  26963404.8300          0.0000   26963415.3570  140405755.8590          0.0000  114091326.2280         35.7800          0.0000         36.9100      -3150.1400          0.0000      -2559.7050 
C43  25486514.4650          0.0000   25486518.0390  132715003.6090          0.0000  107841844.5740         40.0100          0.0000         40.3900      -2529.6830          0.0000      -2055.5710 
C46  27071084.0070          0.0000   27071100.6220  140966136.7200          0.0000  114546566.5200         32.8800          0.0000         34.3000      -1772.4900          0.0000      -1440.2180 
C59  37773156.7280          0.0000   37773144.5970  196694713.3560          0.0000  159830503.1910         45.7800          0.0000         45.1700         15.3610          0.0000         12.4310 
C60  37925331.3720          0.0000   37925317.5060  197487157.5970          0.0000  160474386.8730         45.1100          0.0000         44.5600        -12.5610          0.0000        -10.1910 
E07  27886941.4310   27886946.2020   27886946.0850          0.0000          0.0000  146546938.4010  109434468.1150  112289271.5980          0.0000          0.0000         33.9500         34.8000         42.0200          0.0000          0.0000      -2059.4060      -1537.8700      -1577.8980          0.0000          0.0000 
E10  26677592.5530   26677596.7490   26677596.9590          0.0000          0.0000  140191877.6350  104688880.9510  107419883.3690          0.0000          0.0000         38.0100         37.7200         44.0200          0.0000          0.0000       1790.2630       1336.9180       1371.7120          0.0000          0.0000 
E12  23342508.8190   23342507.6010   23342508.2550          0.0000          0.0000  122666056.0740   91601456.1990   93991070.8060          0.0000          0.0000         41.0300         39.9900         47.7100          0.0000          0.0000       1269.8770        948.2030        972.9940          0.0000          0.0000 
E19  26448015.2050   26448017.2840   26448017.3610          0.0000          0.0000  138985593.6780  103787877.6660  106495647.8020          0.0000          0.0000         38.6100         36.9400         44.1000          0.0000          0.0000       2339.0540       1746.5420       1792.2970          0.0000          0.0000 
E24  26439049.5170   26439053.6310   26439053.1830          0.0000          0.0000  138938204.4010  103752602.2140  106459189.7390          0.0000          0.0000         38.2400         38.6300         45.1700          0.0000          0.0000       -856.8080       -639.8790       -656.6060          0.0000          0.0000 
E25  28787573.3360   28787580.6680   28787580.8780          0.0000          0.0000  151279710.4600  112968651.6260  115915657.8400          0.0000          0.0000         30.8700         31.3300         39.0200          0.0000          0.0000       1405.0580       1049.4560       1076.7060          0.0000          0.0000 
E26  27374096.7250   27374100.0760   27374100.0220          0.0000          0.0000  143851939.0380  107421965.4460  110224277.4690          0.0000          0.0000         35.5900         36.7000         43.5700          0.0000          0.0000      -1707.1420      -1274.7520      -1307.9730          0.0000          0.0000 
E31  26582625.8920   26582635.0780   26582634.5590          0.0000          0.0000  139692658.9980  104315995.8140  107037280.8850          0.0000          0.0000         37.3100         36.4300         43.6900          0.0000          0.0000      -2534.3620      -1892.5730      -1941.8870          0.0000          0.0000 
E33  24180348.3850   24180348.0250   24180348.4150          0.0000          0.0000  127068852.1860   94889236.0890   97364594.1050          0.0000          0.0000         46.0800         45.4900         52.8200          0.0000          0.0000       -468.8280       -350.0790       -359.1970          0.0000          0.0000 
> 2022 05 18 09 00  5.0000000  0 51
G02  21671467.1150          0.0000          0.0000  113884708.9990          0.0000          0.0000          0.0000         48.1200          0.0000          0.0000          0.0000 
G04  25242383.7450          0.0000   25242388.1980  132649678.2760          0.0000          0.0000   99056630.9290         33.3500          0.0000          0.0000         33.7600 
G05  22426050.2270          0.0000          0.0000  117850095.7210          0.0000          0.0000          0.0000         43.2600          0.0000          0.0000          0.0000 
G06  21412969.1990          0.0000   21412970.7330  112526195.5760          0.0000          0.0000   84029470.6090         46.6200          0.0000          0.0000         45.9200 
G09  23070501.7450          0.0000   23070502.7200  121236409.6290          0.0000          0.0000   90533752.9130         40.9600          0.0000          0.0000         41.4800 
G11  20849808.0220          0.0000   20849809.3680  109566913.1130          0.0000          0.0000   81819695.8890         48.0100          0.0000          0.0000         47.9900 
G12  22326095.1030          0.0000          0.0000  117324503.0890          0.0000          0.0000          0.0000         44.7200          0.0000          0.0000          0.0000 
G17  23319714.7710          0.0000          0.0000  122545957.3490          0.0000          0.0000          0.0000         38.7400          0.0000          0.0000          0.0000 
G19  21812260.4450          0.0000          0.0000  114624348.5660          0.0000          0.0000          0.0000         44.6200          0.0000          0.0000          0.0000 
G20  20635693.5190          0.0000          0.0000  108441680.3190          0.0000          0.0000          0.0000         47.9600          0.0000          0.0000          0.0000 
G25  23644756.8500          0.0000   23644761.5300  124254096.2230          0.0000          0.0000   92787167.2910         36.0200          0.0000          0.0000         38.3200 
R05  23777295.5500          0.0000   23777300.0970  127103537.3720   98858461.3510         43.1700         39.8700      -4118.2930      -3203.1390 
R06  19643332.3380          0.0000          0.0000  104820792.0770          0.0000         44.0100          0.0000       -943.4520          0.0000 
R07  20332158.3460          0.0000   20332161.3350  108839994.4200   84653496.8370         52.1400         49.5500       3044.1790       2367.6770 
R08  24153060.2450          0.0000   24153081.8290  129338456.2280  100596662.5970         36.7300         33.3300       4480.5700       3484.8470 
R12  23397785.3490          0.0000   23397793.7170  124986768.0840   97211917.9680         42.5700         41.3600      -2176.9960      -1693.2360 
R20  23217740.9000          0.0000   23217749.7000  124155733.6180   96565690.6250         31.7900         40.7600      -2559.5540      -1990.9270 
R21  20007824.7120          0.0000   20007826.3880  107066193.3540   83273899.6350         54.2300         50.7800         63.7380         49.6040 
R22  21117688.6430          0.0000   21117689.2990  112727681.7120   87677093.1990         40.9700         34.5800       2404.5910       1870.1220 
C01  37852898.7330   37852900.0210   37852900.4820  197109978.4190  152417900.9490  160167968.6590         42.9300         46.1200         41.2600          1.9120          1.4660          1.6370 
C02  37820085.5800   37820084.2190   37820085.4020  196939116.0890  152285749.0190  160029157.8530         40.4900         48.5400         40.4900         27.4120         21.2850         22.3870 
C03  37169236.0220   37169234.5120   37169234.5150  193549976.2730  149665117.6890  157275208.6970         45.3200         49.6900         43.6800         15.4910         12.0180         12.6360 
C04  38856139.1970   38856138.9230   38856138.2930  202334123.6160  156457562.3720  164413036.0390         38.3400         44.5700         39.2900        -16.6680        -12.9600        -13.6930 
C05  39405013.6910   39405018.6500   39405017.8940  205192246.7370  158667682.6590  166735527.8720         34.1900         41.4800         36.3700         27.5240         21.2200         22.2000 
C07  37675405.6800   37675404.3430   37675401.3540  196185782.7020  151703316.2080  159417023.0840         42.3700         48.6300         42.7300      -1503.9060      -1162.8450      -1221.8980 
C08  36374791.2310   36374788.1560   36374786.2100  189413136.6720  146466267.4910  153913689.3810         45.9200         52.1700         46.7000       -204.8970       -158.4420       -166.4300 
C10  36864284.4400   36864285.6760   36864282.1930  191962049.0630  148437256.9290  155984893.3970         43.2800         48.9600         43.9000      -1275.0050       -985.8940      -1036.0610 
C13  36921060.6830   36921065.1880   36921062.0870  192257861.6310  148666114.2940  156225364.7120         47.1300         50.1700         45.5700        -62.3860        -48.2010        -50.6760 
C14  24262680.1080   24262680.3000   24262677.1280  126342534.5940   97696214.8340  102663758.0270         41.5400         49.2800         44.1000      -2665.0600      -2060.7610      -2165.5690 
C27  22673508.9540          0.0000   22673509.1440  118067058.5330          0.0000   95939252.2220         48.9600          0.0000         47.6500       2001.8060          0.0000       1626.6830 
C28  21821788.2210          0.0000   21821788.0800  113632007.3590          0.0000   92335412.1640         51.9200          0.0000         50.8700       -457.0250          0.0000       -371.3490 
C32  26107734.6290          0.0000   26107753.2450  135949884.1920          0.0000  110470553.6080         36.5000          0.0000         39.3100       3327.1530          0.0000       2703.5340 
C33  22781240.2390          0.0000   22781252.0830  118628313.9640          0.0000   96395447.5000         50.4900          0.0000         50.0500      -1466.1870          0.0000      -1191.3500 
C38  36195857.1870          0.0000   36195854.1080  188481456.7890          0.0000  153156660.1380         50.4900          0.0000         50.3200       -219.7610          0.0000       -178.5370 
C39  40606693.2580          0.0000   40606701.3040  211449881.5730          0.0000  171820457.8550         35.4800          0.0000         37.5000       1716.0110          0.0000       1394.3920 
C40  37885465.6640          0.0000   37885466.4110  197279594.3120          0.0000  160305857.8680         44.2600          0.0000         43.7700      -1647.1430          0.0000      -1338.4900 
C41  22386145.4930          0.0000   22386151.7320  116570892.9870          0.0000   94723587.7310         51.0200          0.0000         50.9600       1623.9220          0.0000       1319.5790 
C42  26964009.7260          0.0000   26964020.2480  140408905.7830          0.0000  114093885.8160         35.7300          0.0000         36.8800      -3149.9350          0.0000      -2559.6870 
C43  25487000.2210          0.0000   25487003.7980  132717533.0010          0.0000  107843899.8990         39.9900          0.0000         40.4000      -2529.7300          0.0000      -2055.4960 
C46  27071424.3920          0.0000   27071441.0140  140967909.0570          0.0000  114548006.6600         32.8300          0.0000         34.2500      -1772.4990          0.0000      -1440.0880 
C59  37773153.6950          0.0000   37773141.5660  196694697.5180          0.0000  159830490.3120         45.7600          0.0000         45.1700         15.5750          0.0000         12.6820 
C60  37925333.6790          0.0000   37925319.8110  197487169.6420          0.0000  160474396.6680         45.0800          0.0000         44.5700        -12.2810          0.0000        -10.0230 
E07  27887333.2350   27887338.0150   27887337.8870          0.0000          0.0000  146548997.3740  109436005.6550  112290849.2600          0.0000          0.0000         33.9500         34.8200         42.0300          0.0000          0.0000      -2059.3310      -1537.8040      -1577.9540          0.0000          0.0000 
E10  26677251.8110   26677256.0060   26677256.2180          0.0000          0.0000  140190087.0020  104687543.7870  107418511.3190          0.0000          0.0000         37.9900         37.7400         44.0200          0.0000          0.0000       1790.3930       1337.0300       1371.9260          0.0000          0.0000 
E12  23342267.1060   23342265.9030   23342266.5450          0.0000          0.0000  122664785.8320   91600507.6170   93990097.4940          0.0000          0.0000         41.0100         40.0000         47.7300          0.0000          0.0000       1269.9610        948.4360        973.1620          0.0000          0.0000 
E19  26447570.0620   26447572.1510   26447572.2200          0.0000          0.0000  138983254.4060  103786130.7900  106493855.3650          0.0000          0.0000         38.6000         36.9700         44.1200          0.0000          0.0000       2338.8860       1746.4680       1792.1860          0.0000          0.0000 
E24  26439212.5480   26439216.6570   26439216.2120          0.0000          0.0000  138939061.1570  103753242.0090  106459846.2210          0.0000          0.0000         38.2000         38.6400         45.1800          0.0000          0.0000       -857.0780       -640.0840       -656.8110          0.0000          0.0000 
E25  28787305.9160   28787313.2280   28787313.4490          0.0000          0.0000  151278305.1460  112967602.2220  115914581.0510          0.0000          0.0000         30.8700         31.3300         38.9900          0.0000          0.0000       1404.9370       1049.1770       1076.6690          0.0000          0.0000 
E26  27374421.4800   27374424.8280   27374424.7720          0.0000          0.0000  143853645.6940  107423239.9120  110225585.1820          0.0000          0.0000         35.5800         36.7000         43.5700          0.0000          0.0000      -1706.8440      -1274.6870      -1307.9080          0.0000          0.0000 
E31  26583108.1200   26583117.3080   26583116.7910          0.0000          0.0000  139695193.0670  104317888.1240  107039222.5590          0.0000          0.0000         37.2700         36.4500         43.7000          0.0000          0.0000      -2534.4080      -1892.4990      -1941.8400          0.0000          0.0000 
E33  24180437.5130   24180437.1570   24180437.5400          0.0000          0.0000  127069320.6000   94889585.8840   97364953.0310          0.0000          0.0000         46.0400         45.4900         52.8200          0.0000          0.0000       -468.6790       -350.0330       -359.1510          0.0000          0.0000 
> 2022 05 18 09 00  6.0000000  0 51
G02  21671310.3330          0.0000          0.0000  113883885.1070          0.0000          0.0000          0.0000         48.1000          0.0000          0.0000          0.0000 
G04  25242841.5660          0.0000   25242845.9970  132652084.0620          0.0000          0.0000   99058427.4650         33.3400          0.0000          0.0000         33.7600 
G05  22425515.0710          0.0000          0.0000  117847283.3230          0.0000          0.0000          0.0000         43.2500          0.0000          0.0000          0.0000 
G06  21413207.8730          0.0000   21413209.3820  112527449.7370          0.0000          0.0000   84030407.1680         46.6100          0.0000          0.0000         45.9300 
G09  23070717.9910          0.0000   23070718.9710  121237546.0300          0.0000          0.0000   90534601.5230         40.9100          0.0000          0.0000         41.4700 
G11  20849681.0000          0.0000   20849682.3590  109566245.6530          0.0000          0.0000   81819197.4570         47.9900          0.0000          0.0000         48.0000 
G12  22326360.5210          0.0000          0.0000  117325897.8050          0.0000          0.0000          0.0000         44.7000          0.0000          0.0000          0.0000 
G17  23320289.7640          0.0000          0.0000  122548978.8800          0.0000          0.0000          0.0000         38.7100          0.0000          0.0000          0.0000 
G19  21812794.9840          0.0000          0.0000  114627157.6550          0.0000          0.0000          0.0000         44.6000          0.0000          0.0000          0.0000 
G20  20635470.5100          0.0000          0.0000  108440508.2650          0.0000          0.0000          0.0000         47.9300          0.0000          0.0000          0.0000 
G25  23644616.5310          0.0000   23644621.1990  124253358.7630          0.0000          0.0000   92786616.5880         36.0300          0.0000          0.0000         38.3300 
R05  23778065.9930          0.0000   23778070.5430  127107655.7800   98861664.5440         43.1000         39.8100      -4117.9580      -3202.7290 
R06  19643509.2110          0.0000          0.0000  104821735.9650          0.0000         43.9800          0.0000       -943.7780          0.0000 
R07  20331589.7130          0.0000   20331592.6990  108836950.5140   84651129.3620         52.1200         49.5200       3044.1790       2367.6960 
R08  24152223.6060          0.0000   24152245.2050  129333975.8210  100593177.7750         36.7200         33.3000       4480.8780       3485.4250 
R12  23398192.9360          0.0000   23398201.3050  124988945.3250   97213611.3740         42.5500         41.3400      -2176.8750      -1693.1890 
R20  23218219.6420          0.0000   23218228.4480  124158293.5810   96567681.6850         31.7700         40.7200      -2559.7210      -1990.7500 
R21  20007812.8300          0.0000   20007814.5060  107066129.7630   83273850.1730         54.2200         50.7500         63.9710         49.7810 
R22  21117238.2020          0.0000   21117238.8610  112725277.1860   87675223.0020         40.9400         34.5600       2405.0380       1870.5880 
C01  37852898.3490   37852899.6480   37852900.0970  197109976.4280  152417899.4000  160167967.0430         42.9300         46.1400         41.2600          2.4990          1.9320          2.0560 
C02  37820080.2730   37820078.9210   37820080.0930  196939088.5140  152285727.6990  160029135.4580         40.4700         48.5400         40.4900         28.0730         21.7690         22.7500 
C03  37169233.0270   37169231.5370   37169231.5160  193549960.7380  149665105.6690  157275196.0880         45.2900         49.7000         43.6900         16.0500         12.4840         13.0360 
C04  38856142.4390   38856142.1620   38856141.5420  202334140.3620  156457575.2980  164413049.6180         38.3100         44.5700         39.2900        -16.3320        -12.4660        -13.1620 
C05  39405008.4700   39405013.4060   39405012.6850  205192219.2920  158667661.4110  166735505.5170         34.1400         41.4900         36.3700         27.8500         21.6580         22.8240 
C07  37675694.4530   37675693.1280   37675690.1230  196187286.4870  151704479.0310  159418245.0480         42.3600         48.6400         42.7300      -1503.2730      -1162.3890      -1221.5900 
C08  36374830.5460   36374827.4810   36374825.5210  189413341.4610  146466425.8500  153913855.8030         45.8900         52.1800         46.7000       -204.2080       -157.8920       -165.9830 
C10  36864529.2950   36864530.5270   36864527.0490  191963324.0790  148438242.8550  155985929.4500         43.2600         48.9800         43.9200      -1274.5310       -985.5680      -1035.6520 
C13  36921072.6520   36921077.1590   36921074.0540  192257923.9910  148666162.5200  156225415.3930         47.1100         50.1800         45.5700        -61.8000        -47.7540        -50.2750 
C14  24263191.9040   24263192.1000   24263188.9210  126345199.7020   97698275.6710  102665923.6570         41.5200         49.2900         44.1000      -2664.6970      -2060.5190      -2165.3370 
C27  22673124.5310          0.0000   22673124.7190  118065056.7890          0.0000   95937625.6500         48.9400          0.0000         47.6500       2002.2250          0.0000       1626.9340 
C28  21821876.0100          0.0000   21821875.8680  113632464.5160          0.0000   92335783.6460         51.8900          0.0000         50.8700       -456.7550          0.0000       -371.1720 
C32  26107095.6560          0.0000   26107114.2610  135946557.1040          0.0000  110467850.1220         36.4900          0.0000         39.3300       3327.6840          0.0000       2703.9620 
C33  22781521.8330          0.0000   22781533.6750  118629780.3300          0.0000   96396639.0490         50.4700          0.0000         50.0500      -1466.0200          0.0000      -1191.2760 
C38  36195899.3740          0.0000   36195896.2950  188481676.4840          0.0000  153156838.6620         50.4800          0.0000         50.3300       -219.1560          0.0000       -178.0710 
C39  40606363.7000          0.0000   40606371.7450  211448165.5120          0.0000  171819063.4210         35.4700          0.0000         37.5200       1716.5420          0.0000       1394.8770 
C40  37885781.9930          0.0000   37885782.7410  197281241.5110          0.0000  160307196.3500         44.2500          0.0000         43.7800      -1646.7150          0.0000      -1338.1270 
C41  22385833.6710          0.0000   22385839.9100  116569269.2690          0.0000   94722268.3310         51.0000          0.0000         50.9600       1624.0250          0.0000       1319.6540 
C42  26964614.7090          0.0000   26964625.2370  140412055.9980          0.0000  114096445.6030         35.7200          0.0000         36.8400      -3149.6830          0.0000      -2559.3880 
C43  25487486.0210          0.0000   25487489.5950  132720062.7670          0.0000  107845955.5560         39.9700          0.0000         40.4100      -2529.2640          0.0000      -2055.3290 
C46  27071764.8070          0.0000   27071781.4270  140969681.7480          0.0000  114549447.1290         32.7700          0.0000         34.1200      -1772.1640          0.0000      -1440.0880 
C59  37773150.6940          0.0000   37773138.5660  196694681.8630          0.0000  159830477.5850         45.7300          0.0000         45.1700         16.1610          0.0000         13.1950 
C60  37925336.0330          0.0000   37925322.1650  197487181.8850          0.0000  160474406.6130         45.0600          0.0000         44.5700        -11.6760          0.0000         -9.5200 
E07  27887725.1470   27887729.9360   27887729.8010          0.0000          0.0000  146551056.8680  109437543.5750  112292427.3080          0.0000          0.0000         33.9300         34.8200         42.0500          0.0000          0.0000      -2059.1170      -1537.4970      -1577.7120          0.0000          0.0000 
E10  26676911.0840   26676915.2790   26676915.4870          0.0000          0.0000  140188296.5270  104686206.7570  107417139.4130          0.0000          0.0000         37.9800         37.7500         44.0200          0.0000          0.0000       1791.0360       1337.5140       1372.3640          0.0000          0.0000 
E12  23342025.4210   23342024.2150   23342024.8570          0.0000          0.0000  122663515.8010   91599559.2290   93989124.3620          0.0000          0.0000         40.9900         40.0000         47.7400          0.0000          0.0000       1270.6680        948.9110        973.5620          0.0000          0.0000 
E19  26447124.9950   26447127.0860   26447127.1510          0.0000          0.0000  138980915.5900  103784384.2740  106492063.2930          0.0000          0.0000         38.6000         36.9800         44.1600          0.0000          0.0000       2339.1840       1746.9150       1792.4090          0.0000          0.0000 
E24  26439375.7160   26439379.8170   26439379.3850          0.0000          0.0000  138939918.5320  103753882.2500  106460503.1500          0.0000          0.0000         38.1600         38.6600         45.2000          0.0000          0.0000       -857.0500       -640.0650       -656.6150          0.0000          0.0000 
E25  28787038.6130   28787045.9240   28787046.1400          0.0000          0.0000  151276900.4210  112966553.2320  115913504.7040          0.0000          0.0000         30.9000         31.2900         38.9300          0.0000          0.0000       1405.1330       1049.1960       1076.6040          0.0000          0.0000 
E26  27374746.3030   27374749.6590   27374749.5970          0.0000          0.0000  143855352.6250  107424514.5540  110226893.0830          0.0000          0.0000         35.5400         36.7000         43.5700          0.0000          0.0000      -1706.3410      -1274.2680      -1307.5170          0.0000          0.0000 
E31  26583590.4000   26583599.5680   26583599.0740          0.0000          0.0000  139697727.4270  104319780.6790  107041164.4600          0.0000          0.0000         37.2100         36.4600         43.7000          0.0000          0.0000      -2533.8490      -1892.3220      -1941.3930          0.0000          0.0000 
E33  24180526.7150   24180526.3540   24180526.7440          0.0000          0.0000  127069789.3230   94889935.9020   97365312.1730          0.0000          0.0000         46.0300         45.4900         52.8300          0.0000          0.0000       -468.2690       -349.6700       -358.7500          0.0000          0.0000 
> 2022 05 18 09 00  7.0000000  0 51
G02  21671153.5850          0.0000          0.0000  113883061.4080          0.0000          0.0000          0.0000         48.0800          0.0000          0.0000          0.0000 
G04  25243299.4500          0.0000   25243303.9320  132654490.3920          0.0000          0.0000   99060224.3710         33.3600          0.0000          0.0000         33.8000 
G05  22424979.9600          0.0000          0.0000  117844471.3620          0.0000          0.0000          0.0000         43.2400          0.0000          0.0000          0.0000 
G06  21413446.5580          0.0000   21413448.0940  112528704.1660          0.0000          0.0000   84031343.9150         46.5900          0.0000          0.0000         45.9700 
G09  23070934.3710          0.0000   23070935.3440  121238683.1170          0.0000          0.0000   90535450.6560         40.8700          0.0000          0.0000         41.5000 
G11  20849554.0280          0.0000   20849555.3900  109565578.4860          0.0000          0.0000   81818699.2600         47.9700          0.0000          0.0000         48.0300 
G12  22326626.0560          0.0000          0.0000  117327293.1820          0.0000          0.0000          0.0000         44.6700          0.0000          0.0000          0.0000 
G17  23320864.8340          0.0000          0.0000  122552000.7870          0.0000          0.0000          0.0000         38.7100          0.0000          0.0000          0.0000 
G19  21813329.6480          0.0000          0.0000  114629967.2180          0.0000          0.0000          0.0000         44.5800          0.0000          0.0000          0.0000 
G20  20635247.5570          0.0000          0.0000  108439336.7310          0.0000          0.0000          0.0000         47.9100          0.0000          0.0000          0.0000 
G25  23644476.3320          0.0000   23644480.9700  124252622.0030          0.0000          0.0000   92786066.4410         36.0500          0.0000          0.0000         38.3700 
R05  23778836.4940          0.0000   23778841.0460  127111774.5250   98864868.0070         42.9900         39.8100      -4119.1410      -3203.7440 
R06  19643686.2770          0.0000          0.0000  104822680.8030          0.0000         43.9600          0.0000       -945.6870          0.0000 
R07  20331021.2180          0.0000   20331024.2040  108833907.3210   84648762.4360         52.0900         49.5000       3042.5490       2366.4290 
R08  24151386.9560          0.0000   24151408.5600  129329495.5230  100589693.0810         36.7000         33.2800       4479.9180       3484.5680 
R12  23398600.6570          0.0000   23398609.0320  124991123.1870   97215305.2390         42.5700         41.3000      -2178.4030      -1694.2880 
R20  23218698.4140          0.0000   23218707.2160  124160853.8370   96569673.0080         31.7500         40.6700      -2560.4670      -1991.6630 
R21  20007801.0270          0.0000   20007802.7020  107066066.6210   83273801.0670         54.2200         50.7300         62.6200         48.7010 
R22  21116787.7770          0.0000   21116788.4320  112722872.8570   87673352.9860         40.8800         34.5000       2403.9200       1869.6650 
C01  37852897.9690   37852899.2730   37852899.7140  197109974.5170  152417897.9300  160167965.5050         42.9000         46.1500         41.2600          1.4750          1.1410          1.1710 
C02  37820075.0000   37820073.6330   37820074.8210  196939061.0340  152285706.4610  160029113.1240         40.4500         48.5500         40.4900         26.9930         20.8750         21.9770 
C03  37169230.0630   37169228.5610   37169228.5530  193549945.2880  149665093.7300  157275183.5290         45.2900         49.7000         43.6800         15.0440         11.6090         12.1700 
C04  38856145.6450   38856145.3760   38856144.7430  202334157.1600  156457588.3000  164413063.2900         38.2700         44.5800         39.2800        -17.2260        -13.3600        -14.1400 
C05  39405003.1790   39405008.1290   39405007.3870  205192191.8830  158667640.2290  166735483.2750         34.1500         41.5100         36.3500         26.9280         20.8010         21.8840 
C07  37675983.2920   37675981.9550   37675978.9650  196188790.4800  151705642.0140  159419467.1510         42.3300         48.6400         42.7200      -1504.4650      -1163.3010      -1222.4000 
C08  36374869.8840   36374866.8210   36374864.8580  189413546.3160  146466584.2570  153914022.2670         45.8700         52.1800         46.6900       -205.2230       -158.6740       -166.7930 
C10  36864774.1910   36864775.4300   36864771.9460  191964599.3150  148439228.9410  155986965.6840         43.2300         48.9900         43.9300      -1275.6950       -986.4150      -1036.6300 
C13  36921084.6470   36921089.1530   36921086.0490  192257986.4540  148666210.8210  156225466.1480         47.0800         50.2000         45.5600        -62.8150        -48.5640        -51.0290 
C14  24263703.7920   24263703.9830   24263700.8130  126347865.1740   97700336.7750  102668089.5570         41.4700         49.2900         44.0900      -2666.0380      -2061.4880      -2166.2960 
C27  22672740.1680          0.0000   22672740.3560  118063055.3060          0.0000   95935999.2810         48.9100          0.0000         47.6500       2001.0710          0.0000       1626.0220 
C28  21821963.8850          0.0000   21821963.7430  113632922.1040          0.0000   92336155.4740         51.8800          0.0000         50.8600       -458.1050          0.0000       -372.2710 
C32  26106456.7130          0.0000   26106475.3050  135943230.2200          0.0000  110465146.8100         36.4900          0.0000         39.3300       3326.4540          0.0000       2702.9470 
C33  22781803.5360          0.0000   22781815.3770  118631247.2480          0.0000   96397831.0440         50.4500          0.0000         50.0500      -1467.5010          0.0000      -1192.4960 
C38  36195941.5680          0.0000   36195938.4880  188481896.2300          0.0000  153157017.2300         50.4600          0.0000         50.3300       -220.0870          0.0000       -178.8720 
C39  40606034.1220          0.0000   40606042.1600  211446449.4440          0.0000  171817669.0030         35.4800          0.0000         37.5200       1715.6200          0.0000       1394.0760 
C40  37886098.3550          0.0000   37886099.1020  197282888.8990          0.0000  160308534.9900         44.2200          0.0000         43.7800      -1647.7390          0.0000      -1338.9740 
C41  22385521.9570          0.0000   22385528.1940  116567646.1050          0.0000   94720949.3810         50.9800          0.0000         50.9600       1622.6000          0.0000       1318.4710 
C42  26965219.6920          0.0000   26965230.2160  140415206.3700          0.0000  114099005.5540         35.6800          0.0000         36.7800      -3150.7360          0.0000      -2560.1800 
C43  25487971.9020          0.0000   25487975.4780  132722592.8140          0.0000  107848011.4140         39.9500          0.0000         40.4100      -2530.4560          0.0000      -2056.1950 
C46  27072105.2910          0.0000   27072121.9100  140971454.7430          0.0000  114550887.8340         32.8000          0.0000         34.0500      -1773.4490          0.0000      -1441.1220 
C59  37773147.6930          0.0000   37773135.5630  196694666.2920          0.0000  159830464.9440         45.7100          0.0000         45.1600         15.1740          0.0000         12.2910 
C60  37925338.4100          0.0000   37925324.5440  197487194.2220          0.0000  160474416.6290         45.0500          0.0000         44.5800        -12.7930          0.0000        -10.3770 
E07  27888117.1240   27888121.9030   27888121.7760          0.0000          0.0000  146553116.7440  109439081.8110  112294005.6610          0.0000          0.0000         33.9100         34.8700         42.0700          0.0000          0.0000      -2060.3370      -1538.5870      -1578.7360          0.0000          0.0000 
E10  26676570.3780   26676574.5650   26676574.7790          0.0000          0.0000  140186506.1310  104684869.7870  107415767.5580          0.0000          0.0000         37.9800         37.8200         44.0300          0.0000          0.0000       1790.1320       1336.7140       1371.5910          0.0000          0.0000 
E12  23341783.7660   23341782.5460   23341783.2010          0.0000          0.0000  122662245.9030   91598610.9450   93988151.3260          0.0000          0.0000         40.9800         40.0400         47.7600          0.0000          0.0000       1269.5880        948.0070        972.7800          0.0000          0.0000 
E19  26446679.9920   26446682.0770   26446682.1450          0.0000          0.0000  138978577.1290  103782638.0380  106490271.4980          0.0000          0.0000         38.5800         37.0200         44.1800          0.0000          0.0000       2338.0390       1745.8620       1791.4410          0.0000          0.0000 
E24  26439538.9590   26439543.0600   26439542.6260          0.0000          0.0000  138940776.3980  103754522.8680  106461160.4810          0.0000          0.0000         38.1300         38.7000         45.2100          0.0000          0.0000       -858.4470       -641.0800       -657.7420          0.0000          0.0000 
E25  28786771.4170   28786778.7190   28786778.9400          0.0000          0.0000  151275496.2030  112965504.6180  115912428.7330          0.0000          0.0000         30.9100         31.2900         38.8700          0.0000          0.0000       1403.6990       1048.2920       1075.6450          0.0000          0.0000 
E26  27375071.1680   27375074.5130   27375074.4670          0.0000          0.0000  143857059.7240  107425789.3320  110228201.1000          0.0000          0.0000         35.5100         36.7400         43.5800          0.0000          0.0000      -1707.5430      -1275.2180      -1308.3080          0.0000          0.0000 
E31  26584072.7280   26584081.9180   26584081.4040          0.0000          0.0000  139700262.0320  104321673.3700  107043106.5490          0.0000          0.0000         37.2100         36.5200         43.7200          0.0000          0.0000      -2535.0420      -1893.0200      -1942.3250          0.0000          0.0000 
E33  24180615.9420   24180615.5800   24180615.9700          0.0000          0.0000  127070258.2250   94890286.0590   97365671.4650          0.0000          0.0000         46.0100         45.5300         52.8400          0.0000          0.0000       -469.3210       -350.4980       -359.6170          0.0000          0.0000 
> 2022 05 18 09 00  8.0000000  0 51
G02  21670996.8360          0.0000          0.0000  113882237.6020          0.0000          0.0000          0.0000         48.0700          0.0000          0.0000          0.0000 
G04  25243757.4630          0.0000   25243761.8650  132656896.9030          0.0000          0.0000   99062021.4530         33.4200          0.0000          0.0000         33.8200 
G05  22424444.8860          0.0000          0.0000  117841659.5480          0.0000          0.0000          0.0000         43.2400          0.0000          0.0000          0.0000 
G06  21413685.2670          0.0000   21413686.8050  112529958.5490          0.0000          0.0000   84032280.6180         46.5900          0.0000          0.0000         46.0100 
G09  23071150.8380          0.0000   23071151.8240  121239820.6400          0.0000          0.0000   90536300.0850         40.8400          0.0000          0.0000         41.5100 
G11  20849427.0610          0.0000   20849428.4440  109564911.3260          0.0000          0.0000   81818201.0440         47.9500          0.0000          0.0000         48.0700 
G12  22326891.6430          0.0000          0.0000  117328688.9220          0.0000          0.0000          0.0000         44.6500          0.0000          0.0000          0.0000 
G17  23321439.9040          0.0000          0.0000  122555022.7520          0.0000          0.0000          0.0000         38.7200          0.0000          0.0000          0.0000 
G19  21813864.3510          0.0000          0.0000  114632776.9910          0.0000          0.0000          0.0000         44.5700          0.0000          0.0000          0.0000 
G20  20635024.6490          0.0000          0.0000  108438165.4120          0.0000          0.0000          0.0000         47.8800          0.0000          0.0000          0.0000 
G25  23644336.2210          0.0000   23644340.8780  124251885.7020          0.0000          0.0000   92785516.5820         36.0700          0.0000          0.0000         38.4100 
R05  23779607.0150          0.0000   23779611.5720  127115893.3140   98868071.4860         42.8400         39.8400      -4119.1410      -3203.7250 
R06  19643863.4570          0.0000          0.0000  104823626.2750          0.0000         43.9200          0.0000       -946.1900          0.0000 
R07  20330452.7940          0.0000   20330455.7780  108830864.5180   84646395.8160         52.0700         49.4600       3042.2880       2366.1960 
R08  24150550.2700          0.0000   24150571.8790  129325015.0550  100586208.2590         36.7000         33.2200       4480.3840       3484.7720 
R12  23399008.4120          0.0000   23399016.7890  124993301.3160   97216999.3320         42.5700         41.2600      -2178.5610      -1694.4370 
R20  23219177.2120          0.0000   23219186.0160  124163414.1740   96571664.3770         31.7600         40.6300      -2560.3830      -1991.6070 
R21  20007789.2630          0.0000   20007790.9390  107066003.6480   83273752.0820         54.2200         50.7000         62.5550         48.6630 
R22  21116337.3630          0.0000   21116338.0220  112720468.4620   87671482.8860         40.8400         34.4700       2404.0420       1869.8140 
C01  37852897.5730   37852898.8710   37852899.3190  197109972.4220  152417896.3100  160167963.7960         42.8900         46.1600         41.2600          1.7820          1.4010          1.5160 
C02  37820069.6830   37820068.3220   37820069.5040  196939033.3560  152285685.0540  160029090.6340         40.4300         48.5600         40.4800         27.3560         21.1550         22.2750 
C03  37169227.0610   37169225.5500   37169225.5520  193549929.6450  149665081.6410  157275170.8160         45.2600         49.7200         43.6800         15.3420         11.8230         12.5150 
C04  38856148.8360   38856148.5550   38856147.9340  202334173.7600  156457601.1440  164413076.7750         38.2500         44.5800         39.2600        -16.8540        -13.0620        -13.7300 
C05  39404997.8830   39405002.8160   39405002.0910  205192164.2920  158667618.9090  166735460.8530         34.1800         41.5200         36.3400         27.2070         21.0620         22.1630 
C07  37676272.0800   37676270.7490   37676267.7500  196190294.3330  151706804.8920  159420689.1660         42.3200         48.6500         42.7100      -1504.1020      -1163.1060      -1222.2240 
C08  36374909.1910   36374906.1250   36374904.1670  189413750.9690  146466742.5050  153914188.5580         45.8400         52.1800         46.6900       -204.8790       -158.4140       -166.4480 
C10  36865019.0860   36865020.3160   36865016.8430  191965874.4870  148440214.9820  155988001.8530         43.2200         49.0000         43.9200      -1275.5830       -986.2940      -1036.3410 
C13  36921096.5960   36921101.1030   36921097.9980  192258048.6780  148666258.9360  156225516.7110         47.0600         50.2200         45.5600        -62.4790        -48.2940        -50.7410 
C14  24264215.6730   24264215.8680   24264212.6930  126350530.6960   97702397.9270  102670255.5180         41.4400         49.3000         44.0900      -2665.8890      -2061.4320      -2166.2680 
C27  22672355.7950          0.0000   22672355.9830  118061053.7850          0.0000   95934372.8820         48.9000          0.0000         47.6400       2001.2380          0.0000       1626.1890 
C28  21822051.7810          0.0000   21822051.6390  113633379.8180          0.0000   92336527.4070         51.8500          0.0000         50.8500       -458.0770          0.0000       -372.2330 
C32  26105817.7370          0.0000   26105836.3140  135939903.2150          0.0000  110462443.4100         36.4800          0.0000         39.3300       3326.7430          0.0000       2703.2170 
C33  22782085.2900          0.0000   22782097.1320  118632714.4010          0.0000   96399023.2230         50.4300          0.0000         50.0500      -1467.6030          0.0000      -1192.5050 
C38  36195983.7230          0.0000   36195980.6430  188482115.7450          0.0000  153157195.6040         50.4400          0.0000         50.3300       -219.7330          0.0000       -178.5550 
C39  40605704.5010          0.0000   40605712.5370  211444733.0910          0.0000  171816274.3400         35.4900          0.0000         37.5400       1716.0580          0.0000       1394.5140 
C40  37886414.7020          0.0000   37886415.4490  197284536.1910          0.0000  160309873.5480         44.2000          0.0000         43.7700      -1647.5250          0.0000      -1338.7600 
C41  22385210.2980          0.0000   22385216.5360  116566023.2070          0.0000   94719630.6420         50.9600          0.0000         50.9600       1622.4320          0.0000       1318.3870 
C42  26965824.6700          0.0000   26965835.1960  140418356.6120          0.0000  114101565.3760         35.6500          0.0000         36.7600      -3150.2610          0.0000      -2559.7800 
C43  25488457.7750          0.0000   25488461.3530  132725122.8520          0.0000  107850067.2700         39.9300          0.0000         40.3900      -2530.3070          0.0000      -2056.0740 
C46  27072445.7890          0.0000   27072462.4130  140973227.7180          0.0000  114552328.5030         32.7300          0.0000         33.8900      -1773.0950          0.0000      -1440.8790 
C59  37773144.6660          0.0000   37773132.5350  196694650.5260          0.0000  159830452.1320         45.6800          0.0000         45.1600         15.4910          0.0000         12.5800 
C60  37925340.7360          0.0000   37925326.8700  197487206.3570          0.0000  160474426.4940         45.0500          0.0000         44.5800        -12.4210          0.0000        -10.0330 
E07  27888509.1320   27888513.9040   27888513.7840          0.0000          0.0000  146555176.7520  109440620.1340  112295584.1070          0.0000          0.0000         33.9600         34.9100         42.0900          0.0000          0.0000      -2060.4680      -1538.7170      -1578.7550          0.0000          0.0000 
E10  26676229.6320   26676233.8120   26676234.0320          0.0000          0.0000  140184715.5070  104683532.6430  107414395.5250          0.0000          0.0000         37.9500         37.8600         44.0500          0.0000          0.0000       1790.4020       1336.9740       1371.8980          0.0000          0.0000 
E12  23341542.0830   23341540.8770   23341541.5190          0.0000          0.0000  122660975.8470   91597662.5110   93987178.1660          0.0000          0.0000         40.9500         40.0900         47.7800          0.0000          0.0000       1269.7930        948.3150        972.9660          0.0000          0.0000 
E19  26446235.0170   26446237.0920   26446237.1710          0.0000          0.0000  138976238.7630  103780891.8660  106488479.7600          0.0000          0.0000         38.5700         37.0300         44.2000          0.0000          0.0000       2338.0670       1745.8710       1791.4780          0.0000          0.0000 
E24  26439702.2500   26439706.3700   26439705.9180          0.0000          0.0000  138941634.4940  103755163.6310  106461817.9820          0.0000          0.0000         38.1000         38.7400         45.2200          0.0000          0.0000       -858.5400       -640.9970       -657.8260          0.0000          0.0000 
E25  28786504.2350   28786511.5220   28786511.7500          0.0000          0.0000  151274092.1350  112964456.1390  115911352.8960          0.0000          0.0000         30.9200         31.2700         38.7300          0.0000          0.0000       1403.6520       1048.1620       1075.5980          0.0000          0.0000 
E26  27375395.9900   27375399.3550   27375399.2890          0.0000          0.0000  143858766.6750  107427063.9800  110229509.0220          0.0000          0.0000         35.4800         36.7400         43.5900          0.0000          0.0000      -1707.3470      -1274.7990      -1308.1310          0.0000          0.0000 
E31  26584555.0290   26584564.2240   26584563.7050          0.0000          0.0000  139702796.5480  104323566.0240  107045048.5830          0.0000          0.0000         37.1900         36.5500         43.7200          0.0000          0.0000      -2534.7900      -1892.9180      -1942.2410          0.0000          0.0000 
E33  24180705.1540   24180704.7950   24180705.1830          0.0000          0.0000  127070727.0360   94890636.1420   97366030.6830          0.0000          0.0000         45.9900         45.5500         52.8500          0.0000          0.0000       -469.1820       -350.3310       -359.4580          0.0000          0.0000 
> 2022 05 18 09 00  9.0000000  0 51
G02  21670840.1250          0.0000          0.0000  113881414.1470          0.0000          0.0000          0.0000         48.0700          0.0000          0.0000          0.0000 
G04  25244215.5720          0.0000   25244219.9280  132659304.0630          0.0000          0.0000   99063819.0130         33.4800          0.0000          0.0000         33.8400 
G05  22423909.9160          0.0000          0.0000  117838848.2980          0.0000          0.0000          0.0000         43.2300          0.0000          0.0000          0.0000 
G06  21413924.0430          0.0000   21413925.5780  112531213.3440          0.0000          0.0000   84033217.6480         46.5900          0.0000          0.0000         46.0200 
G09  23071367.4240          0.0000   23071368.4410  121240958.9770          0.0000          0.0000   90537150.1440         40.8000          0.0000          0.0000         41.5000 
G11  20849300.1750          0.0000   20849301.5640  109564244.5940          0.0000          0.0000   81817703.1660         47.9300          0.0000          0.0000         48.0800 
G12  22327157.3900          0.0000          0.0000  117330085.4570          0.0000          0.0000          0.0000         44.6300          0.0000          0.0000          0.0000 
G17  23322015.0420          0.0000          0.0000  122558045.2210          0.0000          0.0000          0.0000         38.7000          0.0000          0.0000          0.0000 
G19  21814399.1430          0.0000          0.0000  114635587.3980          0.0000          0.0000          0.0000         44.5400          0.0000          0.0000          0.0000 
G20  20634801.8740          0.0000          0.0000  108436994.7470          0.0000          0.0000          0.0000         47.8700          0.0000          0.0000          0.0000 
G25  23644196.2730          0.0000   23644200.9090  124251150.2080          0.0000          0.0000   92784967.3600         36.0800          0.0000          0.0000         38.4000 
R05  23780377.6110          0.0000   23780382.1700  127120012.5590   98871275.3350         42.7100         39.8700      -4119.2250      -3203.8190 
R06  19644040.8640          0.0000          0.0000  104824572.8440          0.0000         43.9000          0.0000       -946.9730          0.0000 
R07  20329884.5350          0.0000   20329887.5200  108827822.5800   84644029.8630         52.0600         49.4400       3041.6640       2365.7770 
R08  24149713.6530          0.0000   24149735.2690  129320534.9000  100582723.6670         36.6500         33.1600       4480.0770       3484.4750 
R12  23399416.3050          0.0000   23399424.6840  124995480.1790   97218693.9970         42.5600         41.2200      -2179.0640      -1694.8100 
R20  23219656.1070          0.0000   23219664.9130  124165974.9930   96573656.1140         31.7700         40.5800      -2560.8760      -1991.8030 
R21  20007777.6100          0.0000   20007779.2870  107065941.2960   83273703.5880         54.2200         50.6900         62.2200         48.4210 
R22  21115886.9980          0.0000   21115887.6560  112718064.4010   87669613.0660         40.7900         34.4500       2404.0970       1869.9080 
C01  37852897.1940   37852898.5140   37852898.9340  197109970.5530  152417894.8630  160167962.2990         42.8700         46.1800         41.2700          1.9590          1.5130          1.4510 
C02  37820064.3950   37820063.0440   37820064.2110  196939005.8950  152285663.8240  160029068.3370         40.4100         48.5800         40.4900         27.5610         21.2660         22.2560 
C03  37169224.0960   37169222.5960   37169222.5860  193549914.2270  149665069.7120  157275158.2910         45.2500         49.7200         43.6800         15.5000         11.9810         12.5430 
C04  38856152.0490   38856151.7780   38856151.1430  202334190.5810  156457614.1590  164413090.4620         38.2500         44.5800         39.2500        -16.6770        -12.9780        -13.6740 
C05  39404992.6240   39404997.5690   39404996.8320  205192136.9120  158667597.7260  166735438.6050         34.1500         41.5600         36.3400         27.3930         21.1830         22.2560 
C07  37676560.9420   37676559.6240   37676556.6130  196191798.5150  151707968.0090  159421911.4380         42.2900         48.6600         42.7000      -1504.1670      -1163.0690      -1222.2510 
C08  36374948.5160   36374945.4600   36374943.4890  189413955.7870  146466900.8810  153914354.9990         45.8200         52.1800         46.6900       -204.7760       -158.3110       -166.4200 
C10  36865264.0160   36865265.2540   36865261.7700  191967149.9760  148441201.2780  155989038.3070         43.2000         49.0100         43.9100      -1275.4710       -986.2850      -1036.4430 
C13  36921108.5770   36921113.0860   36921109.9770  192258111.1110  148666307.2190  156225567.4520         47.0400         50.2200         45.5800        -62.3580        -48.2570        -50.7590 
C14  24264727.6450   24264727.8410   24264724.6630  126353196.7030   97704459.4580  102672421.8740         41.4000         49.3000         44.0800      -2666.0010      -2061.5900      -2166.4080 
C27  22671971.4890          0.0000   22671971.6740  118059052.6560          0.0000   95932746.8120         48.8800          0.0000         47.6500       2001.1270          0.0000       1626.0220 
C28  21822139.7920          0.0000   21822139.6490  113633838.1160          0.0000   92336899.8120         51.8400          0.0000         50.8600       -458.3940          0.0000       -372.5130 
C32  26105178.8350          0.0000   26105197.3990  135936576.5600          0.0000  110459740.2870         36.4400          0.0000         39.3500       3326.7520          0.0000       2703.0870 
C33  22782367.1620          0.0000   22782379.0010  118634182.2420          0.0000   96400215.9760         50.4200          0.0000         50.0500      -1467.9660          0.0000      -1192.9050 
C38  36196025.9130          0.0000   36196022.8320  188482335.4600          0.0000  153157374.1450         50.4200          0.0000         50.3300       -219.6400          0.0000       -178.5180 
C39  40605374.9090          0.0000   40605382.9400  211443016.9040          0.0000  171814879.8160         35.5000          0.0000         37.5800       1716.2440          0.0000       1394.5230 
C40  37886731.0990          0.0000   37886731.8440  197286183.8130          0.0000  160311212.3880         44.1700          0.0000         43.7700      -1647.5530          0.0000      -1338.8720 
C41  22384898.7600          0.0000   22384904.9960  116564401.0060          0.0000   94718312.4830         50.9400          0.0000         50.9600       1622.0410          0.0000       1317.9770 
C42  26966429.6880          0.0000   26966440.2090  140421507.1720          0.0000  114104125.4790         35.6600          0.0000         36.7500      -3150.6610          0.0000      -2560.1890 
C43  25488943.7190          0.0000   25488947.2960  132727653.3190          0.0000  107852123.4880         39.9000          0.0000         40.3700      -2530.5400          0.0000      -2056.2790 
C46  27072786.3690          0.0000   27072802.9970  140975001.1290          0.0000  114553769.5270         32.7700          0.0000         33.8200      -1773.5240          0.0000      -1441.1400 
C59  37773141.6700          0.0000   37773129.5370  196694634.9820          0.0000  159830439.5130         45.6700          0.0000         45.1600         15.6210          0.0000         12.5520 
C60  37925343.1030          0.0000   37925329.2340  197487218.7250          0.0000  160474436.5530         45.0200          0.0000         44.5800        -12.3000          0.0000        -10.0420 
E07  27888901.2470   27888906.0200   27888905.9020          0.0000          0.0000  146557237.2890  109442158.8370  112297162.9490          0.0000          0.0000         33.9600         34.9600         42.1200          0.0000          0.0000      -2060.6720      -1538.8470      -1578.9230          0.0000          0.0000 
E10  26675888.9300   26675893.1170   26675893.3310          0.0000          0.0000  140182925.1060  104682195.6480  107413023.6590          0.0000          0.0000         37.9400         37.8900         44.0500          0.0000          0.0000       1790.5420       1337.0770       1371.9820          0.0000          0.0000 
E12  23341300.4490   23341299.2330   23341299.8860          0.0000          0.0000  122659706.0480   91596714.2950   93986205.2010          0.0000          0.0000         40.9600         40.1100         47.7900          0.0000          0.0000       1269.8300        948.2500        973.0040          0.0000          0.0000 
E19  26445790.1360   26445792.2270   26445792.2900          0.0000          0.0000  138973900.8950  103779146.0370  106486688.4060          0.0000          0.0000         38.5600         37.0300         44.2100          0.0000          0.0000       2337.8240       1745.8440       1791.3570          0.0000          0.0000 
E24  26439865.6580   26439869.7740   26439869.3250          0.0000          0.0000  138942493.2260  103755804.9010  106462475.9760          0.0000          0.0000         38.0700         38.7300         45.2300          0.0000          0.0000       -858.8470       -641.3230       -658.0680          0.0000          0.0000 
E25  28786237.1770   28786244.4690   28786244.6840          0.0000          0.0000  151272688.7020  112963408.1110  115910277.5420          0.0000          0.0000         30.9900         31.2000         38.6300          0.0000          0.0000       1403.2520       1047.9010       1075.1510          0.0000          0.0000 
E26  27375720.8670   27375724.2160   27375724.1660          0.0000          0.0000  143860473.9110  107428338.8810  110230817.1630          0.0000          0.0000         35.4800         36.7400         43.6000          0.0000          0.0000      -1707.3190      -1274.8830      -1308.0940          0.0000          0.0000 
E31  26585037.4120   26585046.6200   26585046.0910          0.0000          0.0000  139705331.4350  104325458.9330  107046990.8850          0.0000          0.0000         37.1800         36.5700         43.7300          0.0000          0.0000      -2534.9300      -1892.8900      -1942.2870          0.0000          0.0000 
E33  24180794.4270   24180794.0610   24180794.4560          0.0000          0.0000  127071196.1650   94890986.4730   97366390.1450          0.0000          0.0000         45.9800         45.5600         52.8600          0.0000          0.0000       -469.0890       -350.3400       -359.4300          0.0000          0.0000 
> 2022 05 18 09 00 10.0000000  0 51
G02  21670683.4470          0.0000          0.0000  113880590.7520          0.0000          0.0000          0.0000         47.9800          0.0000          0.0000          0.0000 
G04  25244673.7740          0.0000   25244678.0610  132661711.6220          0.0000          0.0000   99065616.8770         33.4700          0.0000          0.0000         33.6800 
G05  22423375.0270          0.0000          0.0000  117836037.3480          0.0000          0.0000          0.0000         43.1700          0.0000          0.0000          0.0000 
G06  21414162.8460          0.0000   21414164.3740  112532468.2470          0.0000          0.0000   84034154.7560         46.5300          0.0000          0.0000         45.8300 
G09  23071584.1500          0.0000   23071585.1570  121242097.8810          0.0000          0.0000   90538000.6350         40.7200          0.0000          0.0000         41.3600 
G11  20849173.3280          0.0000   20849174.7150  109563578.0300          0.0000          0.0000   81817205.4150         47.8700          0.0000          0.0000         47.9500 
G12  22327423.2510          0.0000          0.0000  117331482.5230          0.0000          0.0000          0.0000         44.5500          0.0000          0.0000          0.0000 
G17  23322590.2180          0.0000          0.0000  122561067.9230          0.0000          0.0000          0.0000         38.6100          0.0000          0.0000          0.0000 
G19  21814934.0160          0.0000          0.0000  114638398.1550          0.0000          0.0000          0.0000         44.4800          0.0000          0.0000          0.0000 
G20  20634579.1690          0.0000          0.0000  108435824.4610          0.0000          0.0000          0.0000         47.7800          0.0000          0.0000          0.0000 
G25  23644056.4180          0.0000   23644061.0550  124250415.2930          0.0000          0.0000   92784418.5640         36.0400          0.0000          0.0000         38.2400 
R05  23781148.2270          0.0000   23781152.7830  127124131.9730   98874479.3330         42.6900         39.9500      -4119.1690      -3203.9210 
R06  19644218.3790          0.0000          0.0000  104825520.2440          0.0000         43.9500          0.0000       -947.4850          0.0000 
R07  20329316.3890          0.0000   20329319.3740  108824781.2550   84641664.3890         52.0900         49.5500       3041.3200       2365.4790 
R08  24148877.0360          0.0000   24148898.6590  129316054.7160  100579239.0470         36.6600         33.2200       4480.4500       3484.6240 
R12  23399824.2910          0.0000   23399832.6730  124997659.5150   97220389.0230         42.5800         41.2800      -2179.2500      -1694.9590 
R20  23220135.0570          0.0000   23220143.8690  124168536.0550   96575648.0260         31.8200         40.6500      -2561.0530      -1991.7750 
R21  20007766.0290          0.0000   20007767.7050  107065879.3250   83273655.3890         54.2600         50.8000         62.1170         48.2820 
R22  21115436.6350          0.0000   21115437.2870  112715660.4270   87667743.3320         40.8100         34.5100       2404.3490       1869.8420 
C01  37852896.8410   37852898.1450   37852898.5840  197109968.6540  152417893.3980  160167960.7430         42.7900         46.1500         41.2300          2.1820          1.6710          1.7300 
C02  37820059.1330   37820057.7750   37820058.9530  196938978.4260  152285642.5770  160029046.0020         40.3000         48.5500         40.4600         27.7470         21.4900         22.5170 
C03  37169221.1360   37169219.6270   37169219.6280  193549898.7810  149665057.7710  157275145.7330         45.1400         49.7000         43.6500         15.7140         12.1580         12.7380 
C04  38856155.2940   38856155.0170   38856154.3920  202334207.3970  156457627.1530  164413104.1090         38.1700         44.5500         39.2400        -16.5470        -12.7830        -13.4970 
C05  39404987.3310   39404992.2800   39404991.5330  205192109.4870  158667576.5420  166735416.3490         34.0600         41.5500         36.3500         27.8120         21.3970         22.4710 
C07  37676849.8040   37676848.4900   37676845.4720  196193302.7420  151709131.1780  159423133.7560         42.2100         48.6300         42.6600      -1503.9620      -1162.9200      -1222.1020 
C08  36374987.8470   36374984.7800   36374982.8230  189414160.5400  146467059.2110  153914521.3660         45.7100         52.1600         46.6600       -204.4780       -158.0500       -166.0660 
C10  36865508.9860   36865510.2260   36865506.7410  191968425.5780  148442187.6470  155990074.8340         43.1200         48.9800         43.8800      -1275.3500       -986.1360      -1036.3130 
C13  36921120.5760   36921125.0720   36921121.9800  192258173.5070  148666355.4640  156225618.1360         46.9600         50.2000         45.5500        -62.1070        -47.9960        -50.3870 
C14  24265239.6710   24265239.8690   24265236.6890  126355862.9450   97706521.1610  102674588.4110         41.3200         49.2800         44.0300      -2665.9920      -2061.5430      -2166.3890 
C27  22671587.2210          0.0000   22671587.4080  118057051.6420          0.0000   95931120.8190         48.8000          0.0000         47.6200       2001.2200          0.0000       1626.1710 
C28  21822227.8630          0.0000   21822227.7210  113634296.6950          0.0000   92337272.4390         51.7300          0.0000         50.8300       -458.4130          0.0000       -372.4940 
C32  26104539.9460          0.0000   26104558.4980  135933249.9430          0.0000  110457037.1910         36.3600          0.0000         39.3300       3326.9850          0.0000       2703.2730 
C33  22782649.1320          0.0000   22782660.9720  118635650.5000          0.0000   96401409.0500         50.3300          0.0000         50.0200      -1468.1710          0.0000      -1193.0170 
C38  36196068.0940          0.0000   36196065.0130  188482555.0970          0.0000  153157552.6150         50.3500          0.0000         50.3100       -219.2770          0.0000       -178.2110 
C39  40605045.3070          0.0000   40605053.3370  211441300.6030          0.0000  171813485.1840         35.4400          0.0000         37.5400       1716.6170          0.0000       1394.9230 
C40  37887047.5440          0.0000   37887048.2940  197287831.5110          0.0000  160312551.2550         44.1000          0.0000         43.7400      -1647.4230          0.0000      -1338.6390 
C41  22384587.3210          0.0000   22384593.5580  116562779.2380          0.0000   94716994.6580         50.8600          0.0000         50.9400       1621.8550          0.0000       1317.8840 
C42  26967034.7270          0.0000   26967045.2500  140424657.7330          0.0000  114106685.5600         35.5900          0.0000         36.7000      -3150.3820          0.0000      -2559.7980 
C43  25489429.7100          0.0000   25489433.2890  132730183.9290          0.0000  107854179.8020         39.8500          0.0000         40.3400      -2530.4100          0.0000      -2056.0830 
C46  27073126.9680          0.0000   27073143.5980  140976774.6790          0.0000  114555210.6750         32.7900          0.0000         33.6400      -1773.3750          0.0000      -1441.0470 
C59  37773138.6900          0.0000   37773126.5600  196694619.4000          0.0000  159830426.8390         45.5800          0.0000         45.1500         15.8540          0.0000         12.9240 
C60  37925345.4740          0.0000   37925331.6060  197487231.0580          0.0000  160474446.5720         44.9600          0.0000         44.5600        -12.0860          0.0000         -9.8180 
E07  27889293.3940   27889298.1740   27889298.0450          0.0000          0.0000  146559298.0900  109443697.7510  112298742.0200          0.0000          0.0000         33.8700         34.8400         42.1000          0.0000          0.0000      -2060.6820      -1538.7920      -1578.9690          0.0000          0.0000 
E10  26675548.2180   26675552.3900   26675552.6180          0.0000          0.0000  140181134.6550  104680858.6400  107411651.7560          0.0000          0.0000         37.8700         37.7600         44.0000          0.0000          0.0000       1790.7840       1337.1980       1372.2060          0.0000          0.0000 
E12  23341058.8070   23341057.5860   23341058.2410          0.0000          0.0000  122658436.2450   91595766.0780   93985232.2440          0.0000          0.0000         40.9000         39.9300         47.7800          0.0000          0.0000       1270.1100        948.4270        973.1620          0.0000          0.0000 
E19  26445345.2880   26445347.3720   26445347.4400          0.0000          0.0000  138971563.2380  103777400.3990  106484897.2240          0.0000          0.0000         38.5000         36.9100         44.1700          0.0000          0.0000       2337.8240       1745.6390       1791.2920          0.0000          0.0000 
E24  26440029.1410   26440033.2430   26440032.8070          0.0000          0.0000  138943352.3460  103756446.4690  106463134.2660          0.0000          0.0000         37.9400         38.5200         45.2000          0.0000          0.0000       -858.9590       -641.4710       -658.2080          0.0000          0.0000 
E25  28785970.2030   28785977.4710   28785977.7060          0.0000          0.0000  151271285.6240  112962360.3610  115909202.4370          0.0000          0.0000         30.9700         30.9800         38.4100          0.0000          0.0000       1403.2610       1047.5660       1075.1320          0.0000          0.0000 
E26  27376045.7520   27376049.1110   27376049.0520          0.0000          0.0000  143862181.1880  107429613.7830  110232125.3350          0.0000          0.0000         35.3700         36.6100         43.5800          0.0000          0.0000      -1707.0490      -1274.6500      -1307.9360          0.0000          0.0000 
E31  26585519.7990   26585528.9870   26585528.4790          0.0000          0.0000  139707866.3990  104327351.9490  107048933.2590          0.0000          0.0000         37.1000         36.4600         43.7200          0.0000          0.0000      -2534.6410      -1892.9550      -1942.1480          0.0000          0.0000 
E33  24180883.7100   24180883.3450   24180883.7380          0.0000          0.0000  127071665.3650   94891336.8510   97366749.6650          0.0000          0.0000         45.9200         45.4300         52.8400          0.0000          0.0000       -468.9300       -350.2190       -359.3190          0.0000          0.0000 
> 2022 05 18 09 00 11.0000000  0 51
G02  21670526.7800          0.0000          0.0000  113879767.4720          0.0000          0.0000          0.0000         47.9300          0.0000          0.0000          0.0000 
G04  25245132.0300          0.0000   25245136.2970  132664119.6130          0.0000          0.0000   99067415.0400         33.4600          0.0000          0.0000         33.5700 
G05  22422840.1750          0.0000          0.0000  117833226.7590          0.0000          0.0000          0.0000         43.1300          0.0000          0.0000          0.0000 
G06  21414401.6920          0.0000   21414403.2220  112533723.3540          0.0000          0.0000   84035092.0000         46.4500          0.0000          0.0000         45.7100 
G09  23071800.9750          0.0000   23071802.0170  121243237.4090          0.0000          0.0000   90538851.5650         40.6100          0.0000          0.0000         41.1600 
G11  20849046.5310          0.0000   20849047.9160  109562911.6810          0.0000          0.0000   81816707.8120         47.8100          0.0000          0.0000         47.8400 
G12  22327689.2160          0.0000          0.0000  117332880.1690          0.0000          0.0000          0.0000         44.4900          0.0000          0.0000          0.0000 
G17  23323165.5290          0.0000          0.0000  122564090.9400          0.0000          0.0000          0.0000         38.5500          0.0000          0.0000          0.0000 
G19  21815468.9530          0.0000          0.0000  114641209.3350          0.0000          0.0000          0.0000         44.4100          0.0000          0.0000          0.0000 
G20  20634356.5460          0.0000          0.0000  108434654.6060          0.0000          0.0000          0.0000         47.7300          0.0000          0.0000          0.0000 
G25  23643916.6670          0.0000   23643921.3360  124249681.0240          0.0000          0.0000   92783870.2390         36.0300          0.0000          0.0000         38.1500 
R05  23781918.8810          0.0000   23781923.4370  127128251.5720   98877683.4690         42.7300         40.0200      -4119.5880      -3204.1350 
R06  19644396.0790          0.0000          0.0000  104826468.5100          0.0000         43.9700          0.0000       -948.5930          0.0000 
R07  20328748.3650          0.0000   20328751.3480  108821740.6030   84639299.4440         52.1500         49.6000       3040.4720       2364.8270 
R08  24148040.4190          0.0000   24148062.0490  129311574.5850  100575754.4790         36.7100         33.3000       4480.3000       3484.6700 
R12  23400232.3690          0.0000   23400240.7510  124999839.3950   97222084.4850         42.6300         41.3200      -2180.0140      -1695.5270 
R20  23220614.0370          0.0000   23220622.8500  124171097.3520   96577640.1400         31.8400         40.7300      -2561.2680      -1992.1010 
R21  20007754.5220          0.0000   20007756.1980  107065817.7500   83273607.4980         54.3200         50.8600         61.5310         47.8810 
R22  21114986.3400          0.0000   21114987.0000  112713256.5920   87665873.6510         40.8400         34.5900       2403.9020       1869.8800 
C01  37852896.4650   37852897.7780   37852898.2060  197109966.7520  152417891.9290  160167959.2090         42.6900         46.1300         41.2100          1.9960          1.4940          1.5620 
C02  37820053.8370   37820052.4760   37820053.6540  196938950.9220  152285621.3270  160029023.6670         40.2400         48.5400         40.4300         27.6260         21.2760         22.3960 
C03  37169218.1620   37169216.6710   37169216.6510  193549883.3450  149665045.8270  157275133.2010         45.0700         49.6700         43.6400         15.5000         12.0090         12.5520 
C04  38856158.5130   38856158.2580   38856157.6090  202334224.2050  156457640.1360  164413117.7770         38.0700         44.5400         39.2000        -16.7980        -12.8760        -13.6550 
C05  39404982.0540   39404987.0120   39404986.2520  205192082.0920  158667555.3660  166735394.1050         34.0000         41.5400         36.3300         27.4770         21.1270         22.0790 
C07  37677138.7040   37677137.3830   37677134.3750  196194807.0620  151710294.4100  159424356.1260         42.1000         48.6100         42.6400      -1504.2230      -1163.1340      -1222.3450 
C08  36375027.1480   36375024.0880   36375022.1200  189414365.2860  146467217.5440  153914687.7590         45.6500         52.1300         46.6600       -204.5530       -158.2180       -166.2810 
C10  36865753.9690   36865755.2180   36865751.7220  191969701.3020  148443174.1160  155991111.4720         43.0300         48.9700         43.8500      -1275.6390       -986.3870      -1036.6020 
C13  36921132.5360   36921137.0480   36921133.9350  192258235.8880  148666403.7060  156225668.8480         46.8700         50.1700         45.5300        -62.2090        -48.1170        -50.6380 
C14  24265751.7650   24265751.9550   24265748.7880  126358529.4660   97708583.0750  102676755.1600         41.1900         49.2500         44.0300      -2666.5510      -2061.9350      -2166.7520 
C27  22671202.9720          0.0000   22671203.1560  118055050.7950          0.0000   95929494.9750         48.7100          0.0000         47.6000       2000.9120          0.0000       1625.8450 
C28  21822315.9890          0.0000   21822315.8450  113634755.6270          0.0000   92337645.3660         51.6700          0.0000         50.8100       -458.9620          0.0000       -372.9780 
C32  26103901.0990          0.0000   26103919.6430  135929923.4640          0.0000  110454334.1880         36.2500          0.0000         39.2900       3326.5380          0.0000       2703.0680 
C33  22782931.1740          0.0000   22782943.0120  118637119.2140          0.0000   96402602.5100         50.2700          0.0000         50.0000      -1468.7760          0.0000      -1193.5760 
C38  36196110.2650          0.0000   36196107.1830  188482774.7070          0.0000  153157731.0690         50.2500          0.0000         50.2800       -219.4630          0.0000       -178.3510 
C39  40604715.6770          0.0000   40604723.7010  211439584.2410          0.0000  171812090.5230         35.3700          0.0000         37.4900       1716.4770          0.0000       1394.8670 
C40  37887363.9760          0.0000   37887364.7230  197289479.3130          0.0000  160313890.2400         44.0100          0.0000         43.7200      -1647.7120          0.0000      -1338.9550 
C41  22384275.9600          0.0000   22384282.1940  116561157.9410          0.0000   94715677.2310         50.7800          0.0000         50.9000       1621.2210          0.0000       1317.3160 
C42  26967639.7890          0.0000   26967650.3140  140427808.4120          0.0000  114109245.7380         35.5600          0.0000         36.6800      -3150.5310          0.0000      -2560.0410 
C43  25489915.7210          0.0000   25489919.3000  132732714.7340          0.0000  107856236.2910         39.7700          0.0000         40.3200      -2530.7260          0.0000      -2056.4840 
C46  27073467.5990          0.0000   27073484.2300  140978548.4170          0.0000  114556651.9790         32.8000          0.0000         33.5400      -1773.6640          0.0000      -1441.1770 
C59  37773135.6890          0.0000   37773123.5570  196694603.8310          0.0000  159830414.1990         45.5200          0.0000         45.1200         15.6400          0.0000         12.6640 
C60  37925347.8400          0.0000   37925333.9710  197487243.4010          0.0000  160474456.6070         44.8700          0.0000         44.5400        -12.2810          0.0000        -10.0140 
E07  27889685.6200   27889690.4060   27889690.2730          0.0000          0.0000  146561359.2210  109445236.8940  112300321.3200          0.0000          0.0000         33.8100         34.6400         42.0900          0.0000          0.0000      -2061.1570      -1539.0620      -1579.3140          0.0000          0.0000 
E10  26675207.5050   26675211.6890   26675211.9050          0.0000          0.0000  140179344.1960  104679521.5950  107410279.8440          0.0000          0.0000         37.7800         37.5800         43.9600          0.0000          0.0000       1790.5610       1337.1510       1372.0660          0.0000          0.0000 
E12  23340817.1840   23340815.9610   23340816.6190          0.0000          0.0000  122657166.5020   91594817.8930   93984259.3220          0.0000          0.0000         40.8400         39.8200         47.7500          0.0000          0.0000       1269.7740        948.1280        972.9850          0.0000          0.0000 
E19  26444900.5110   26444902.5980   26444902.6640          0.0000          0.0000  138969225.8940  103775654.9690  106483106.2650          0.0000          0.0000         38.4200         36.7400         44.1400          0.0000          0.0000       2337.2560       1745.3960       1790.9380          0.0000          0.0000 
E24  26440192.7170   26440196.8230   26440196.3850          0.0000          0.0000  138944211.9200  103757088.3490  106463792.8930          0.0000          0.0000         37.8900         38.4100         45.1800          0.0000          0.0000       -859.6670       -641.9930       -658.6830          0.0000          0.0000 
E25  28785703.2700   28785710.5340   28785710.7590          0.0000          0.0000  151269882.9250  112961312.9060  115908127.6660          0.0000          0.0000         30.9800         30.7100         38.2800          0.0000          0.0000       1402.7210       1047.4910       1074.7040          0.0000          0.0000 
E26  27376370.6430   27376373.9990   27376373.9410          0.0000          0.0000  143863888.5330  107430888.7590  110233433.5690          0.0000          0.0000         35.3200         36.4300         43.5500          0.0000          0.0000      -1707.3190      -1274.9380      -1308.2060          0.0000          0.0000 
E31  26586002.2160   26586011.4360   26586010.8960          0.0000          0.0000  139710401.5030  104329245.0080  107050875.7390          0.0000          0.0000         37.0400         36.2700         43.7100          0.0000          0.0000      -2535.0040      -1892.9460      -1942.4180          0.0000          0.0000 
E33  24180973.0240   24180972.6670   24180973.0530          0.0000          0.0000  127072134.6870   94891687.3040   97367109.2700          0.0000          0.0000         45.8500         45.2500         52.8100          0.0000          0.0000       -469.3310       -350.4150       -359.5700          0.0000          0.0000 
> 2022 05 18 09 00 12.0000000  0 51
G02  21670370.1680          0.0000          0.0000  113878944.3910          0.0000          0.0000          0.0000         47.8700          0.0000          0.0000          0.0000 
G04  25245590.3530          0.0000   25245594.5900  132666528.1170          0.0000          0.0000   99069213.6310         33.4300          0.0000          0.0000         33.4400 
G05  22422305.4360          0.0000          0.0000  117830416.6010          0.0000          0.0000          0.0000         43.0800          0.0000          0.0000          0.0000 
G06  21414640.5950          0.0000   21414642.0990  112534978.7060          0.0000          0.0000   84036029.4480         46.3900          0.0000          0.0000         45.5300 
G09  23072017.9500          0.0000   23072018.9840  121244377.6360          0.0000          0.0000   90539703.0450         40.5600          0.0000          0.0000         41.0200 
G11  20848919.7940          0.0000   20848921.1690  109562245.6340          0.0000          0.0000   81816210.4420         47.7700          0.0000          0.0000         47.7100 
G12  22327955.3020          0.0000          0.0000  117334278.4830          0.0000          0.0000          0.0000         44.4300          0.0000          0.0000          0.0000 
G17  23323740.8930          0.0000          0.0000  122567114.2650          0.0000          0.0000          0.0000         38.4900          0.0000          0.0000          0.0000 
G19  21816004.0080          0.0000          0.0000  114644021.0170          0.0000          0.0000          0.0000         44.3700          0.0000          0.0000          0.0000 
G20  20634134.0470          0.0000          0.0000  108433485.2750          0.0000          0.0000          0.0000         47.6700          0.0000          0.0000          0.0000 
G25  23643777.0420          0.0000   23643781.7060  124248947.4330          0.0000          0.0000   92783322.4630         35.9800          0.0000          0.0000         37.9800 
R05  23782689.6010          0.0000   23782694.1590  127132371.4860   98880887.8380         42.7900         40.0900      -4120.1840      -3204.6010 
R06  19644573.9780          0.0000          0.0000  104827417.7330          0.0000         44.0100          0.0000       -949.8970          0.0000 
R07  20328180.4880          0.0000   20328183.4700  108818700.7210   84636935.0930         52.1800         49.7000       3039.4010       2363.9610 
R08  24147203.8490          0.0000   24147225.4900  129307094.6070  100572270.0070         36.7400         33.4000       4479.9470       3484.3350 
R12  23400640.5690          0.0000   23400648.9530  125002019.8940   97223780.4200         42.6500         41.3600      -2180.9270      -1696.2720 
R20  23221093.0690          0.0000   23221101.8800  124173659.0010   96579632.5460         31.8800         40.8000      -2561.7420      -1992.6780 
R21  20007743.1000          0.0000   20007744.7750  107065756.6400   83273559.9700         54.3600         50.9800         60.7480         47.2200 
R22  21114536.0440          0.0000   21114536.7000  112710852.9460   87664004.1640         40.8600         34.6600       2403.3990       1869.2930 
C01  37852896.1250   37852897.4450   37852897.8670  197109964.9630  152417890.5360  160167957.7520         42.6300         46.1200         41.2400          1.4750          1.1960          1.2080 
C02  37820048.5790   37820047.2350   37820048.3950  196938923.5500  152285600.1450  160029001.4270         40.1800         48.5300         40.4400         27.0950         20.9590         21.9490 
C03  37169215.2150   37169213.7300   37169213.7030  193549868.0160  149665033.9700  157275120.7490         45.0000         49.6500         43.6700         15.0250         11.6460         12.1330 
C04  38856161.7770   38856161.5160   38856160.8760  202334241.1360  156457653.2210  164413131.5210         38.0300         44.5200         39.2300        -17.4310        -13.3420        -14.0560 
C05  39404976.8140   39404981.7920   39404981.0120  205192054.8020  158667534.2420  166735371.9280         33.8900         41.5300         36.3500         26.8720         20.9500         21.8470 
C07  37677427.6080   37677426.2970   37677423.2740  196196311.5450  151711457.7770  159425578.6600         42.0400         48.5800         42.6700      -1504.6790      -1163.5250      -1222.7360 
C08  36375066.4810   36375063.4300   36375061.4520  189414570.1000  146467375.9090  153914854.1860         45.5900         52.1100         46.6800       -205.0090       -158.5070       -166.6070 
C10  36865998.9970   36866000.2420   36865996.7500  191970977.2340  148444160.7530  155992148.2730         42.9600         48.9500         43.8900      -1276.1880       -986.8340      -1037.0110 
C13  36921144.5380   36921149.0520   36921145.9380  192258298.3630  148666452.0090  156225719.6090         46.8200         50.1500         45.5500        -62.6750        -48.4060        -50.9460 
C14  24266263.8990   24266264.0990   24266260.9190  126361196.3390   97710645.2720  102678922.2240         41.1300         49.2300         44.0500      -2667.3420      -2062.5030      -2167.3580 
C27  22670818.7770          0.0000   22670818.9600  118053050.2140          0.0000   95927869.3430         48.6600          0.0000         47.6200       2000.2980          0.0000       1625.3980 
C28  21822404.2060          0.0000   21822404.0620  113635214.9980          0.0000   92338018.6430         51.5900          0.0000         50.8300       -459.7820          0.0000       -373.6300 
C32  26103262.2650          0.0000   26103280.7960  135926597.1670          0.0000  110451631.3570         36.2100          0.0000         39.3200       3326.0730          0.0000       2702.6870 
C33  22783213.3300          0.0000   22783225.1680  118638588.4770          0.0000   96403796.4070         50.1900          0.0000         50.0200      -1469.6800          0.0000      -1194.2840 
C38  36196152.4510          0.0000   36196149.3690  188482994.3870          0.0000  153157909.5790         50.1900          0.0000         50.3000       -219.9100          0.0000       -178.7140 
C39  40604386.0220          0.0000   40604394.0360  211437867.8660          0.0000  171810695.8740         35.3100          0.0000         37.5400       1716.3090          0.0000       1394.4760 
C40  37887680.4590          0.0000   37887681.2070  197291127.3190          0.0000  160315229.3780         43.9700          0.0000         43.7600      -1648.2240          0.0000      -1339.3190 
C41  22383964.7140          0.0000   22383970.9470  116559537.2210          0.0000   94714360.2670         50.7200          0.0000         50.9200       1620.2710          0.0000       1316.5900 
C42  26968244.8780          0.0000   26968255.4020  140430959.2860          0.0000  114111806.0840         35.5200          0.0000         36.7200      -3151.0240          0.0000      -2560.3940 
C43  25490401.7880          0.0000   25490405.3660  132735245.8350          0.0000  107858293.0230         39.7400          0.0000         40.3300      -2531.3230          0.0000      -2056.9680 
C46  27073808.2590          0.0000   27073824.8840  140980322.4390          0.0000  114558093.5410         32.8500          0.0000         33.4900      -1773.9620          0.0000      -1441.5870 
C59  37773132.7240          0.0000   37773120.5940  196694588.3580          0.0000  159830401.6180         45.4500          0.0000         45.1400         15.1460          0.0000         12.3190 
C60  37925350.2260          0.0000   37925336.3550  197487255.8520          0.0000  160474466.7300         44.7900          0.0000         44.5600        -12.7650          0.0000        -10.3870 
E07  27890077.9290   27890082.6920   27890082.5850          0.0000          0.0000  146563420.7760  109446776.3830  112301900.9420          0.0000          0.0000         33.7200         34.5100         42.0900          0.0000          0.0000      -2062.0600      -1539.8810      -1579.9380          0.0000          0.0000 
E10  26674866.7940   26674870.9760   26674871.1900          0.0000          0.0000  140177553.8010  104678184.6260  107408907.9990          0.0000          0.0000         37.7300         37.4500         43.9200          0.0000          0.0000       1790.2440       1336.7970       1371.7310          0.0000          0.0000 
E12  23340575.5810   23340574.3600   23340575.0140          0.0000          0.0000  122655896.8790   91593869.7990   93983286.4980          0.0000          0.0000         40.7800         39.6600         47.7300          0.0000          0.0000       1269.4110        947.8680        972.6400          0.0000          0.0000 
E19  26444455.7930   26444457.8800   26444457.9430          0.0000          0.0000  138966888.9260  103773909.8400  106481315.6130          0.0000          0.0000         38.3700         36.6400         44.1200          0.0000          0.0000       2336.6420       1744.9490       1790.4250          0.0000          0.0000 
E24  26440356.3990   26440360.5100   26440360.0720          0.0000          0.0000  138945071.9990  103757730.5940  106464451.8940          0.0000          0.0000         37.8300         38.2200         45.1600          0.0000          0.0000       -860.4960       -642.5150       -659.2600          0.0000          0.0000 
E25  28785436.4850   28785443.7390   28785443.9760          0.0000          0.0000  151268480.7720  112960265.8170  115907053.2490          0.0000          0.0000         30.9600         30.5200         38.0900          0.0000          0.0000       1401.7610       1046.7090       1074.1450          0.0000          0.0000 
E26  27376695.5890   27376698.9310   27376698.8910          0.0000          0.0000  143865596.0570  107432163.8570  110234741.9110          0.0000          0.0000         35.2300         36.3000         43.5300          0.0000          0.0000      -1707.8690      -1275.4040      -1308.4950          0.0000          0.0000 
E31  26586484.6910   26586493.8970   26586493.3760          0.0000          0.0000  139712936.8520  104331138.2870  107052818.3880          0.0000          0.0000         36.9600         36.1500         43.6900          0.0000          0.0000      -2535.5440      -1893.4480      -1942.8560          0.0000          0.0000 
E33  24181062.3670   24181062.0040   24181062.3960          0.0000          0.0000  127072604.1930   94892037.9170   97367469.0210          0.0000          0.0000         45.8100         45.1100         52.7900          0.0000          0.0000       -469.7870       -350.8430       -359.9430          0.0000          0.0000 
> 2022 05 18 09 00 13.0000000  0 51
G02  21670213.4940          0.0000          0.0000  113878121.0400          0.0000          0.0000          0.0000         47.8300          0.0000          0.0000          0.0000 
G04  25246048.7030          0.0000   25246052.9380  132668936.6620          0.0000          0.0000   99071012.2010         33.3500          0.0000          0.0000         33.3400 
G05  22421770.6860          0.0000          0.0000  117827606.3890          0.0000          0.0000          0.0000         43.0400          0.0000          0.0000          0.0000 
G06  21414879.4540          0.0000   21414880.9480  112536233.8440          0.0000          0.0000   84036966.7220         46.3300          0.0000          0.0000         45.4500 
G09  23072234.9780          0.0000   23072236.0120  121245518.0910          0.0000          0.0000   90540554.6770         40.4900          0.0000          0.0000         40.8800 
G11  20848793.0220          0.0000   20848794.3870  109561579.4000          0.0000          0.0000   81815712.9320         47.7300          0.0000          0.0000         47.6100 
G12  22328221.4190          0.0000          0.0000  117335676.9700          0.0000          0.0000          0.0000         44.3800          0.0000          0.0000          0.0000 
G17  23324316.1940          0.0000          0.0000  122570137.5090          0.0000          0.0000          0.0000         38.4500          0.0000          0.0000          0.0000 
G19  21816539.0520          0.0000          0.0000  114646832.6960          0.0000          0.0000          0.0000         44.3300          0.0000          0.0000          0.0000 
G20  20633911.5390          0.0000          0.0000  108432315.9610          0.0000          0.0000          0.0000         47.6300          0.0000          0.0000          0.0000 
G25  23643637.5360          0.0000   23643642.1680  124248214.1090          0.0000          0.0000   92782774.8410         36.0000          0.0000          0.0000         37.9000 
R05  23783460.2780          0.0000   23783464.8350  127136491.2050   98884092.0670         42.8700         40.1500      -4119.8020      -3204.2560 
R06  19644751.9640          0.0000          0.0000  104828367.4160          0.0000         44.0300          0.0000       -950.0830          0.0000 
R07  20327612.6500          0.0000   20327615.6320  108815661.0610   84634570.9180         52.2100         49.7600       3039.4010       2364.0260 
R08  24146367.2110          0.0000   24146388.8640  129302614.2730  100568785.2590         36.8200         33.5400       4480.4120       3484.9490 
R12  23401048.7860          0.0000   23401057.1730  125004200.4760   97225476.4180         42.7100         41.4300      -2180.7310      -1696.1140 
R20  23221572.0930          0.0000   23221580.9070  124176220.5060   96581624.8140         31.8900         40.8800      -2561.5650      -1992.2780 
R21  20007731.6780          0.0000   20007733.3540  107065695.5080   83273512.4200         54.4100         51.0400         60.9810         47.4430 
R22  21114085.7100          0.0000   21114086.3660  112708449.0230   87662134.4450         40.8800         34.7500       2403.9200       1869.8050 
C01  37852895.7050   37852897.0150   37852897.4480  197109962.7660  152417888.8450  160167955.9640         42.5700         46.1200         41.2600          2.2570          1.7270          1.8420 
C02  37820043.2380   37820041.8890   37820043.0530  196938895.7650  152285578.6710  160028978.8550         40.1300         48.5200         40.4700         27.8400         21.4900         22.5820 
C03  37169212.1990   37169210.7010   37169210.6870  193549852.2870  149665021.8170  157275107.9640         44.9600         49.6400         43.6900         15.7700         12.1950         12.8310 
C04  38856164.9230   38856164.6630   38856164.0180  202334257.6180  156457665.9840  164413144.9340         37.9700         44.5100         39.2600        -16.3600        -12.6990        -13.4690 
C05  39404971.5340   39404976.4980   39404975.7400  205192027.1510  158667512.8440  166735349.4270         33.8100         41.5200         36.3700         27.5330         21.4060         22.4800 
C07  37677716.4880   37677715.1690   37677712.1580  196197815.7510  151712620.9200  159426800.9360         41.9900         48.5600         42.6900      -1504.2230      -1163.1620      -1222.3450 
C08  36375105.7260   36375102.6710   36375100.6970  189414774.4730  146467533.9510  153915020.2590         45.5500         52.1000         46.7100       -204.3480       -158.0130       -166.0380 
C10  36866243.9810   36866245.2290   36866241.7340  191972252.9190  148445147.1880  155993184.8690         42.8800         48.9400         43.9200      -1275.7600       -986.4530      -1036.6670 
C13  36921156.4560   36921160.9710   36921157.8550  192258360.4310  148666500.0040  156225770.0460         46.7500         50.1200         45.5700        -62.0320        -47.9310        -50.4150 
C14  24266776.0130   24266776.2170   24266773.0320  126363863.0710   97712707.3570  102681089.1670         41.0600         49.2200         44.0700      -2666.8300      -2062.1300      -2166.9940 
C27  22670434.5440          0.0000   22670434.7280  118051049.4080          0.0000   95926243.5240         48.5900          0.0000         47.6600       2000.7450          0.0000       1625.7980 
C28  21822492.4150          0.0000   21822492.2730  113635674.3090          0.0000   92338391.8670         51.5500          0.0000         50.8600       -459.4280          0.0000       -373.3040 
C32  26102623.3820          0.0000   26102641.9010  135923270.5890          0.0000  110448928.2930         36.1300          0.0000         39.3600       3326.5660          0.0000       2703.0870 
C33  22783495.5030          0.0000   22783507.3430  118640057.8080          0.0000   96404990.3540         50.1500          0.0000         50.0500      -1469.5120          0.0000      -1194.0980 
C38  36196194.5550          0.0000   36196191.4730  188483213.6390          0.0000  153158087.7410         50.1300          0.0000         50.3300       -219.2120          0.0000       -178.1270 
C39  40604056.3130          0.0000   40604064.3220  211436151.0630          0.0000  171809300.8480         35.2300          0.0000         37.5600       1716.9610          0.0000       1395.0070 
C40  37887996.8860          0.0000   37887997.6330  197292775.0330          0.0000  160316568.2810         43.9000          0.0000         43.7800      -1647.6930          0.0000      -1338.9000 
C41  22383653.4870          0.0000   22383659.7210  116557916.5710          0.0000   94713043.3530         50.6600          0.0000         50.9300       1620.4860          0.0000       1316.7670 
C42  26968849.8980          0.0000   26968860.4210  140434109.7970          0.0000  114114366.1340         35.4700          0.0000         36.7600      -3150.3910          0.0000      -2559.9470 
C43  25490887.8210          0.0000   25490891.3990  132737776.7380          0.0000  107860349.5890         39.6700          0.0000         40.3600      -2530.8940          0.0000      -2056.6420 
C46  27074148.9390          0.0000   27074165.5710  140982096.3180          0.0000  114559534.9360         32.8800          0.0000         33.4300      -1773.9620          0.0000      -1441.5220 
C59  37773129.6750          0.0000   37773117.5430  196694572.4850          0.0000  159830388.7220         45.4000          0.0000         45.1700         15.9010          0.0000         12.9340 
C60  37925352.5470          0.0000   37925338.6780  197487267.9150          0.0000  160474476.5270         44.7400          0.0000         44.5800        -12.0390          0.0000         -9.7630 
E07  27890470.2200   27890474.9920   27890474.8790          0.0000          0.0000  146565482.2410  109448315.7720  112303480.4950          0.0000          0.0000         33.6700         34.3900         42.0700          0.0000          0.0000      -2061.6590      -1539.5370      -1579.6120          0.0000          0.0000 
E10  26674526.0260   26674530.1960   26674530.4250          0.0000          0.0000  140175763.0120  104676847.3530  107407535.8240          0.0000          0.0000         37.6600         37.3100         43.9000          0.0000          0.0000       1790.8680       1337.2540       1372.3080          0.0000          0.0000 
E12  23340333.9160   23340332.6850   23340333.3500          0.0000          0.0000  122654626.9080   91592921.4520   93982313.4000          0.0000          0.0000         40.7300         39.5700         47.7100          0.0000          0.0000       1269.9980        948.3240        973.1340          0.0000          0.0000 
E19  26444011.0640   26444013.1350   26444013.2170          0.0000          0.0000  138964551.8320  103772164.6180  106479524.8440          0.0000          0.0000         38.3200         36.4700         44.1200          0.0000          0.0000       2337.0420       1745.1540       1790.7610          0.0000          0.0000 
E24  26440520.0650   26440524.1770   26440523.7360          0.0000          0.0000  138945932.0910  103758372.8740  106465110.9330          0.0000          0.0000         37.7700         38.1200         45.1500          0.0000          0.0000       -860.2630       -642.3840       -659.1300          0.0000          0.0000 
E25  28785169.6470   28785176.8950   28785177.1270          0.0000          0.0000  151267078.5340  112959218.7010  115905978.8210          0.0000          0.0000         30.8300         30.3300         38.0000          0.0000          0.0000       1402.2920       1047.0820       1074.4150          0.0000          0.0000 
E26  27377020.4430   27377023.7930   27377023.7420          0.0000          0.0000  143867303.2340  107433438.7000  110236050.0220          0.0000          0.0000         35.1700         36.1600         43.5000          0.0000          0.0000      -1707.1420      -1274.8830      -1308.1130          0.0000          0.0000 
E31  26586967.1080   26586976.3140   26586975.7960          0.0000          0.0000  139715471.9240  104333031.3510  107054760.8340          0.0000          0.0000         36.9000         36.0300         43.6800          0.0000          0.0000      -2535.0420      -1893.0390      -1942.4460          0.0000          0.0000 
E33  24181151.6550   24181151.2880   24181151.6840          0.0000          0.0000  127073073.4130   94892388.3150   97367828.5560          0.0000          0.0000         45.7500         44.9800         52.7700          0.0000          0.0000       -469.2100       -350.4520       -359.5330          0.0000          0.0000 
> 2022 05 18 09 00 14.0000000  0 51
G02  21670056.8650          0.0000          0.0000  113877297.9390          0.0000          0.0000          0.0000         47.7900          0.0000          0.0000          0.0000 
G04  25246507.1730          0.0000   25246511.3720  132671345.7720          0.0000          0.0000   99072811.2170         33.2900          0.0000          0.0000         33.2400 
G05  22421236.0050          0.0000          0.0000  117824796.6670          0.0000          0.0000          0.0000         43.0200          0.0000          0.0000          0.0000 
G06  21415118.3830          0.0000   21415119.8640  112537489.3040          0.0000          0.0000   84037904.2290         46.2900          0.0000          0.0000         45.3300 
G09  23072452.1440          0.0000   23072453.1840  121246659.3060          0.0000          0.0000   90541406.8770         40.4500          0.0000          0.0000         40.8000 
G11  20848666.3000          0.0000   20848667.6810  109560913.5260          0.0000          0.0000   81815215.6820         47.6900          0.0000          0.0000         47.5300 
G12  22328487.6780          0.0000          0.0000  117337076.1740          0.0000          0.0000          0.0000         44.3400          0.0000          0.0000          0.0000 
G17  23324891.5750          0.0000          0.0000  122573161.1760          0.0000          0.0000          0.0000         38.4100          0.0000          0.0000          0.0000 
G19  21817074.2070          0.0000          0.0000  114649644.9440          0.0000          0.0000          0.0000         44.3100          0.0000          0.0000          0.0000 
G20  20633689.1240          0.0000          0.0000  108431147.2320          0.0000          0.0000          0.0000         47.5900          0.0000          0.0000          0.0000 
G25  23643498.1290          0.0000   23643502.8000  124247481.5730          0.0000          0.0000   92782227.7860         36.0000          0.0000          0.0000         37.8000 
R05  23784231.0280          0.0000   23784235.5840  127140611.3160   98887296.6000         42.9700         40.2100      -4120.0070      -3204.3960 
R06  19644930.1010          0.0000          0.0000  104829318.0970          0.0000         44.0700          0.0000       -950.8470          0.0000 
R07  20327044.9560          0.0000   20327047.9350  108812622.1730   84632207.3440         52.2300         49.8500       3038.8230       2363.5140 
R08  24145530.5900          0.0000   24145552.2480  129298134.1440  100565300.6990         36.8700         33.6700       4480.2630       3484.7070 
R12  23401457.1160          0.0000   23401465.5020  125006381.7030   97227172.9290         42.7500         41.4900      -2181.1500      -1696.5700 
R20  23222051.1850          0.0000   23222059.9980  124178782.4220   96583617.4150         31.9400         40.9200      -2561.8360      -1992.5200 
R21  20007720.3540          0.0000   20007722.0280  107065634.9360   83273465.3150         54.4300         51.1300         60.6090         47.1080 
R22  21113635.4140          0.0000   21113636.0670  112706045.3730   87660264.9540         40.8900         34.7800       2403.7620       1869.6100 
C01  37852895.3110   37852896.6300   37852897.0520  197109960.7400  152417887.2730  160167954.3230         42.5300         46.1100         41.3000          2.1920          1.7090          1.8040 
C02  37820037.9380   37820036.5870   37820037.7540  196938868.1470  152285557.3120  160028956.4090         40.0500         48.5100         40.5000         27.7940         21.4900         22.5260 
C03  37169209.2060   37169207.7110   37169207.6940  193549836.7220  149665009.7820  157275095.3190         44.9000         49.6400         43.7200         15.7330         12.1300         12.7660 
C04  38856168.1410   38856167.8570   38856167.2400  202334274.2830  156457678.8770  164413158.4570         37.9200         44.4800         39.2900        -16.4810        -12.8110        -13.3480 
C05  39404966.2370   39404971.1880   39404970.4410  205191999.5980  158667491.5580  166735327.0460         33.7400         41.5000         36.3800         27.6070         21.2760         22.5540 
C07  37678005.3980   37678004.0780   37678001.0690  196199320.1810  151713784.2420  159428023.4080         41.9500         48.5600         42.7100      -1504.2320      -1163.2080      -1222.2980 
C08  36375145.0060   36375141.9470   36375139.9770  189414979.0120  146467692.1170  153915186.4640         45.4900         52.0900         46.7300       -204.3380       -158.0320       -166.0480 
C10  36866489.0250   36866490.2620   36866486.7810  191973528.8710  148446133.8350  155994221.6720         42.8400         48.9100         43.9500      -1275.8440       -986.5460      -1036.6850 
C13  36921168.4050   36921172.9110   36921169.8040  192258422.6470  148666548.1220  156225820.6010         46.7100         50.1200         45.6000        -61.9860        -47.9960        -50.4050 
C14  24267288.2130   24267288.4160   24267285.2310  126366530.2280   97714769.7730  102683256.4510         41.0000         49.2200         44.0900      -2667.0910      -2062.3720      -2167.2370 
C27  22670050.3750          0.0000   22670050.5590  118049048.9180          0.0000   95924617.9580         48.5500          0.0000         47.6900       2000.6050          0.0000       1625.6770 
C28  21822580.7170          0.0000   21822580.5740  113636134.1150          0.0000   92338765.4960         51.4900          0.0000         50.8800       -459.7820          0.0000       -373.5930 
C32  26101984.5510          0.0000   26102003.0580  135919944.2710          0.0000  110446225.4380         36.0900          0.0000         39.3900       3326.4450          0.0000       2702.9100 
C33  22783777.7870          0.0000   22783789.6270  118641527.7390          0.0000   96406184.7950         50.0900          0.0000         50.0700      -1469.9410          0.0000      -1194.4510 
C38  36196236.6850          0.0000   36196233.6030  188483433.0120          0.0000  153158265.9980         50.0900          0.0000         50.3500       -219.1740          0.0000       -178.0810 
C39  40603726.6460          0.0000   40603734.6580  211434434.3530          0.0000  171807905.8710         35.1800          0.0000         37.5900       1716.9430          0.0000       1395.2120 
C40  37888313.3700          0.0000   37888314.1200  197294423.0150          0.0000  160317907.3940         43.8600          0.0000         43.8000      -1647.8140          0.0000      -1338.9930 
C41  22383342.3780          0.0000   22383348.6120  116556296.5490          0.0000   94711726.9550         50.6200          0.0000         50.9500       1619.9740          0.0000       1316.3570 
C42  26969454.9550          0.0000   26969465.4740  140437260.5620          0.0000  114116926.4050         35.4100          0.0000         36.8100      -3150.5870          0.0000      -2560.2080 
C43  25491373.9450          0.0000   25491377.5290  132740307.9970          0.0000  107862406.4200         39.6300          0.0000         40.3700      -2531.1920          0.0000      -2056.7070 
C46  27074489.6860          0.0000   27074506.3260  140983870.5020          0.0000  114560976.5690         32.8900          0.0000         33.3500      -1774.0450          0.0000      -1441.4100 
C59  37773126.6480          0.0000   37773114.5150  196694556.7670          0.0000  159830375.9590         45.3400          0.0000         45.1900         15.8820          0.0000         12.8970 
C60  37925354.8970          0.0000   37925341.0280  197487280.1310          0.0000  160474486.4500         44.6900          0.0000         44.6200        -12.0580          0.0000         -9.7530 
E07  27890862.5930   27890867.3810   27890867.2520          0.0000          0.0000  146567544.1660  109449855.5000  112305060.4090          0.0000          0.0000         33.5900         34.2800         42.0500          0.0000          0.0000      -2061.8920      -1539.6200      -1579.8540          0.0000          0.0000 
E10  26674185.2770   26674189.4390   26674189.6760          0.0000          0.0000  140173972.3640  104675510.1900  107406163.7690          0.0000          0.0000         37.6300         37.2200         43.8700          0.0000          0.0000       1790.8030       1337.2820       1372.2800          0.0000          0.0000 
E12  23340092.2810   23340091.0630   23340091.7140          0.0000          0.0000  122653357.1270   91591973.2290   93981340.4560          0.0000          0.0000         40.6700         39.4500         47.7100          0.0000          0.0000       1269.9700        948.4170        973.0870          0.0000          0.0000 
E19  26443566.3980   26443568.4870   26443568.5480          0.0000          0.0000  138962215.1460  103770419.6790  106477734.4100          0.0000          0.0000         38.2900         36.3600         44.1100          0.0000          0.0000       2336.7530       1745.0050       1790.4630          0.0000          0.0000 
E24  26440683.8360   26440687.9330   26440687.5030          0.0000          0.0000  138946792.7670  103759015.6150  106465770.4260          0.0000          0.0000         37.7100         38.0000         45.1200          0.0000          0.0000       -860.6630       -642.8030       -659.5020          0.0000          0.0000 
E25  28784902.9570   28784910.2140   28784910.4360          0.0000          0.0000  151265676.9200  112958172.0030  115904904.8290          0.0000          0.0000         30.7800         30.2300         37.9100          0.0000          0.0000       1401.5190       1046.7740       1073.9780          0.0000          0.0000 
E26  27377345.3620   27377348.7300   27377348.6630          0.0000          0.0000  143869010.6560  107434713.6960  110237358.2970          0.0000          0.0000         35.0800         36.0800         43.4800          0.0000          0.0000      -1707.2820      -1274.8360      -1308.1690          0.0000          0.0000 
E31  26587449.5640   26587458.7580   26587458.2510          0.0000          0.0000  139718007.2750  104334924.6510  107056703.5130          0.0000          0.0000         36.8300         35.9600         43.6700          0.0000          0.0000      -2535.1530      -1893.2810      -1942.5670          0.0000          0.0000 
E33  24181240.9940   24181240.6370   24181241.0220          0.0000          0.0000  127073542.8970   94892738.8930   97368188.2930          0.0000          0.0000         45.7200         44.9000         52.7700          0.0000          0.0000       -469.3680       -350.4700       -359.6540          0.0000          0.0000 
> 2022 05 18 09 00 15.0000000  0 51
G02  21669900.2420          0.0000          0.0000  113876474.9040          0.0000          0.0000          0.0000         47.7600          0.0000          0.0000          0.0000 
G04  25246965.7080          0.0000   25246969.8720  132673755.2740          0.0000          0.0000   99074610.5340         33.1900          0.0000          0.0000         33.1500 
G05  22420701.4020          0.0000          0.0000  117821987.2500          0.0000          0.0000          0.0000         43.0000          0.0000          0.0000          0.0000 
G06  21415357.3090          0.0000   21415358.7850  112538744.8910          0.0000          0.0000   84038841.8540         46.2400          0.0000          0.0000         45.2500 
G09  23072669.4270          0.0000   23072670.4530  121247801.0810          0.0000          0.0000   90542259.5040         40.4100          0.0000          0.0000         40.6700 
G11  20848539.6180          0.0000   20848540.9900  109560247.8150          0.0000          0.0000   81814718.5720         47.6600          0.0000          0.0000         47.4500 
G12  22328754.0260          0.0000          0.0000  117338475.9140          0.0000          0.0000          0.0000         44.3000          0.0000          0.0000          0.0000 
G17  23325467.0190          0.0000          0.0000  122576185.0800          0.0000          0.0000          0.0000         38.3900          0.0000          0.0000          0.0000 
G19  21817609.4330          0.0000          0.0000  114652457.5490          0.0000          0.0000          0.0000         44.2700          0.0000          0.0000          0.0000 
G20  20633466.7880          0.0000          0.0000  108429978.8910          0.0000          0.0000          0.0000         47.5600          0.0000          0.0000          0.0000 
G25  23643358.8310          0.0000   23643363.5000  124246749.5850          0.0000          0.0000   92781681.1810         36.0100          0.0000          0.0000         37.7100 
R05  23785001.7970          0.0000   23785006.3490  127144731.5870   98890501.2720         43.0700         40.2600      -4120.7710      -3205.0570 
R06  19645108.4100          0.0000          0.0000  104830269.6180          0.0000         44.0900          0.0000       -952.3740          0.0000 
R07  20326477.3750          0.0000   20326480.3540  108809583.8770   84629844.2270         52.2600         49.9000       3037.5850       2362.5460 
R08  24144693.9900          0.0000   24144715.6610  129293653.9850  100561816.0810         36.9400         33.8200       4479.6580       3484.4840 
R12  23401865.5420          0.0000   23401873.9320  125008563.3830   97228869.7750         42.8100         41.5700      -2182.2960      -1697.2960 
R20  23222530.3200          0.0000   23222539.1350  124181344.5520   96585610.1770         32.0000         40.9800      -2562.4590      -1993.1530 
R21  20007709.1050          0.0000   20007710.7800  107065574.7410   83273418.4960         54.4600         51.1700         59.6030         46.3540 
R22  21113185.1560          0.0000   21113185.8120  112703641.8160   87658395.5090         40.9200         34.8400       2403.0640       1869.1160 
C01  37852894.9190   37852896.2310   37852896.6620  197109958.6740  152417885.6780  160167952.6390         42.4800         46.1000         41.3200          1.5400          1.2060          1.2270 
C02  37820032.6300   37820031.2720   37820032.4460  196938840.5010  152285535.9410  160028933.9430         40.0200         48.5100         40.5000         27.2540         20.9590         22.0330 
C03  37169206.1990   37169204.7080   37169204.6840  193549821.1230  149664997.7270  157275082.6560         44.8400         49.6400         43.7200         15.1650         11.6640         12.2170 
C04  38856171.3130   38856171.0390   38856170.4060  202334290.9060  156457691.7420  164413171.9870         37.8700         44.4700         39.3300        -16.9280        -13.2480        -13.9160 
C05  39404960.9290   39404965.8710   39404965.1300  205191972.0180  158667470.2510  166735304.6460         33.6700         41.4700         36.4000         27.1880         21.0150         21.9960 
C07  37678294.3240   37678293.0000   37678289.9950  196200824.6780  151714947.6150  159429245.9320         41.8900         48.5500         42.7400      -1504.9490      -1163.7110      -1222.8850 
C08  36375184.2730   36375181.2150   36375179.2450  189415183.4750  146467850.2180  153915352.6040         45.4500         52.0800         46.7500       -204.8510       -158.4040       -166.4670 
C10  36866734.0680   36866735.3110   36866731.8230  191974804.9000  148447120.5410  155995258.5560         42.7900         48.9000         43.9700      -1276.4680       -987.0770      -1037.2440 
C13  36921180.3320   36921184.8470   36921181.7290  192258484.8080  148666596.1890  156225871.1220         46.6600         50.1000         45.6000        -62.5450        -48.3870        -50.9080 
C14  24267800.4700   24267800.6650   24267797.4930  126369197.6150   97716832.3610  102685423.9060         40.9400         49.2200         44.1100      -2667.9380      -2063.0150      -2167.8420 
C27  22669666.2210          0.0000   22669666.4040  118047048.5580          0.0000   95922992.5070         48.5200          0.0000         47.7200       1999.9160          0.0000       1625.0810 
C28  21822669.0710          0.0000   21822668.9270  113636594.2210          0.0000   92339139.3760         51.4500          0.0000         50.9100       -460.6760          0.0000       -374.3850 
C32  26101345.7360          0.0000   26101364.2320  135916618.0180          0.0000  110443522.6310         36.0100          0.0000         39.4200       3325.7930          0.0000       2702.3700 
C33  22784060.1460          0.0000   22784071.9840  118642998.0890          0.0000   96407379.5810         50.0600          0.0000         50.1000      -1470.9560          0.0000      -1195.3460 
C38  36196278.7980          0.0000   36196275.7150  188483652.3180          0.0000  153158444.2040         50.0300          0.0000         50.3800       -219.6870          0.0000       -178.5460 
C39  40603396.9010          0.0000   40603404.9020  211432717.5070          0.0000  171806510.8400         35.1000          0.0000         37.6000       1716.5330          0.0000       1394.5970 
C40  37888629.8580          0.0000   37888630.6070  197296071.0640          0.0000  160319246.5720         43.7900          0.0000         43.8300      -1648.5030          0.0000      -1339.5980 
C41  22383031.3490          0.0000   22383037.5820  116554676.9560          0.0000   94710410.9050         50.5800          0.0000         50.9600       1618.9680          0.0000       1315.5000 
C42  26970060.0350          0.0000   26970070.5560  140440411.3530          0.0000  114119486.6760         35.3700          0.0000         36.8600      -3151.0060          0.0000      -2560.4880 
C43  25491860.0730          0.0000   25491863.6560  132742839.4140          0.0000  107864463.4080         39.5400          0.0000         40.3700      -2531.9740          0.0000      -2057.4150 
C46  27074830.4340          0.0000   27074847.0740  140985644.8640          0.0000  114562418.3830         32.9100          0.0000         33.2400      -1774.8740          0.0000      -1441.9780 
C59  37773123.6230          0.0000   37773111.4900  196694541.0230          0.0000  159830363.1660         45.3200          0.0000         45.2200         15.2670          0.0000         12.3380 
C60  37925357.2320          0.0000   37925343.3610  197487292.3220          0.0000  160474496.3620         44.6700          0.0000         44.6400        -12.6630          0.0000        -10.3120 
E07  27891255.0030   27891259.7780   27891259.6590          0.0000          0.0000  146569606.3510  109451395.4700  112306640.5390          0.0000          0.0000         33.5500         34.1900         42.0200          0.0000          0.0000      -2062.7590      -1540.4120      -1580.5340          0.0000          0.0000 
E10  26673844.4970   26673848.6730   26673848.8890          0.0000          0.0000  140172181.6390  104674172.9630  107404791.6790          0.0000          0.0000         37.5600         37.1200         43.8500          0.0000          0.0000       1790.3740       1336.9370       1371.8430          0.0000          0.0000 
E12  23339850.6470   23339849.4230   23339850.0790          0.0000          0.0000  122652087.3480   91591025.0270   93980367.5130          0.0000          0.0000         40.6400         39.3700         47.7000          0.0000          0.0000       1269.3370        947.8300        972.6220          0.0000          0.0000 
E19  26443121.7850   26443123.8540   26443123.9330          0.0000          0.0000  138959878.7070  103768674.9620  106475944.1570          0.0000          0.0000         38.2600         36.2300         44.1100          0.0000          0.0000       2335.9340       1744.3160       1789.8290          0.0000          0.0000 
E24  26440847.6840   26440851.8050   26440851.3510          0.0000          0.0000  138947653.7990  103759658.5670  106466430.1800          0.0000          0.0000         37.6700         37.9400         45.1100          0.0000          0.0000       -861.5200       -643.3250       -660.2200          0.0000          0.0000 
E25  28784636.2620   28784643.5230   28784643.7190          0.0000          0.0000  151264275.5800  112957125.5790  115903831.1290          0.0000          0.0000         30.6900         30.0900         37.8600          0.0000          0.0000       1401.2030       1046.1220       1073.2700          0.0000          0.0000 
E26  27377670.2690   27377673.6320   27377673.5680          0.0000          0.0000  143870718.0970  107435988.7470  110238666.6080          0.0000          0.0000         35.0200         35.9800         43.4700          0.0000          0.0000      -1707.8870      -1275.3580      -1308.6720          0.0000          0.0000 
E31  26587932.0570   26587941.2680   26587940.7480          0.0000          0.0000  139720542.7360  104336817.9840  107058646.2520          0.0000          0.0000         36.8000         35.8400         43.6400          0.0000          0.0000      -2535.9080      -1893.7190      -1943.0700          0.0000          0.0000 
E33  24181330.3410   24181329.9870   24181330.3680          0.0000          0.0000  127074012.4380   94893089.5250   97368548.0760          0.0000          0.0000         45.6800         44.7800         52.7700          0.0000          0.0000       -469.9730       -350.9450       -360.1470          0.0000          0.0000 
> 2022 05 18 09 00 16.0000000  0 51
G02  21669743.6230          0.0000          0.0000  113875651.7750          0.0000          0.0000          0.0000         47.7200          0.0000          0.0000          0.0000 
G04  25247424.2650          0.0000   25247428.4440  132676165.0050          0.0000          0.0000   99076409.9920         33.1000          0.0000          0.0000         33.0500 
G05  22420166.8210          0.0000          0.0000  117819177.9610          0.0000          0.0000          0.0000         42.9800          0.0000          0.0000          0.0000 
G06  21415596.2560          0.0000   21415597.7150  112540000.4470          0.0000          0.0000   84039779.4380         46.2000          0.0000          0.0000         45.1700 
G09  23072886.7800          0.0000   23072887.7900  121248943.2480          0.0000          0.0000   90543112.4320         40.3800          0.0000          0.0000         40.6000 
G11  20848412.9500          0.0000   20848414.3120  109559582.1020          0.0000          0.0000   81814221.4450         47.6300          0.0000          0.0000         47.3700 
G12  22329020.4380          0.0000          0.0000  117339876.0120          0.0000          0.0000          0.0000         44.2700          0.0000          0.0000          0.0000 
G17  23326042.4760          0.0000          0.0000  122579209.0300          0.0000          0.0000          0.0000         38.3200          0.0000          0.0000          0.0000 
G19  21818144.6880          0.0000          0.0000  114655270.3470          0.0000          0.0000          0.0000         44.2400          0.0000          0.0000          0.0000 
G20  20633244.5310          0.0000          0.0000  108428810.7580          0.0000          0.0000          0.0000         47.5100          0.0000          0.0000          0.0000 
G25  23643219.6200          0.0000   23643224.2790  124246018.0130          0.0000          0.0000   92781134.8850         36.0200          0.0000          0.0000         37.6400 
R05  23785772.5830          0.0000   23785777.1350  127148851.8720   98893705.9370         43.1400         40.3000      -4120.3330      -3204.7590 
R06  19645286.8470          0.0000          0.0000  104831221.7600          0.0000         44.1000          0.0000       -952.5230          0.0000 
R07  20325909.8730          0.0000   20325912.8520  108806546.0010   84627481.4360         52.2800         49.9600       3037.6130       2362.5920 
R08  24143857.3090          0.0000   24143878.9790  129289173.6300  100558331.3710         37.0000         33.9000       4480.3560       3484.6890 
R12  23402274.0260          0.0000   23402282.4210  125010745.3570   97230566.8470         42.8300         41.6000      -2182.2120      -1697.3060 
R20  23223009.4560          0.0000   23223018.2710  124183906.7100   96587602.9680         32.0000         41.0200      -2562.0590      -1992.8830 
R21  20007697.8860          0.0000   20007699.5610  107065514.6890   83273371.7860         54.4800         51.2300         59.9100         46.6050 
R22  21112734.8780          0.0000   21112735.5370  112701238.1640   87656525.9910         40.9300         34.9000       2403.5850       1869.4890 
C01  37852894.4730   37852895.7830   37852896.2140  197109956.3870  152417883.9190  160167950.7880         42.4500         46.1000         41.3500          2.3220          1.7270          1.9160 
C02  37820027.2780   37820025.9230   37820027.0940  196938812.6350  152285514.3910  160028911.3010         39.9800         48.5100         40.5200         27.9430         21.5270         22.6380 
C03  37169203.1730   37169201.6760   37169201.6600  193549805.3140  149664985.4980  157275069.7990         44.8200         49.6400         43.7400         15.8630         12.2420         12.9060 
C04  38856174.4940   38856174.2170   38856173.5940  202334307.3480  156457704.4350  164413185.3210         37.8500         44.4700         39.3600        -16.3880        -12.7080        -13.2830 
C05  39404955.5990   39404960.5290   39404959.8010  205191944.2530  158667448.7920  166735282.0820         33.5800         41.4500         36.3900         27.8310         21.3410         22.6750 
C07  37678583.2260   37678581.9120   37678578.8970  196202329.0490  151716110.8760  159430468.3530         41.8700         48.5500         42.7600      -1504.3900      -1163.2920      -1222.4560 
C08  36375223.4930   36375220.4340   36375218.4660  189415387.6840  146468008.1220  153915518.5360         45.4100         52.0800         46.7500       -204.1990       -157.9110       -165.9080 
C10  36866979.1160   36866980.3560   36866976.8740  191976080.8630  148448107.1870  155996295.3660         42.7500         48.8900         43.9800      -1276.0490       -986.6950      -1036.7690 
C13  36921192.2420   36921196.7450   36921193.6430  192258546.7480  148666644.0830  156225921.4370         46.6300         50.0900         45.6000        -61.9110        -47.9120        -50.2660 
C14  24268312.7190   24268312.9170   24268309.7400  126371865.0370   97718894.9800  102687591.4070         40.8900         49.2100         44.1100      -2667.5560      -2062.7170      -2167.5250 
C27  22669282.0630          0.0000   22669282.2460  118045048.1380          0.0000   95921367.0010         48.4900          0.0000         47.7400       2000.3630          0.0000       1625.5100 
C28  21822757.4580          0.0000   21822757.3150  113637054.4520          0.0000   92339513.3460         51.4000          0.0000         50.9300       -460.3870          0.0000       -374.0680 
C32  26100706.8980          0.0000   26100725.3830  135913291.6440          0.0000  110440819.7260         35.9800          0.0000         39.4300       3326.2960          0.0000       2702.9010 
C33  22784342.5670          0.0000   22784354.4070  118644468.6790          0.0000   96408574.5460         50.0200          0.0000         50.1100      -1470.7790          0.0000      -1195.0940 
C38  36196320.8720          0.0000   36196317.7910  188483871.3760          0.0000  153158622.2000         49.9900          0.0000         50.3900       -219.0440          0.0000       -177.9310 
C39  40603067.1500          0.0000   40603075.1520  211431000.3800          0.0000  171805115.5270         35.0600          0.0000         37.6000       1717.1480          0.0000       1395.2860 
C40  37888946.3340          0.0000   37888947.0850  197297718.9970          0.0000  160320585.6430         43.7600          0.0000         43.8300      -1647.9160          0.0000      -1339.0300 
C41  22382720.3720          0.0000   22382726.6050  116553057.6170          0.0000   94709095.0600         50.5400          0.0000         50.9700       1619.1350          0.0000       1315.6960 
C42  26970665.1070          0.0000   26970675.6320  140443562.0270          0.0000  114122046.8380         35.3200          0.0000         36.9100      -3150.6150          0.0000      -2559.9570 
C43  25492346.1970          0.0000   25492349.7800  132745370.7830          0.0000  107866520.3510         39.5300          0.0000         40.3700      -2531.4440          0.0000      -2056.9960 
C46  27075171.1620          0.0000   27075187.8010  140987419.1680          0.0000  114563860.1590         32.9300          0.0000         33.1700      -1774.4090          0.0000      -1441.6250 
C59  37773120.5700          0.0000   37773108.4400  196694525.0540          0.0000  159830350.1760         45.2800          0.0000         45.2300         15.9940          0.0000         13.0730 
C60  37925359.5320          0.0000   37925345.6620  197487304.2990          0.0000  160474506.0940         44.6200          0.0000         44.6600        -11.9640          0.0000         -9.6880 
E07  27891647.4500   27891652.2100   27891652.1070          0.0000          0.0000  146571668.6520  109452935.5130  112308220.7390          0.0000          0.0000         33.5300         34.1300         41.9900          0.0000          0.0000      -2062.4790      -1540.3000      -1580.3290          0.0000          0.0000 
E10  26673503.6940   26673507.8600   26673508.0870          0.0000          0.0000  140170390.7010  104672835.5840  107403419.4010          0.0000          0.0000         37.5100         37.0500         43.8300          0.0000          0.0000       1791.0260       1337.4400       1372.3360          0.0000          0.0000 
E12  23339608.9830   23339607.7630   23339608.4150          0.0000          0.0000  122650817.3900   91590076.6770   93979394.4270          0.0000          0.0000         40.6100         39.3000         47.6900          0.0000          0.0000       1270.0070        948.3800        973.0870          0.0000          0.0000 
E19  26442677.1860   26442679.2700   26442679.3320          0.0000          0.0000  138957542.3480  103766930.2660  106474153.9660          0.0000          0.0000         38.2500         36.1500         44.0900          0.0000          0.0000       2336.3160       1744.6610       1790.1270          0.0000          0.0000 
E24  26441011.5970   26441015.7100   26441015.2690          0.0000          0.0000  138948515.1080  103760301.7480  106467090.1260          0.0000          0.0000         37.6200         37.8600         45.1000          0.0000          0.0000       -861.4730       -643.2970       -660.0520          0.0000          0.0000 
E25  28784369.6860   28784376.9150   28784377.1470          0.0000          0.0000  151262874.4920  112956079.3050  115902757.5200          0.0000          0.0000         30.6500         30.0100         37.8700          0.0000          0.0000       1401.0350       1046.1690       1073.5960          0.0000          0.0000 
E26  27377995.1620   27377998.5100   27377998.4630          0.0000          0.0000  143872425.3990  107437263.6920  110239974.7940          0.0000          0.0000         34.9400         35.9000         43.4700          0.0000          0.0000      -1707.2350      -1275.0970      -1308.2620          0.0000          0.0000 
E31  26588414.5230   26588423.7440   26588423.2140          0.0000          0.0000  139723078.0950  104338711.2570  107060588.9260          0.0000          0.0000         36.7600         35.7800         43.6300          0.0000          0.0000      -2535.3670      -1893.2440      -1942.7160          0.0000          0.0000 
E33  24181419.6790   24181419.3220   24181419.7090          0.0000          0.0000  127074481.8770   94893440.0760   97368907.7650          0.0000          0.0000         45.6500         44.7100         52.7600          0.0000          0.0000       -469.4980       -350.5360       -359.7280          0.0000          0.0000 
> 2022 05 18 09 00 17.0000000  0 51
G02  21669586.9940          0.0000          0.0000  113874828.7040          0.0000          0.0000          0.0000         47.7000          0.0000          0.0000          0.0000 
G04  25247882.8510          0.0000   25247887.0860  132678575.1070          0.0000          0.0000   99078209.7280         33.0300          0.0000          0.0000         32.9800 
G05  22419632.2980          0.0000          0.0000  117816368.9640          0.0000          0.0000          0.0000         42.9600          0.0000          0.0000          0.0000 
G06  21415835.2170          0.0000   21415836.6550  112541256.1120          0.0000          0.0000   84040717.1160         46.1700          0.0000          0.0000         45.1500 
G09  23073104.2050          0.0000   23073105.2450  121250085.9890          0.0000          0.0000   90543965.7790         40.3500          0.0000          0.0000         40.5500 
G11  20848286.3100          0.0000   20848287.6650  109558916.5520          0.0000          0.0000   81813724.4410         47.6000          0.0000          0.0000         47.3300 
G12  22329286.9810          0.0000          0.0000  117341276.6230          0.0000          0.0000          0.0000         44.2400          0.0000          0.0000          0.0000 
G17  23326617.9720          0.0000          0.0000  122582233.2300          0.0000          0.0000          0.0000         38.3200          0.0000          0.0000          0.0000 
G19  21818680.0030          0.0000          0.0000  114658083.5030          0.0000          0.0000          0.0000         44.2200          0.0000          0.0000          0.0000 
G20  20633022.2960          0.0000          0.0000  108427643.0030          0.0000          0.0000          0.0000         47.4900          0.0000          0.0000          0.0000 
G25  23643080.5180          0.0000   23643085.1460  124245286.9770          0.0000          0.0000   92780589.0050         35.9900          0.0000          0.0000         37.5900 
R05  23786543.4020          0.0000   23786547.9550  127152972.3330   98896910.7380         43.1500         40.3100      -4120.2770      -3204.6660 
R06  19645465.4410          0.0000          0.0000  104832174.7400          0.0000         44.1100          0.0000       -953.0910          0.0000 
R07  20325342.4840          0.0000   20325345.4610  108803508.7430   84625119.1290         52.3100         50.0000       3037.2310       2362.2660 
R08  24143020.6720          0.0000   24143042.3530  129284693.3030  100554846.6290         37.0900         33.9900       4480.4400       3484.7350 
R12  23402682.5880          0.0000   23402690.9820  125012927.8240   97232264.3220         42.8700         41.6400      -2182.4070      -1697.4730 
R20  23223488.6630          0.0000   23223497.4860  124186469.1240   96589595.9250         31.9900         41.0600      -2562.4410      -1992.8920 
R21  20007686.7220          0.0000   20007688.3970  107065454.9540   83273325.3260         54.5100         51.2600         59.8360         46.5310 
R22  21112284.5900          0.0000   21112285.2420  112698834.5870   87654656.5670         40.9300         34.9700       2403.8180       1869.6000 
C01  37852894.0410   37852895.3510   37852895.7840  197109954.0750  152417882.1190  160167948.8970         42.4200         46.1000         41.3500          2.5080          2.0160          2.0560 
C02  37820021.9270   37820020.5610   37820021.7440  196938784.7320  152285492.8170  160028888.6190         39.9600         48.5100         40.5300         28.1660         21.7600         22.9450 
C03  37169200.1500   37169198.6330   37169198.6430  193549789.4710  149664973.2470  157275056.9040         44.7900         49.6400         43.7500         16.0960         12.4650         13.1480 
C04  38856177.6320   38856177.3530   38856176.7300  202334323.7190  156457717.1020  164413198.6310         37.8100         44.4700         39.3800        -16.0900        -12.4200        -13.0690 
C05  39404950.2580   39404955.2160   39404954.4600  205191916.4370  158667427.2530  166735259.4790         33.5400         41.4300         36.4100         28.3340         21.7510         22.8620 
C07  37678872.1350   37678870.8080   37678867.8080  196203833.4530  151717274.1860  159431690.8010         41.8200         48.5400         42.7600      -1504.2600      -1163.1240      -1222.2330 
C08  36375262.7040   36375259.6370   36375257.6780  189415591.8420  146468165.9940  153915684.4270         45.3700         52.0800         46.7600       -203.9290       -157.6410       -165.6190 
C10  36867224.1660   36867225.4040   36867221.9240  191977356.9140  148449093.9140  155997332.2650         42.7000         48.8800         44.0000      -1275.8720       -986.5180      -1036.6850 
C13  36921204.1230   36921208.6230   36921205.5240  192258608.6080  148666691.9190  156225971.7030         46.5700         50.0600         45.6000        -61.5950        -47.5860        -49.9580 
C14  24268825.0180   24268825.2060   24268822.0420  126374532.6810   97720957.7750  102689759.0790         40.8300         49.1900         44.1200      -2667.5470      -2062.6980      -2167.4970 
C27  22668897.9310          0.0000   22668898.1150  118043047.8470          0.0000   95919741.5970         48.4600          0.0000         47.7600       2000.4650          0.0000       1625.5930 
C28  21822845.9070          0.0000   21822845.7660  113637514.9900          0.0000   92339887.5630         51.3600          0.0000         50.9300       -460.4800          0.0000       -374.1240 
C32  26100068.0750          0.0000   26100086.5510  135909965.3330          0.0000  110438116.8690         35.9200          0.0000         39.4500       3326.5380          0.0000       2703.0310 
C33  22784625.0630          0.0000   22784636.9050  118645939.6770          0.0000   96409769.8450         50.0000          0.0000         50.1300      -1470.9740          0.0000      -1195.2150 
C38  36196362.9320          0.0000   36196359.8530  188484090.3610          0.0000  153158800.1360         49.9400          0.0000         50.4000       -218.7270          0.0000       -177.6520 
C39  40602737.3710          0.0000   40602745.3720  211429283.1360          0.0000  171803720.1270         34.9900          0.0000         37.5900       1717.4270          0.0000       1395.7340 
C40  37889262.8160          0.0000   37889263.5680  197299366.9880          0.0000  160321924.7680         43.7100          0.0000         43.8300      -1647.7490          0.0000      -1338.8810 
C41  22382409.4870          0.0000   22382415.7220  116551438.7140          0.0000   94707779.5600         50.5000          0.0000         50.9700       1618.9120          0.0000       1315.5650 
C42  26971270.1620          0.0000   26971280.6860  140446712.7320          0.0000  114124607.0490         35.2600          0.0000         36.9400      -3150.6710          0.0000      -2560.0870 
C43  25492832.3730          0.0000   25492835.9610  132747902.3230          0.0000  107868577.4130         39.5000          0.0000         40.3700      -2531.4710          0.0000      -2056.9030 
C46  27075511.9120          0.0000   27075528.5450  140989193.6560          0.0000  114565302.0990         32.9300          0.0000         33.1100      -1774.5110          0.0000      -1442.0720 
C59  37773117.4870          0.0000   37773105.3550  196694509.0390          0.0000  159830337.1710         45.2600          0.0000         45.2500         16.2830          0.0000         13.2410 
C60  37925361.8330          0.0000   37925347.9640  197487316.2400          0.0000  160474515.7890         44.6000          0.0000         44.6600        -11.7040          0.0000         -9.4740 
E07  27892039.9240   27892044.7000   27892044.5760          0.0000          0.0000  146573731.1960  109454475.7240  112309801.1510          0.0000          0.0000         33.5400         34.1200         41.9800          0.0000          0.0000      -2062.3120      -1540.1790      -1580.3010          0.0000          0.0000 
E10  26673162.8810   26673167.0570   26673167.2750          0.0000          0.0000  140168599.7180  104671498.1510  107402047.0880          0.0000          0.0000         37.4600         37.0000         43.8100          0.0000          0.0000       1791.2130       1337.6170       1372.5130          0.0000          0.0000 
E12  23339367.3080   23339366.0860   23339366.7370          0.0000          0.0000  122649547.4230   91589128.3360   93978421.3470          0.0000          0.0000         40.5900         39.2600         47.6700          0.0000          0.0000       1270.2680        948.5290        973.2920          0.0000          0.0000 
E19  26442232.6360   26442234.7180   26442234.7830          0.0000          0.0000  138955206.2170  103765185.7530  106472363.9420          0.0000          0.0000         38.2400         36.1100         44.0900          0.0000          0.0000       2336.3250       1744.6510       1790.1550          0.0000          0.0000 
E24  26441175.5520   26441179.6550   26441179.2210          0.0000          0.0000  138949376.7410  103760945.1970  106467750.3510          0.0000          0.0000         37.5900         37.8200         45.0800          0.0000          0.0000       -861.5200       -643.4650       -660.1640          0.0000          0.0000 
E25  28784103.1260   28784110.3690   28784110.5780          0.0000          0.0000  151261473.7230  112955033.2670  115901684.2180          0.0000          0.0000         30.5400         29.8700         37.9000          0.0000          0.0000       1400.8210       1045.9920       1073.4000          0.0000          0.0000 
E26  27378320.0620   27378323.4250   27378323.3630          0.0000          0.0000  143874132.7400  107438538.6340  110241283.0110          0.0000          0.0000         34.9400         35.8300         43.4500          0.0000          0.0000      -1707.1800      -1274.7990      -1308.0480          0.0000          0.0000 
E31  26588897.0310   26588906.2490   26588905.7300          0.0000          0.0000  139725613.5860  104340604.6240  107062531.6760          0.0000          0.0000         36.7400         35.7500         43.6300          0.0000          0.0000      -2535.3400      -1893.2250      -1942.5950          0.0000          0.0000 
E33  24181509.0140   24181508.6520   24181509.0410          0.0000          0.0000  127074951.3660   94893790.6800   97369267.5120          0.0000          0.0000         45.6100         44.6800         52.7500          0.0000          0.0000       -469.2470       -350.4520       -359.5790          0.0000          0.0000 
> 2022 05 18 09 00 18.0000000  0 51
G02  21669430.3930          0.0000          0.0000  113874005.7250          0.0000          0.0000          0.0000         47.6700          0.0000          0.0000          0.0000 
G04  25248341.5440          0.0000   25248345.7730  132680985.5960          0.0000          0.0000   99080009.7830         32.9700          0.0000          0.0000         32.8900 
G05  22419097.8260          0.0000          0.0000  117813560.2950          0.0000          0.0000          0.0000         42.9400          0.0000          0.0000          0.0000 
G06  21416074.1930          0.0000   21416075.6350  112542511.9430          0.0000          0.0000   84041654.9070         46.1400          0.0000          0.0000         45.0900 
G09  23073321.7750          0.0000   23073322.8150  121251229.3280          0.0000          0.0000   90544819.5720         40.3300          0.0000          0.0000         40.4900 
G11  20848159.7100          0.0000   20848161.0510  109558251.1920          0.0000          0.0000   81813227.5800         47.5800          0.0000          0.0000         47.2800 
G12  22329553.6020          0.0000          0.0000  117342677.7900          0.0000          0.0000          0.0000         44.2100          0.0000          0.0000          0.0000 
G17  23327193.5190          0.0000          0.0000  122585257.6810          0.0000          0.0000          0.0000         38.3100          0.0000          0.0000          0.0000 
G19  21819215.3970          0.0000          0.0000  114660897.0400          0.0000          0.0000          0.0000         44.2100          0.0000          0.0000          0.0000 
G20  20632800.1580          0.0000          0.0000  108426475.6610          0.0000          0.0000          0.0000         47.4600          0.0000          0.0000          0.0000 
G25  23642941.5150          0.0000   23642946.1500  124244556.5660          0.0000          0.0000   92780043.5720         35.9400          0.0000          0.0000         37.5100 
R05  23787314.2580          0.0000   23787318.8110  127157093.0060   98900115.7060         43.1400         40.3300      -4121.2460      -3205.4200 
R06  19645644.1730          0.0000          0.0000  104833128.5510          0.0000         44.1300          0.0000       -954.6560          0.0000 
R07  20324775.2130          0.0000   20324778.1910  108800472.1020   84622757.2980         52.3300         50.0600       3035.8810       2361.2320 
R08  24142184.0250          0.0000   24142205.7110  129280213.0210  100551361.9470         37.1300         34.0600       4479.8160       3484.1860 
R12  23403091.2610          0.0000   23403099.6600  125015110.7940   97233962.1660         42.9100         41.6700      -2183.6550      -1698.3950 
R20  23223967.8610          0.0000   23223976.6770  124189031.7120   96591589.0760         32.0300         41.0900      -2563.0740      -1993.5440 
R21  20007675.6300          0.0000   20007677.3050  107065395.5980   83273279.1610         54.5300         51.3100         58.6990         45.6740 
R22  21111834.3250          0.0000   21111834.9740  112696431.1200   87652787.2220         40.9200         34.9800       2402.9150       1868.7990 
C01  37852893.5850   37852894.8950   37852895.3270  197109951.7420  152417880.3230  160167947.0090         42.3900         46.1000         41.3400          1.7450          1.3830          1.3670 
C02  37820016.5570   37820015.2070   37820016.3720  196938756.8310  152285471.2380  160028865.9590         39.9500         48.5000         40.5400         27.3650         21.1550         22.1820 
C03  37169197.0760   37169195.5790   37169195.5620  193549773.6080  149664960.9900  157275044.0440         44.7700         49.6400         43.7700         15.3510         11.8040         12.3190 
C04  38856180.7780   38856180.5070   38856179.8760  202334340.1000  156457729.7600  164413211.9420         37.7800         44.4700         39.4000        -16.9380        -13.0990        -13.7860 
C05  39404944.9120   39404949.8540   39404949.1130  205191888.6250  158667405.7690  166735236.8850         33.5300         41.4000         36.4200         27.1980         21.0060         22.1350 
C07  37679161.0450   37679159.7240   37679156.7160  196205337.9270  151718437.5430  159432913.3180         41.8100         48.5200         42.7800      -1504.9770      -1163.7390      -1222.9960 
C08  36375301.8950   36375298.8310   36375296.8670  189415795.9750  146468323.8490  153915850.3130         45.3300         52.0800         46.7700       -204.5710       -158.2270       -166.2710 
C10  36867469.2210   36867470.4670   36867466.9740  191978633.0670  148450080.7260  155998369.2620         42.6800         48.8700         44.0100      -1276.7560       -987.2260      -1037.4580 
C13  36921215.9830   36921220.4880   36921217.3800  192258670.4440  148666739.7430  156226021.9650         46.5500         50.0500         45.6100        -62.2840        -48.2010        -50.6850 
C14  24269337.3350   24269337.5320   24269334.3530  126377200.5600   97723020.7610  102691926.9730         40.7800         49.1700         44.1300      -2668.4410      -2063.5090      -2168.4100 
C27  22668513.8080          0.0000   22668513.9890  118041047.7020          0.0000   95918116.3320         48.4400          0.0000         47.7600       1999.6090          0.0000       1624.7920 
C28  21822934.4000          0.0000   21822934.2570  113637975.8430          0.0000   92340262.0530         51.3300          0.0000         50.9300       -461.5050          0.0000       -375.0460 
C32  26099429.2480          0.0000   26099447.7090  135906639.1080          0.0000  110435414.1050         35.9300          0.0000         39.4700       3325.5510          0.0000       2702.3230 
C33  22784907.6220          0.0000   22784919.4600  118647411.1090          0.0000   96410965.5190         49.9800          0.0000         50.1400      -1472.1110          0.0000      -1196.2860 
C38  36196404.9580          0.0000   36196401.8740  188484309.2940          0.0000  153158978.0570         49.9200          0.0000         50.4000       -219.3890          0.0000       -178.3600 
C39  40602407.5220          0.0000   40602415.5110  211427565.7810          0.0000  171802324.6880         34.9400          0.0000         37.5800       1717.0360          0.0000       1395.0540 
C40  37889579.3140          0.0000   37889580.0650  197301015.0870          0.0000  160323263.9860         43.7000          0.0000         43.8400      -1648.6060          0.0000      -1339.6350 
C41  22382098.6680          0.0000   22382104.8990  116549820.2580          0.0000   94706464.4440         50.4600          0.0000         50.9700       1617.7380          0.0000       1314.5130 
C42  26971875.2490          0.0000   26971885.7780  140449863.4930          0.0000  114127167.2820         35.2200          0.0000         36.9300      -3151.1360          0.0000      -2560.4780 
C43  25493318.5400          0.0000   25493322.1240  132750434.0220          0.0000  107870634.6460         39.4900          0.0000         40.3600      -2532.2440          0.0000      -2057.7220 
C46  27075852.7300          0.0000   27075869.3670  140990968.3090          0.0000  114566744.1340         32.8900          0.0000         33.0600      -1775.0330          0.0000      -1442.5370 
C59  37773114.4070          0.0000   37773102.2740  196694493.0200          0.0000  159830324.1580         45.2300          0.0000         45.2600         15.4630          0.0000         12.5330 
C60  37925364.1100          0.0000   37925350.2390  197487328.1680          0.0000  160474525.4960         44.5600          0.0000         44.6600        -12.5050          0.0000        -10.1820 
E07  27892432.4990   27892437.2820   27892437.1580          0.0000          0.0000  146575794.0890  109456016.1660  112311381.7820          0.0000          0.0000         33.4800         34.0400         41.9600          0.0000          0.0000      -2063.6340      -1540.8960      -1581.1300          0.0000          0.0000 
E10  26672822.0480   26672826.2250   26672826.4380          0.0000          0.0000  140166808.6790  104670160.6980  107400674.7480          0.0000          0.0000         37.4400         36.9600         43.7800          0.0000          0.0000       1790.5790       1337.1510       1372.0010          0.0000          0.0000 
E12  23339125.6510   23339124.4320   23339125.0810          0.0000          0.0000  122648277.4970   91588180.0090   93977448.2840          0.0000          0.0000         40.5500         39.1800         47.6700          0.0000          0.0000       1269.4670        948.0170        972.6780          0.0000          0.0000 
E19  26441788.1320   26441790.2170   26441790.2770          0.0000          0.0000  138952870.3540  103763441.4410  106470574.1310          0.0000          0.0000         38.2400         36.0700         44.0900          0.0000          0.0000       2335.2630       1743.8970       1789.3170          0.0000          0.0000 
E24  26441339.6030   26441343.7110   26441343.2730          0.0000          0.0000  138950238.8090  103761588.9380  106468410.8900          0.0000          0.0000         37.5600         37.7400         45.0700          0.0000          0.0000       -862.7680       -644.3120       -661.0580          0.0000          0.0000 
E25  28783836.6460   28783843.8960   28783844.0880          0.0000          0.0000  151260073.3370  112953987.5140  115900611.2010          0.0000          0.0000         30.5000         29.7900         37.9300          0.0000          0.0000       1399.7870       1045.3960       1072.5620          0.0000          0.0000 
E26  27378644.9740   27378648.3460   27378648.2780          0.0000          0.0000  143875840.1280  107439813.6140  110242591.2590          0.0000          0.0000         34.9000         35.7700         43.4400          0.0000          0.0000      -1707.9250      -1275.3300      -1308.6530          0.0000          0.0000 
E31  26589379.5230   26589388.7450   26589388.2190          0.0000          0.0000  139728149.1370  104342498.0580  107064474.5120          0.0000          0.0000         36.7000         35.6800         43.6200          0.0000          0.0000      -2536.0840      -1893.8210      -1943.2650          0.0000          0.0000 
E33  24181598.3770   24181598.0200   24181598.4060          0.0000          0.0000  127075420.9560   94894141.3400   97369627.3240          0.0000          0.0000         45.5800         44.6300         52.7400          0.0000          0.0000       -470.1320       -351.0290       -360.2310          0.0000          0.0000 
> 2022 05 18 09 00 19.0000000  0 50
G02  21669273.8350          0.0000          0.0000  113873182.9690          0.0000          0.0000          0.0000         47.6500          0.0000          0.0000          0.0000 
G04  25248800.3030          0.0000   25248804.5780  132683396.6240          0.0000          0.0000   99081810.2240         32.9100          0.0000          0.0000         32.8300 
G05  22418563.4510          0.0000          0.0000  117810752.0920          0.0000          0.0000          0.0000         42.9400          0.0000          0.0000          0.0000 
G06  21416313.2190          0.0000   21416314.6640  112543768.0480          0.0000          0.0000   84042592.9070         46.1100          0.0000          0.0000         45.0200 
G09  23073539.4810          0.0000   23073540.5340  121252373.3840          0.0000          0.0000   90545673.8860         40.2800          0.0000          0.0000         40.4000 
G11  20848033.1680          0.0000   20848034.4890  109557586.1410          0.0000          0.0000   81812730.9600         47.5600          0.0000          0.0000         47.2000 
G12  22329820.3850          0.0000          0.0000  117344079.6330          0.0000          0.0000          0.0000         44.1700          0.0000          0.0000          0.0000 
G17  23327769.1400          0.0000          0.0000  122588282.5030          0.0000          0.0000          0.0000         38.3000          0.0000          0.0000          0.0000 
G19  21819750.8940          0.0000          0.0000  114663711.0840          0.0000          0.0000          0.0000         44.1800          0.0000          0.0000          0.0000 
G20  20632578.1310          0.0000          0.0000  108425308.8310          0.0000          0.0000          0.0000         47.4400          0.0000          0.0000          0.0000 
G25  23642802.7020          0.0000   23642807.3170  124243826.8910          0.0000          0.0000   92779498.6630         36.0100          0.0000          0.0000         37.4500 
R05  23788085.1940          0.0000   23788089.7520  127161214.0180   98903320.9170         43.1000         40.3600      -4120.9760      -3205.1220 
R06  19645823.0890          0.0000          0.0000  104834083.3530          0.0000         44.1300          0.0000       -955.2050          0.0000 
R07  20324208.0780          0.0000   20324211.0540  108797436.1970   84620396.0420         52.3600         50.0900       3035.6940       2361.0650 
R08  24141347.4170          0.0000   24141369.1140  129275732.8610  100547877.3390         37.1500         34.0900       4480.4120       3484.7630 
R12  23403500.0200          0.0000   23403508.4180  125017294.3530   97235660.4990         42.9600         41.7300      -2183.6740      -1698.4700 
R20  23224447.1720          0.0000   23224455.9930  124191594.7390   96593582.5230         32.0700         41.1300      -2563.1670      -1993.4790 
R21  20007664.6360          0.0000   20007666.3110  107065336.7720   83273233.4080         54.5600         51.3400         58.6990         45.6650 
R22  21111384.1260          0.0000   21111384.7760  112694027.8920   87650918.0370         40.8900         35.0100       2403.2220       1869.1350 
C01  37852893.1650   37852894.4720   37852894.9070  197109949.5350  152417878.6150  160167945.2120         42.3700         46.0700         41.3400          2.2480          1.7460          1.8320 
C02  37820011.2330   37820009.8730   37820011.0510  196938729.0490  152285449.7540  160028843.3720         39.9300         48.5000         40.5400         27.7190         21.4710         22.5820 
C03  37169194.0710   37169192.5660   37169192.5610  193549757.8720  149664948.8120  157275031.2390         44.7400         49.6400         43.7900         15.7890         12.2050         12.8590 
C04  38856183.9250   38856183.6590   38856183.0200  202334356.5600  156457742.4980  164413225.3330         37.7600         44.4700         39.4300        -16.4070        -12.6900        -13.4040 
C05  39404939.5860   39404944.5410   39404943.7860  205191860.9050  158667384.3240  166735214.3630         33.4900         41.3900         36.4300         27.6820         21.5090         22.5730 
C07  37679450.0120   37679448.6860   37679445.6860  196206842.6050  151719601.0510  159434135.9810         41.7800         48.5100         42.7900      -1504.6880      -1163.4970      -1222.6150 
C08  36375341.1120   36375338.0450   36375336.0850  189416000.1650  146468481.7410  153916016.2280         45.3100         52.0800         46.7900       -204.0590       -157.8460       -165.8430 
C10  36867714.3350   36867715.5800   36867712.0880  191979909.4330  148451067.6930  155999406.4130         42.6500         48.8700         44.0400      -1276.3560       -986.9830      -1037.1700 
C13  36921227.8830   36921232.3900   36921229.2810  192258732.4000  148666787.6480  156226072.3070         46.5100         50.0500         45.6300        -61.8550        -47.8660        -50.2940 
C14  24269849.7620   24269849.9650   24269846.7830  126379868.8470   97725084.0320  102694095.1630         40.7200         49.1600         44.1200      -2668.4220      -2063.3690      -2168.2890 
C27  22668129.7600          0.0000   22668129.9410  118039047.8320          0.0000   95916491.2690         48.4100          0.0000         47.7700       1999.8690          0.0000       1625.0720 
C28  21823022.9910          0.0000   21823022.8490  113638437.1480          0.0000   92340636.8990         51.3100          0.0000         50.9300       -461.4390          0.0000       -374.9710 
C32  26098790.4790          0.0000   26098808.9290  135903313.0970          0.0000  110432711.4950         35.8900          0.0000         39.5000       3326.0450          0.0000       2702.6770 
C33  22785190.3050          0.0000   22785202.1440  118648883.1070          0.0000   96412161.6360         49.9700          0.0000         50.1500      -1472.1110          0.0000      -1196.2680 
C38  36196447.0240          0.0000   36196443.9410  188484528.3140          0.0000  153159156.0220         49.8900          0.0000         50.4000       -218.9700          0.0000       -177.9500 
C39  40602077.7390          0.0000   40602085.7280  211425848.5070          0.0000  171800929.2610         34.9000          0.0000         37.5700       1717.4180          0.0000       1395.5010 
C40  37889895.8540          0.0000   37889896.6050  197302663.3900          0.0000  160324603.3660         43.6700          0.0000         43.8600      -1648.2800          0.0000      -1339.3650 
C41  22381787.9690          0.0000   22381794.2000  116548202.3770          0.0000   94705149.7850         50.4200          0.0000         50.9800       1617.7480          0.0000       1314.5220 
C42  26972480.3420          0.0000   26972490.8660  140453014.4540          0.0000  114129727.7140         35.1900          0.0000         36.9300      -3150.8470          0.0000      -2560.2080 
C43  25493804.7940          0.0000   25493808.3790  132752966.0360          0.0000  107872692.1080         39.4700          0.0000         40.3700      -2532.0400          0.0000      -2057.4520 
C59  37773111.3520          0.0000   37773099.2190  196694477.1060          0.0000  159830311.2250         45.2200          0.0000         45.2700         15.9850          0.0000         12.9900 
C60  37925366.4250          0.0000   37925352.5540  197487340.2220          0.0000  160474535.2900         44.5400          0.0000         44.6700        -12.0300          0.0000         -9.7810 
E07  27892825.1210   27892829.9000   27892829.7770          0.0000          0.0000  146577857.3550  109457556.9250  112312962.7320          0.0000          0.0000         33.4400         33.9500         41.9400          0.0000          0.0000      -2063.3540      -1540.8310      -1580.9620          0.0000          0.0000 
E10  26672481.2330   26672485.4180   26672485.6200          0.0000          0.0000  140165017.7340  104668823.3050  107399302.4790          0.0000          0.0000         37.4200         36.8600         43.7700          0.0000          0.0000       1791.0920       1337.5520       1372.3080          0.0000          0.0000 
E12  23338884.0120   23338882.7900   23338883.4400          0.0000          0.0000  122647007.7000   91587231.7930   93976475.3300          0.0000          0.0000         40.5300         39.1200         47.6700          0.0000          0.0000       1269.8580        948.2500        973.0500          0.0000          0.0000 
E19  26441343.6950   26441345.7820   26441345.8390          0.0000          0.0000  138950534.8560  103761697.4060  106468784.6020          0.0000          0.0000         38.2300         36.0000         44.0900          0.0000          0.0000       2335.4680       1744.0370       1789.4850          0.0000          0.0000 
E24  26441503.7380   26441507.8560   26441507.4050          0.0000          0.0000  138951101.3780  103762233.0590  106469071.8290          0.0000          0.0000         37.5200         37.7000         45.0700          0.0000          0.0000       -862.6840       -644.1350       -661.0390          0.0000          0.0000 
E25  28783570.2690   28783577.4990   28783577.7070          0.0000          0.0000  151258673.4460  112952942.1510  115899538.5490          0.0000          0.0000         30.4400         29.7400         37.9600          0.0000          0.0000       1399.7400       1045.2190       1072.6460          0.0000          0.0000 
E26  27378969.9090   27378973.2750   27378973.2130          0.0000          0.0000  143877547.6870  107441088.7480  110243899.6520          0.0000          0.0000         34.9000         35.6600         43.4400          0.0000          0.0000      -1707.5710      -1275.1340      -1308.3830          0.0000          0.0000 
E31  26589862.0860   26589871.3150   26589870.7870          0.0000          0.0000  139730684.9550  104344391.6660  107066417.5220          0.0000          0.0000         36.6700         35.6000         43.6000          0.0000          0.0000      -2535.8140      -1893.6250      -1942.9860          0.0000          0.0000 
E33  24181687.7760   24181687.4160   24181687.8040          0.0000          0.0000  127075890.7510   94894492.1640   97369987.2970          0.0000          0.0000         45.5400         44.5300         52.7200          0.0000          0.0000       -469.8620       -350.8340       -359.9700          0.0000          0.0000 
> 2022 05 18 09 00 20.0000000  0 50
G02  21669117.2990          0.0000          0.0000  113872360.4520          0.0000          0.0000          0.0000         47.6500          0.0000          0.0000          0.0000 
G04  25249259.1930          0.0000   25249263.4910  132685808.2250          0.0000          0.0000   99083611.0940         32.8800          0.0000          0.0000         32.8700 
G05  22418029.1430          0.0000          0.0000  117807944.3610          0.0000          0.0000          0.0000         42.9300          0.0000          0.0000          0.0000 
G06  21416552.2780          0.0000   21416553.7390  112545024.4360          0.0000          0.0000   84043531.1290         46.0900          0.0000          0.0000         45.0500 
G09  23073757.3210          0.0000   23073758.3750  121253518.1760          0.0000          0.0000   90546528.7690         40.2500          0.0000          0.0000         40.4300 
G11  20847906.6540          0.0000   20847908.0050  109556921.4380          0.0000          0.0000   81812234.5850         47.5400          0.0000          0.0000         47.2200 
G12  22330087.2670          0.0000          0.0000  117345482.1820          0.0000          0.0000          0.0000         44.1500          0.0000          0.0000          0.0000 
G17  23328344.8130          0.0000          0.0000  122591307.7530          0.0000          0.0000          0.0000         38.3100          0.0000          0.0000          0.0000 
G19  21820286.4810          0.0000          0.0000  114666525.6740          0.0000          0.0000          0.0000         44.1700          0.0000          0.0000          0.0000 
G20  20632356.1890          0.0000          0.0000  108424142.5690          0.0000          0.0000          0.0000         47.4200          0.0000          0.0000          0.0000 
G25  23642664.0270          0.0000   23642668.6000  124243097.9710          0.0000          0.0000   92778954.3490         36.0300          0.0000          0.0000         37.5000 
R05  23788856.1740          0.0000   23788860.7290  127165335.3950   98906526.4450         43.0200         40.4300      -4121.1710      -3205.4020 
R06  19646002.1880          0.0000          0.0000  104835039.1130          0.0000         44.0600          0.0000       -955.9410          0.0000 
R07  20323641.0820          0.0000   20323644.0570  108794401.0480   84618035.3770         52.3200         50.1800       3035.0890       2360.6080 
R08  24140510.8510          0.0000   24140532.5590  129271252.9350  100544392.9130         37.1000         34.1400       4479.8910       3484.5680 
R12  23403908.9220          0.0000   23403917.3230  125019478.5580   97237359.3070         42.9600         41.8000      -2184.2330      -1698.8240 
R20  23224926.5440          0.0000   23224935.3650  124194158.1310   96595576.2670         32.0400         41.1800      -2563.2980      -1993.6840 
R21  20007653.7400          0.0000   20007655.4140  107065278.4710   83273188.0650         54.5300         51.4300         58.4010         45.3850 
R22  21110933.9640          0.0000   21110934.6130  112691624.9330   87649049.0770         40.8500         35.0500       2403.1660       1868.9860 
C01  37852892.7640   37852894.0650   37852894.5070  197109947.4320  152417876.9930  160167943.5000         42.4100         46.0900         41.1300          2.3410          1.8200          1.9630 
C02  37820005.9070   37820004.5630   37820005.7210  196938701.3810  152285428.3560  160028820.9040         39.9700         48.5300         40.3500         27.8680         21.6110         22.5920 
C03  37169191.0680   37169189.5660   37169189.5570  193549742.2550  149664936.7370  157275018.5530         44.7600         49.6600         43.6100         15.8730         12.3160         12.8500 
C04  38856187.1080   38856186.8440   38856186.2010  202334373.1630  156457755.3400  164413238.8290         37.8100         44.5000         39.3200        -16.2950        -12.5690        -13.3950 
C05  39404934.3100   39404939.2410   39404938.5140  205191833.3450  158667363.0200  166735191.9510         33.4900         41.4200         36.2900         27.6260         21.4340         22.5170 
C07  37679738.9970   37679737.6860   37679734.6660  196208347.4900  151720764.7210  159435358.8380         41.8100         48.5400         42.5900      -1504.7260      -1163.4600      -1222.7920 
C08  36375380.3350   36375377.2700   36375375.3050  189416204.4580  146468639.7210  153916182.2440         45.3600         52.1000         46.6500       -204.0220       -157.8270       -165.8800 
C10  36867959.5060   36867960.7520   36867957.2600  191981186.0790  148452054.8710  156000443.7880         42.6600         48.9100         43.9000      -1276.4490       -987.0300      -1037.2540 
C13  36921239.8070   36921244.3100   36921241.2050  192258794.4760  148666835.6500  156226122.7460         46.5400         50.0700         45.4400        -61.7620        -47.7910        -50.2380 
C14  24270362.2390   24270362.4520   24270359.2580  126382537.4970   97727147.6000  102696263.6690         40.7400         49.1700         43.9700      -2668.5430      -2063.4620      -2168.4840 
C27  22667745.7530          0.0000   22667745.9320  118037048.2500          0.0000   95914866.4540         48.4400          0.0000         47.6300       1999.7950          0.0000       1624.9040 
C28  21823111.6620          0.0000   21823111.5190  113638898.9140          0.0000   92341012.1280         51.3400          0.0000         50.7900       -461.6630          0.0000       -375.2320 
C32  26098151.7500          0.0000   26098170.1890  135899987.3060          0.0000  110430009.0660         35.9200          0.0000         39.3700       3326.0820          0.0000       2702.6210 
C33  22785473.0990          0.0000   22785484.9380  118650355.6830          0.0000   96413358.2240         50.0100          0.0000         50.0100      -1472.5200          0.0000      -1196.6210 
C38  36196489.0950          0.0000   36196486.0100  188484747.4210          0.0000  153159334.0710         49.9100          0.0000         50.2600       -218.7930          0.0000       -177.8940 
C39  40601747.9390          0.0000   40601755.9230  211424131.2750          0.0000  171799533.8940         34.9400          0.0000         37.4300       1717.4360          0.0000       1395.4360 
C40  37890212.4350          0.0000   37890213.1860  197304311.9190          0.0000  160325942.9330         43.7000          0.0000         43.7200      -1648.2800          0.0000      -1339.4490 
C41  22381477.3850          0.0000   22381483.6150  116546585.1040          0.0000   94703835.6230         50.4300          0.0000         50.8500       1617.3190          0.0000       1314.1030 
C42  26973085.4950          0.0000   26973096.0200  140456165.6230          0.0000  114132288.2920         35.2300          0.0000         36.7800      -3151.1740          0.0000      -2560.8040 
C43  25494291.0960          0.0000   25494294.6800  132755498.3720          0.0000  107874749.8440         39.4800          0.0000         40.2200      -2532.1330          0.0000      -2057.7130 
C59  37773108.3170          0.0000   37773096.1830  196694461.3210          0.0000  159830298.4030         45.2600          0.0000         45.0900         16.0780          0.0000         12.9710 
C60  37925368.7570          0.0000   37925354.8850  197487352.3940          0.0000  160474545.1880         44.5800          0.0000         44.4900        -11.9090          0.0000         -9.7440 
E07  27893217.8340   27893222.6270   27893222.4900          0.0000          0.0000  146579921.0850  109459098.0090  112314544.0340          0.0000          0.0000         33.4300         33.9900         41.9400          0.0000          0.0000      -2063.6530      -1540.9240      -1581.2420          0.0000          0.0000 
E10  26672140.4470   26672144.6170   26672144.8320          0.0000          0.0000  140163226.9100  104667486.0220  107397930.2940          0.0000          0.0000         37.4200         36.8900         43.8000          0.0000          0.0000       1791.1100       1337.4590       1372.3920          0.0000          0.0000 
E12  23338642.4150   23338641.1940   23338641.8440          0.0000          0.0000  122645738.0830   91586283.6970   93975502.5010          0.0000          0.0000         40.5300         39.1600         47.7000          0.0000          0.0000       1269.8580        948.3150        973.0220          0.0000          0.0000 
E19  26440899.3360   26440901.4090   26440901.4780          0.0000          0.0000  138948199.7570  103759953.6830  106466995.3760          0.0000          0.0000         38.2200         36.0400         44.1300          0.0000          0.0000       2335.1890       1743.7760       1789.3260          0.0000          0.0000 
E24  26441667.9990   26441672.1120   26441671.6700          0.0000          0.0000  138951964.5240  103762877.6120  106469733.1860          0.0000          0.0000         37.5000         37.7700         45.1300          0.0000          0.0000       -863.1220       -644.5910       -661.3190          0.0000          0.0000 
E25  28783303.9680   28783311.1900   28783311.3920          0.0000          0.0000  151257274.0710  112951897.1850  115898466.3250          0.0000          0.0000         30.4400         29.7900         38.0100          0.0000          0.0000       1399.3310       1044.7720       1072.1150          0.0000          0.0000 
E26  27379294.8840   27379298.2350   27379298.1870          0.0000          0.0000  143879255.4360  107442364.0310  110245208.1860          0.0000          0.0000         34.9000         35.6800         43.4700          0.0000          0.0000      -1707.4220      -1275.1710      -1308.3180          0.0000          0.0000 
E31  26590344.6740   26590353.9040   26590353.3720          0.0000          0.0000  139733221.0130  104346285.4840  107068360.7460          0.0000          0.0000         36.6300         35.6500         43.6200          0.0000          0.0000      -2535.7680      -1893.6160      -1943.0980          0.0000          0.0000 
E33  24181777.2120   24181776.8560   24181777.2380          0.0000          0.0000  127076360.7670   94894843.1520   97370347.4460          0.0000          0.0000         45.5200         44.5600         52.7300          0.0000          0.0000       -469.7960       -350.7960       -359.9700          0.0000          0.0000 
> 2022 05 18 09 00 21.0000000  0 50
G02  21668960.7860          0.0000          0.0000  113871537.9770          0.0000          0.0000          0.0000         47.6500          0.0000          0.0000          0.0000 
G04  25249718.1410          0.0000   25249722.4570  132688220.1510          0.0000          0.0000   99085412.2170         32.8000          0.0000          0.0000         32.9200 
G05  22417494.9090          0.0000          0.0000  117805136.9080          0.0000          0.0000          0.0000         42.9300          0.0000          0.0000          0.0000 
G06  21416791.3850          0.0000   21416792.8540  112546280.9630          0.0000          0.0000   84044469.4370         46.0700          0.0000          0.0000         45.0700 
G09  23073975.2830          0.0000   23073976.3250  121254663.5130          0.0000          0.0000   90547384.0540         40.2200          0.0000          0.0000         40.4500 
G11  20847780.2070          0.0000   20847781.5360  109556256.8730          0.0000          0.0000   81811738.3260         47.5200          0.0000          0.0000         47.2300 
G12  22330354.2750          0.0000          0.0000  117346885.2320          0.0000          0.0000          0.0000         44.1300          0.0000          0.0000          0.0000 
G17  23328920.5850          0.0000          0.0000  122594333.2230          0.0000          0.0000          0.0000         38.3100          0.0000          0.0000          0.0000 
G19  21820822.1580          0.0000          0.0000  114669340.5960          0.0000          0.0000          0.0000         44.1700          0.0000          0.0000          0.0000 
G20  20632134.3300          0.0000          0.0000  108422976.6620          0.0000          0.0000          0.0000         47.4100          0.0000          0.0000          0.0000 
G25  23642525.4820          0.0000   23642529.9850  124242369.5920          0.0000          0.0000   92778410.4400         36.0300          0.0000          0.0000         37.5200 
R05  23789627.1870          0.0000   23789631.7410  127169456.9030   98909732.0630         43.0000         40.5100      -4122.0840      -3206.0260 
R06  19646181.4600          0.0000          0.0000  104835995.6940          0.0000         44.0400          0.0000       -957.4960          0.0000 
R07  20323074.2020          0.0000   20323077.1760  108791366.4900   84615675.1640         52.2800         50.2300       3033.7940       2359.6210 
R08  24139674.2640          0.0000   24139695.9790  129266772.9420  100540908.4480         37.0000         34.1800       4479.4440       3484.0370 
R12  23404317.8890          0.0000   23404326.2910  125021663.1710   97239058.4460         42.9400         41.9100      -2185.3410      -1699.6430 
R20  23225405.9620          0.0000   23225414.7880  124196721.7160   96597570.1470         32.0100         41.2500      -2564.0990      -1994.3450 
R21  20007642.9060          0.0000   20007644.5810  107065220.4820   83273142.9590         54.5000         51.4800         57.3300         44.6030 
R22  21110483.8190          0.0000   21110484.4670  112689222.0330   87647180.1560         40.8200         35.1100       2402.3470       1868.4080 
C01  37852892.3500   37852893.6530   37852894.0930  197109945.2930  152417875.3400  160167941.7660         42.4300         46.1200         41.0100          1.5400          1.1870          1.2270 
C02  37820000.5780   37819999.2300   37820000.3920  196938673.6490  152285406.9190  160028798.3730         39.9700         48.5400         40.2400         27.1510         20.9870         21.9580 
C03  37169188.0530   37169186.5500   37169186.5400  193549726.5870  149664924.6290  157275005.8290         44.7900         49.6800         43.5100         15.1180         11.6740         12.1890 
C04  38856190.3000   38856190.0240   38856189.3960  202334389.7380  156457768.1590  164413252.2870         37.8100         44.5200         39.1500        -17.1990        -13.3140        -13.9350 
C05  39404928.9750   39404933.8990   39404933.1740  205191805.6810  158667341.6590  166735169.4960         33.5400         41.4200         36.1200         27.1420         20.7820         21.9770 
C07  37680028.0120   37680026.6860   37680023.6840  196209852.4150  151721928.4290  159436581.7020         41.8400         48.5600         42.5000      -1505.4430      -1164.1300      -1223.3130 
C08  36375419.5460   36375416.4940   36375414.5140  189416408.6790  146468797.6320  153916348.1990         45.3800         52.1300         46.5100       -204.7020       -158.2740       -166.4110 
C10  36868204.6800   36868205.9180   36868202.4340  191982462.7710  148453042.0990  156001481.2050         42.7000         48.9300         43.7500      -1277.2030       -987.6730      -1037.8680 
C13  36921251.7090   36921256.2100   36921253.1080  192258856.4520  148666883.5760  156226173.1060         46.5700         50.1100         45.3400        -62.4420        -48.3410        -50.7500 
C14  24270874.7700   24270874.9730   24270871.7900  126385206.3480   97729211.3300  102698432.3230         40.7600         49.2000         43.8100      -2669.4560      -2064.2070      -2169.1920 
C27  22667361.7780          0.0000   22667361.9580  118035048.7790          0.0000   95913241.7170         48.4700          0.0000         47.4800       1998.8910          0.0000       1624.2520 
C28  21823200.3960          0.0000   21823200.2530  113639360.9670          0.0000   92341387.5820         51.3600          0.0000         50.6400       -462.7340          0.0000       -376.0420 
C32  26097513.0370          0.0000   26097531.4650  135896661.5860          0.0000  110427306.6940         35.9500          0.0000         39.2400       3325.2340          0.0000       2701.9790 
C33  22785755.9650          0.0000   22785767.8030  118651828.6530          0.0000   96414555.1350         50.0300          0.0000         49.8600      -1473.6660          0.0000      -1197.5060 
C38  36196531.1550          0.0000   36196528.0710  188484966.4380          0.0000  153159512.0400         49.9500          0.0000         50.1200       -219.4820          0.0000       -178.4340 
C39  40601418.1250          0.0000   40601426.1060  211422413.8890          0.0000  171798138.3870         35.0000          0.0000         37.2800       1717.0270          0.0000       1395.1560 
C40  37890529.0310          0.0000   37890529.7830  197305960.5040          0.0000  160327282.5400         43.7200          0.0000         43.5500      -1649.1180          0.0000      -1340.0640 
C41  22381166.8790          0.0000   22381173.1090  116544968.2330          0.0000   94702521.7860         50.4300          0.0000         50.7400       1616.1830          0.0000       1313.2090 
C42  26973690.6600          0.0000   26973701.1890  140459316.7880          0.0000  114134848.8530         35.2500          0.0000         36.6400      -3151.5370          0.0000      -2560.7390 
C43  25494777.4370          0.0000   25494781.0230  132758030.8370          0.0000  107876807.6720         39.5400          0.0000         40.0600      -2533.0450          0.0000      -2058.3280 
C59  37773105.2780          0.0000   37773093.1450  196694445.4910          0.0000  159830285.5390         45.2800          0.0000         44.9800         15.2390          0.0000         12.3840 
C60  37925371.0900          0.0000   37925357.2170  197487364.5270          0.0000  160474555.0440         44.6000          0.0000         44.3900        -12.7100          0.0000        -10.3590 
E07  27893610.5940   27893615.3910   27893615.2500          0.0000          0.0000  146581985.0580  109460639.2840  112316125.5210          0.0000          0.0000         33.4300         34.0000         41.9400          0.0000          0.0000      -2064.6400      -1541.7720      -1582.0050          0.0000          0.0000 
E10  26671799.6580   26671803.8210   26671804.0440          0.0000          0.0000  140161436.0240  104666148.6740  107396558.0490          0.0000          0.0000         37.4100         36.9300         43.8100          0.0000          0.0000       1790.3930       1336.9740       1371.8610          0.0000          0.0000 
E12  23338400.8060   23338399.5800   23338400.2340          0.0000          0.0000  122644468.4450   91585335.6010   93974529.6680          0.0000          0.0000         40.5200         39.2000         47.7300          0.0000          0.0000       1269.1500        947.7090        972.4350          0.0000          0.0000 
E19  26440455.0250   26440457.0980   26440457.1670          0.0000          0.0000  138945864.8870  103758210.1100  106465206.3210          0.0000          0.0000         38.2300         36.0600         44.1500          0.0000          0.0000       2334.2760       1743.1430       1788.5810          0.0000          0.0000 
E24  26441832.3150   26441836.4260   26441835.9840          0.0000          0.0000  138952828.0210  103763522.4350  106470394.8300          0.0000          0.0000         37.4800         37.8000         45.1500          0.0000          0.0000       -864.1740       -645.3550       -662.1750          0.0000          0.0000 
E25  28783037.7420   28783044.9560   28783045.1580          0.0000          0.0000  151255875.0160  112950852.4410  115897394.3250          0.0000          0.0000         30.4000         29.8000         38.0400          0.0000          0.0000       1398.5210       1044.4830       1071.6490          0.0000          0.0000 
E26  27379619.8630   27379623.2350   27379623.1670          0.0000          0.0000  143880963.2130  107443639.2950  110246516.7410          0.0000          0.0000         34.9000         35.7100         43.5000          0.0000          0.0000      -1708.2690      -1275.6180      -1308.9880          0.0000          0.0000 
E31  26590827.2940   26590836.5270   26590835.9950          0.0000          0.0000  139735757.1550  104348179.3440  107070304.0130          0.0000          0.0000         36.6100         35.6900         43.6600          0.0000          0.0000      -2536.6150      -1894.2490      -1943.7400          0.0000          0.0000 
E33  24181866.6690   24181866.3120   24181866.6960          0.0000          0.0000  127076830.8530   94895194.1880   97370707.6380          0.0000          0.0000         45.5000         44.5800         52.7600          0.0000          0.0000       -470.7000       -351.4670       -360.6410          0.0000          0.0000 
> 2022 05 18 09 00 22.0000000  0 50
G02  21668804.2930          0.0000          0.0000  113870715.5250          0.0000          0.0000          0.0000         47.6500          0.0000          0.0000          0.0000 
G04  25250177.1210          0.0000   25250181.5170  132690632.4480          0.0000          0.0000   99087213.5920         32.7400          0.0000          0.0000         32.9900 
G05  22416960.7300          0.0000          0.0000  117802329.7170          0.0000          0.0000          0.0000         42.9400          0.0000          0.0000          0.0000 
G06  21417030.5050          0.0000   21417031.9790  112547537.5630          0.0000          0.0000   84045407.8050         46.0600          0.0000          0.0000         45.1100 
G09  23074193.3380          0.0000   23074194.3780  121255809.3780          0.0000          0.0000   90548239.7310         40.2200          0.0000          0.0000         40.4700 
G11  20847653.7740          0.0000   20847655.0940  109555592.4260          0.0000          0.0000   81811242.1510         47.5200          0.0000          0.0000         47.2400 
G12  22330621.3700          0.0000          0.0000  117348288.7670          0.0000          0.0000          0.0000         44.1300          0.0000          0.0000          0.0000 
G17  23329496.3750          0.0000          0.0000  122597358.8310          0.0000          0.0000          0.0000         38.3100          0.0000          0.0000          0.0000 
G19  21821357.9210          0.0000          0.0000  114672155.8380          0.0000          0.0000          0.0000         44.1700          0.0000          0.0000          0.0000 
G20  20631912.5260          0.0000          0.0000  108421811.0900          0.0000          0.0000          0.0000         47.4100          0.0000          0.0000          0.0000 
G25  23642387.0130          0.0000   23642391.4960  124241641.7580          0.0000          0.0000   92777866.9140         36.0300          0.0000          0.0000         37.5600 
R05  23790398.2260          0.0000   23790402.7820  127173578.5190   98912937.7570         42.9900         40.6100      -4121.7770      -3205.7840 
R06  19646360.8600          0.0000          0.0000  104836953.0400          0.0000         44.0100          0.0000       -957.8600          0.0000 
R07  20322507.4240          0.0000   20322510.3980  108788332.4910   84613315.3890         52.2600         50.3300       3033.6270       2359.5280 
R08  24138837.6670          0.0000   24138859.3910  129262292.8780  100537423.9220         36.9600         34.2300       4479.9180       3484.5580 
R12  23404726.9490          0.0000   23404735.3540  125023848.2510   97240757.9410         42.9300         41.9700      -2185.4160      -1699.6520 
R20  23225885.3970          0.0000   23225894.2240  124199285.4670   96599564.1740         32.0100         41.3100      -2563.9780      -1994.1590 
R21  20007632.1200          0.0000   20007633.7940  107065162.7810   83273098.0840         54.4800         51.6000         57.4420         44.6770 
R22  21110033.7000          0.0000   21110034.3550  112686819.1580   87645311.2260         40.7900         35.1900       2402.7190       1868.9760 
C01  37852891.9130   37852893.2360   37852893.6530  197109943.0690  152417873.6100  160167939.9690         42.4600         46.1400         40.9300          2.0330          1.6620          1.6460 
C02  37819995.2300   37819993.8800   37819995.0420  196938645.8210  152285385.4080  160028775.7660         39.9900         48.5700         40.1400         27.7750         21.4620         22.5080 
C03  37169185.0180   37169183.5300   37169183.5030  193549710.8390  149664912.4470  157274993.0430         44.8100         49.7000         43.4200         15.6680         12.0930         12.6820 
C04  38856193.4790   38856193.2000   38856192.5790  202334406.2100  156457780.8830  164413265.6550         37.8200         44.5400         39.0900        -16.6120        -12.8110        -13.4040 
C05  39404923.6720   39404928.6220   39404927.8740  205191777.9810  158667320.1960  166735146.9690         33.5600         41.4400         36.0500         27.5520         21.4430         22.4800 
C07  37680317.0120   37680315.6990   37680312.6830  196211357.3360  151723092.1210  159437804.5780         41.8600         48.5900         42.4200      -1505.0980      -1163.8040      -1222.9960 
C08  36375458.7510   36375455.6980   36375453.7210  189416612.7860  146468955.4520  153916514.0430         45.4100         52.1500         46.4500       -204.2360       -157.8730       -165.9170 
C10  36868449.8660   36868451.1170   36868447.6200  191983739.5210  148454029.3510  156002518.6700         42.7300         48.9600         43.7000      -1276.8960       -987.3840      -1037.5890 
C13  36921263.5880   36921268.1000   36921264.9850  192258918.3470  148666931.4340  156226223.4090         46.5900         50.1300         45.2600        -61.9490        -47.9120        -50.3500 
C14  24271387.3330   24271387.5350   24271384.3540  126387875.3750   97731275.1870  102700601.1210         40.7800         49.2300         43.7500      -2669.2420      -2064.0490      -2168.9870 
C27  22666977.8140          0.0000   22666977.9940  118033049.3800          0.0000   95911617.0420         48.4900          0.0000         47.4200       1999.2270          0.0000       1624.5690 
C28  21823289.1760          0.0000   21823289.0330  113639823.2700          0.0000   92341763.2410         51.3900          0.0000         50.5900       -462.5760          0.0000       -375.8750 
C32  26096874.3010          0.0000   26096892.7130  135893335.8620          0.0000  110424604.3410         35.9700          0.0000         39.2100       3325.5980          0.0000       2702.2400 
C33  22786038.8970          0.0000   22786050.7340  118653301.9850          0.0000   96415752.3450         50.0600          0.0000         49.8000      -1473.5910          0.0000      -1197.4600 
C38  36196573.1940          0.0000   36196570.1100  188485185.3370          0.0000  153159689.9120         49.9700          0.0000         50.0800       -218.9970          0.0000       -177.9590 
C39  40601088.2660          0.0000   40601096.2410  211420696.3530          0.0000  171796742.7740         35.0500          0.0000         37.2300       1717.5200          0.0000       1395.5470 
C40  37890845.6240          0.0000   37890846.3750  197307609.0990          0.0000  160328622.1620         43.7300          0.0000         43.5000      -1648.7450          0.0000      -1339.7100 
C41  22380856.4470          0.0000   22380862.6760  116543351.7490          0.0000   94701208.2640         50.4500          0.0000         50.6800       1616.1740          0.0000       1313.2460 
C42  26974295.7860          0.0000   26974306.3100  140462467.9460          0.0000  114137409.4500         35.2900          0.0000         36.5600      -3151.1460          0.0000      -2560.6090 
C43  25495263.8110          0.0000   25495267.4010  132760563.4230          0.0000  107878865.5870         39.5700          0.0000         40.0200      -2532.8500          0.0000      -2057.9640 
C59  37773102.2180          0.0000   37773090.0850  196694429.5590          0.0000  159830272.5920         45.3100          0.0000         44.9000         15.8080          0.0000         12.8500 
C60  37925373.4060          0.0000   37925359.5340  197487376.5780          0.0000  160474564.8340         44.6300          0.0000         44.3000        -12.1790          0.0000         -9.8740 
E07  27894003.4050   27894008.1640   27894008.0630          0.0000          0.0000  146584049.2630  109462180.7730  112317707.1770          0.0000          0.0000         33.4300         34.0000         41.9600          0.0000          0.0000      -2064.4540      -1541.7620      -1581.8280          0.0000          0.0000 
E10  26671458.8310   26671463.0020   26671463.2150          0.0000          0.0000  140159645.0050  104664811.2240  107395185.7200          0.0000          0.0000         37.4200         36.9400         43.8300          0.0000          0.0000       1790.9890       1337.4770       1372.2900          0.0000          0.0000 
E12  23338159.1880   23338157.9590   23338158.6150          0.0000          0.0000  122643198.7470   91584387.4560   93973556.7860          0.0000          0.0000         40.5200         39.2400         47.7500          0.0000          0.0000       1269.6160        948.0730        972.8360          0.0000          0.0000 
E19  26440010.7420   26440012.8160   26440012.8820          0.0000          0.0000  138943530.2040  103756466.6860  106463417.4180          0.0000          0.0000         38.2300         36.0900         44.1800          0.0000          0.0000       2334.4620       1743.2540       1788.7120          0.0000          0.0000 
E24  26441996.6920   26442000.8070   26442000.3620          0.0000          0.0000  138953691.8410  103764167.4940  106471056.7210          0.0000          0.0000         37.4900         37.8600         45.1900          0.0000          0.0000       -864.1000       -645.2530       -662.1100          0.0000          0.0000 
E25  28782771.5810   28782778.7910   28782778.9910          0.0000          0.0000  151254476.2860  112949807.9320  115896322.5700          0.0000          0.0000         30.3900         29.7700         38.1100          0.0000          0.0000       1398.8280       1044.4550       1071.6590          0.0000          0.0000 
E26  27379944.8400   27379948.2160   27379948.1440          0.0000          0.0000  143882670.9640  107444914.5580  110247825.2750          0.0000          0.0000         34.9000         35.7200         43.5200          0.0000          0.0000      -1707.8780      -1275.2650      -1308.6440          0.0000          0.0000 
E31  26591309.9340   26591319.1690   26591318.6410          0.0000          0.0000  139738293.3560  104350073.2390  107072247.3110          0.0000          0.0000         36.6100         35.7300         43.6800          0.0000          0.0000      -2536.2800      -1893.9140      -1943.3490          0.0000          0.0000 
E33  24181956.1230   24181955.7660   24181956.1510          0.0000          0.0000  127077300.9430   94895545.2310   97371067.8380          0.0000          0.0000         45.4900         44.6000         52.7800          0.0000          0.0000       -470.2620       -351.1130       -360.3060          0.0000          0.0000 
> 2022 05 18 09 00 23.0000000  0 50
G02  21668647.7990          0.0000          0.0000  113869893.1540          0.0000          0.0000          0.0000         47.6500          0.0000          0.0000          0.0000 
G04  25250636.2010          0.0000   25250640.6290  132693045.1180          0.0000          0.0000   99089015.2640         32.6700          0.0000          0.0000         33.0600 
G05  22416426.5920          0.0000          0.0000  117799522.8170          0.0000          0.0000          0.0000         42.9400          0.0000          0.0000          0.0000 
G06  21417269.6470          0.0000   21417271.1280  112548794.2960          0.0000          0.0000   84046346.2740         46.0600          0.0000          0.0000         45.1400 
G09  23074411.4810          0.0000   23074412.5250  121256955.8090          0.0000          0.0000   90549095.8440         40.2000          0.0000          0.0000         40.5100 
G11  20847527.3690          0.0000   20847528.6870  109554928.1540          0.0000          0.0000   81810746.1030         47.5200          0.0000          0.0000         47.2700 
G12  22330888.5510          0.0000          0.0000  117349692.8260          0.0000          0.0000          0.0000         44.1200          0.0000          0.0000          0.0000 
G17  23330072.2000          0.0000          0.0000  122600384.7070          0.0000          0.0000          0.0000         38.3300          0.0000          0.0000          0.0000 
G19  21821893.7070          0.0000          0.0000  114674971.4440          0.0000          0.0000          0.0000         44.1700          0.0000          0.0000          0.0000 
G20  20631690.7820          0.0000          0.0000  108420645.9100          0.0000          0.0000          0.0000         47.4100          0.0000          0.0000          0.0000 
G25  23642248.6380          0.0000   23642253.0940  124240914.4840          0.0000          0.0000   92777323.8270         36.0600          0.0000          0.0000         37.5900 
R05  23791169.2960          0.0000   23791173.8530  127177700.3100   98916143.5890         42.9600         40.7300      -4121.5350      -3205.5040 
R06  19646540.4100          0.0000          0.0000  104837911.2230          0.0000         43.9900          0.0000       -958.1580          0.0000 
R07  20321940.7500          0.0000   20321943.7210  108785299.0920   84610956.0910         52.2300         50.3900       3033.4690       2359.3330 
R08  24138001.0510          0.0000   24138022.7770  129257812.8070  100533939.4170         36.8800         34.2900       4480.5240       3484.8010 
R12  23405136.0910          0.0000   23405144.4960  125026033.8180   97242457.8280         42.8800         42.0200      -2185.4430      -1699.7460 
R20  23226364.8590          0.0000   23226373.6830  124201849.4140   96601558.3670         31.9800         41.4000      -2563.6050      -1993.9540 
R21  20007621.4040          0.0000   20007623.0770  107065105.4550   83273053.5020         54.4500         51.6700         57.5070         44.7050 
R22  21109583.5450          0.0000   21109584.1920  112684416.3390   87643442.4020         40.7500         35.2900       2403.1850       1869.0510 
C01  37852891.4770   37852892.7870   37852893.2170  197109940.8000  152417871.8690  160167938.1260         42.4800         46.1600         40.8800          2.6480          1.9690          2.0930 
C02  37819989.8940   37819988.5380   37819989.7100  196938617.9660  152285363.8600  160028753.1160         40.0100         48.5900         40.1000         28.1940         21.7970         22.9270 
C03  37169181.9960   37169180.5010   37169180.4820  193549695.0670  149664900.2510  157274980.2200         44.8400         49.7300         43.3700         16.0590         12.4470         13.1390 
C04  38856196.6320   38856196.3570   38856195.7310  202334422.6500  156457793.5960  164413279.0180         37.8400         44.5700         38.9900        -16.1830        -12.4380        -13.0500 
C05  39404918.3530   39404923.2840   39404922.5590  205191750.2250  158667298.7420  166735124.4030         33.6000         41.4800         35.9700         27.7660         21.8070         22.9080 
C07  37680606.0340   37680604.7120   37680601.7080  196212862.3040  151724255.8590  159439027.4780         41.8900         48.6100         42.3800      -1504.7260      -1163.4970      -1222.6430 
C08  36375497.9430   36375494.8830   36375492.9150  189416816.8390  146469113.2400  153916679.8460         45.4200         52.1800         46.3700       -203.7520       -157.5010       -165.4610 
C10  36868695.0700   36868696.3090   36868692.8250  191985016.3480  148455016.6840  156003556.1940         42.7600         48.9800         43.6300      -1276.5700       -987.1230      -1037.2720 
C13  36921275.4730   36921279.9740   36921276.8720  192258980.1930  148666979.2600  156226273.6550         46.6200         50.1600         45.2000        -61.5290        -47.5490        -49.9120 
C14  24271899.9390   24271900.1380   24271896.9610  126390544.6340   97733339.2280  102702770.1100         40.8200         49.2600         43.6700      -2669.0560      -2063.8530      -2168.7450 
C27  22666593.8740          0.0000   22666594.0540  118031050.1100          0.0000   95909992.4720         48.5200          0.0000         47.3600       1999.5340          0.0000       1624.8200 
C28  21823378.0230          0.0000   21823377.8810  113640285.8810          0.0000   92342139.1430         51.4100          0.0000         50.5100       -462.4640          0.0000       -375.7260 
C32  26096235.6260          0.0000   26096254.0330  135890010.2320          0.0000  110421902.0190         36.0000          0.0000         39.1500       3325.9050          0.0000       2702.6120 
C33  22786321.9310          0.0000   22786333.7710  118654775.7470          0.0000   96416949.8830         50.0800          0.0000         49.7200      -1473.6660          0.0000      -1197.4040 
C38  36196615.2250          0.0000   36196612.1420  188485404.1730          0.0000  153159867.7280         50.0000          0.0000         50.0100       -218.5130          0.0000       -177.5220 
C39  40600758.3960          0.0000   40600766.3680  211418978.7090          0.0000  171795347.0630         35.0800          0.0000         37.1600       1718.0980          0.0000       1396.0220 
C40  37891162.2450          0.0000   37891162.9980  197309257.7780          0.0000  160329961.8380         43.7600          0.0000         43.4300      -1648.3820          0.0000      -1339.4300 
C41  22380546.1110          0.0000   22380552.3420  116541735.7090          0.0000   94699895.0900         50.4600          0.0000         50.6200       1616.1460          0.0000       1313.2930 
C42  26974900.9630          0.0000   26974911.4920  140465619.1620          0.0000  114139970.0500         35.3500          0.0000         36.4600      -3151.1080          0.0000      -2560.4040 
C43  25495750.1980          0.0000   25495753.7890  132763096.1610          0.0000  107880923.6410         39.5900          0.0000         39.9300      -2532.5330          0.0000      -2057.8340 
C59  37773099.1560          0.0000   37773087.0240  196694413.5980          0.0000  159830259.6200         45.3300          0.0000         44.8600         16.3010          0.0000         13.2600 
C60  37925375.7170          0.0000   37925361.8470  197487388.5980          0.0000  160474574.5980         44.6400          0.0000         44.2600        -11.6940          0.0000         -9.4550 
E07  27894396.2590   27894401.0230   27894400.9150          0.0000          0.0000  146586113.7400  109463722.4250  112319289.0540          0.0000          0.0000         33.4400         34.0600         41.9900          0.0000          0.0000      -2064.3790      -1541.6600      -1581.7170          0.0000          0.0000 
E10  26671118.0010   26671122.1630   26671122.3830          0.0000          0.0000  140157853.9550  104663473.7670  107393813.3640          0.0000          0.0000         37.4100         37.0000         43.8500          0.0000          0.0000       1791.4450       1337.6820       1372.6060          0.0000          0.0000 
E12  23337917.5740   23337916.3430   23337917.0010          0.0000          0.0000  122641929.0630   91583439.3190   93972583.9130          0.0000          0.0000         40.5300         39.2900         47.7800          0.0000          0.0000       1269.9890        948.3150        973.0970          0.0000          0.0000 
E19  26439566.5170   26439568.5980   26439568.6580          0.0000          0.0000  138941195.7570  103754723.4160  106461628.6790          0.0000          0.0000         38.2200         36.1600         44.1900          0.0000          0.0000       2334.6490       1743.4220       1788.8980          0.0000          0.0000 
E24  26442161.1540   26442165.2600   26442164.8250          0.0000          0.0000  138954556.0670  103764812.8610  106471718.9120          0.0000          0.0000         37.4800         37.9200         45.2100          0.0000          0.0000       -864.0810       -645.3180       -662.0450          0.0000          0.0000 
E25  28782505.4960   28782512.7140   28782512.8990          0.0000          0.0000  151253077.9360  112948763.6890  115895251.1020          0.0000          0.0000         30.3900         29.8500         38.1500          0.0000          0.0000       1398.3440       1044.3900       1071.5650          0.0000          0.0000 
E26  27380269.8310   27380273.2040   27380273.1370          0.0000          0.0000  143884378.7680  107446189.8620  110249133.8430          0.0000          0.0000         34.9300         35.7800         43.5500          0.0000          0.0000      -1707.6450      -1275.0600      -1308.3360          0.0000          0.0000 
E31  26591792.5660   26591801.8110   26591801.2710          0.0000          0.0000  139740829.6240  104351967.1990  107074190.6920          0.0000          0.0000         36.6100         35.8100         43.7100          0.0000          0.0000      -2535.9910      -1893.6910      -1943.2100          0.0000          0.0000 
E33  24182045.5930   24182045.2370   24182045.6210          0.0000          0.0000  127077771.1090   94895896.3270   97371428.0940          0.0000          0.0000         45.4900         44.6600         52.8100          0.0000          0.0000       -469.8990       -350.8710       -360.0450          0.0000          0.0000 
> 2022 05 18 09 00 24.0000000  0 50
G02  21668491.3130          0.0000          0.0000  113869070.8400          0.0000          0.0000          0.0000         47.6500          0.0000          0.0000          0.0000 
G04  25251095.3750          0.0000   25251099.8090  132695458.1580          0.0000          0.0000   99090817.2170         32.6400          0.0000          0.0000         33.1300 
G05  22415892.5340          0.0000          0.0000  117796716.2120          0.0000          0.0000          0.0000         42.9500          0.0000          0.0000          0.0000 
G06  21417508.8450          0.0000   21417510.2960  112550051.1460          0.0000          0.0000   84047284.8340         46.0600          0.0000          0.0000         45.1900 
G09  23074629.7270          0.0000   23074630.8120  121258102.8230          0.0000          0.0000   90549952.3610         40.1900          0.0000          0.0000         40.5200 
G11  20847400.9760          0.0000   20847402.3090  109554264.0460          0.0000          0.0000   81810250.1810         47.5100          0.0000          0.0000         47.3000 
G12  22331155.8220          0.0000          0.0000  117351097.4200          0.0000          0.0000          0.0000         44.1000          0.0000          0.0000          0.0000 
G17  23330648.0530          0.0000          0.0000  122603410.8090          0.0000          0.0000          0.0000         38.3400          0.0000          0.0000          0.0000 
G19  21822429.5700          0.0000          0.0000  114677787.4150          0.0000          0.0000          0.0000         44.1700          0.0000          0.0000          0.0000 
G20  20631469.1120          0.0000          0.0000  108419481.0990          0.0000          0.0000          0.0000         47.4100          0.0000          0.0000          0.0000 
G25  23642110.3820          0.0000   23642114.7930  124240187.7970          0.0000          0.0000   92776781.1900         36.0900          0.0000          0.0000         37.6400 
R05  23791940.4150          0.0000   23791944.9770  127181822.3170   98919349.5770         42.8900         40.8200      -4122.4380      -3206.3240 
R06  19646720.1120          0.0000          0.0000  104838870.2340          0.0000         43.9500          0.0000       -959.7500          0.0000 
R07  20321374.2010          0.0000   20321377.1730  108782266.2940   84608597.2440         52.2100         50.4800       3032.1830       2358.3920 
R08  24137164.4630          0.0000   24137186.2000  129253332.7710  100530454.9080         36.8500         34.3400       4479.6760       3484.2980 
R12  23405545.3200          0.0000   23405553.7270  125028219.8150   97244158.0400         42.8600         42.0600      -2186.5700      -1700.6960 
R20  23226844.4080          0.0000   23226853.2410  124204413.6290   96603552.7190         31.9700         41.4600      -2564.6760      -1994.6530 
R21  20007610.7610          0.0000   20007612.4340  107065048.4860   83273009.1890         54.4300         51.7600         56.4550         43.8950 
R22  21109133.4450          0.0000   21109134.0950  112682013.6150   87641573.6020         40.7400         35.3500       2402.3280       1868.5200 
C01  37852891.0300   37852892.3530   37852892.7690  197109938.4990  152417870.0820  160167936.2610         42.5100         46.1800         40.8200          1.8840          1.4660          1.4130 
C02  37819984.5310   37819983.1810   37819984.3450  196938590.0730  152285342.2930  160028730.4580         40.0300         48.6200         40.0500         27.4490         21.2570         22.2190 
C03  37169178.9550   37169177.4660   37169177.4410  193549679.2570  149664888.0250  157274967.3780         44.8600         49.7500         43.3100         15.3510         11.9070         12.4310 
C04  38856199.7770   38856199.4970   38856198.8760  202334439.0330  156457806.2710  164413292.3330         37.8600         44.5900         38.9300        -16.8450        -12.9780        -13.6650 
C05  39404912.9400   39404917.8930   39404917.1280  205191722.3870  158667277.2610  166735101.8550         33.6300         41.5200         35.9200         27.5140         21.1170         22.0330 
C07  37680895.0370   37680893.7240   37680890.7060  196214367.3040  151725419.6270  159440250.4310         41.9000         48.6300         42.3200      -1505.3490      -1164.0840      -1223.3600 
C08  36375537.1040   36375534.0520   36375532.0720  189417020.8210  146469270.9750  153916845.6110         45.4500         52.2000         46.3300       -204.3660       -157.9950       -166.1500 
C10  36868940.2840   36868941.5290   36868938.0370  191986293.2660  148456004.0760  156004593.7990         42.7700         49.0100         43.6000      -1277.2970       -987.6910      -1037.9800 
C13  36921287.3270   36921291.8360   36921288.7240  192259041.9590  148667027.0200  156226323.8530         46.6400         50.1800         45.1400        -62.1350        -48.0050        -50.5170 
C14  24272412.5820   24272412.7900   24272409.6030  126393214.1160   97735403.4340  102704939.2850         40.8300         49.2800         43.6300      -2669.9690      -2064.5610      -2169.6300 
C27  22666209.9520          0.0000   22666210.1300  118029050.9610          0.0000   95908368.0070         48.5400          0.0000         47.3200       1998.7610          0.0000       1624.0850 
C28  21823466.9130          0.0000   21823466.7700  113640748.7830          0.0000   92342515.2940         51.4400          0.0000         50.4800       -463.4230          0.0000       -376.6290 
C32  26095596.9300          0.0000   26095615.3240  135886684.6420          0.0000  110419199.7610         36.0200          0.0000         39.1300       3325.0300          0.0000       2701.9600 
C33  22786605.0200          0.0000   22786616.8580  118656249.9090          0.0000   96418147.7690         50.1100          0.0000         49.6800      -1474.7180          0.0000      -1198.3820 
C38  36196657.2270          0.0000   36196654.1430  188485622.9250          0.0000  153160045.4900         50.0200          0.0000         49.9700       -219.1000          0.0000       -178.1180 
C39  40600428.5070          0.0000   40600436.4750  211417260.9570          0.0000  171793951.2630         35.1200          0.0000         37.1400       1717.4740          0.0000       1395.4450 
C40  37891478.8630          0.0000   37891479.6150  197310906.5100          0.0000  160331301.5710         43.7600          0.0000         43.4000      -1649.1270          0.0000      -1340.0730 
C41  22380235.8440          0.0000   22380242.0730  116540120.0900          0.0000   94698582.2720         50.4600          0.0000         50.5800       1615.0280          0.0000       1312.2870 
C42  26975506.0870          0.0000   26975516.6070  140468770.3770          0.0000  114142530.7070         35.4100          0.0000         36.3800      -3151.4620          0.0000      -2560.8970 
C43  25496236.6060          0.0000   25496240.1950  132765629.0460          0.0000  107882981.8250         39.6000          0.0000         39.9000      -2533.4270          0.0000      -2058.6440 
C59  37773096.0760          0.0000   37773083.9420  196694397.5950          0.0000  159830246.6230         45.3400          0.0000         44.8000         15.5930          0.0000         12.5800 
C60  37925378.0180          0.0000   37925364.1470  197487400.5790          0.0000  160474584.3340         44.6700          0.0000         44.2000        -12.4580          0.0000        -10.1160 
E07  27894789.1740   27894793.9510   27894793.8330          0.0000          0.0000  146588178.4910  109465264.2630  112320871.1260          0.0000          0.0000         33.4600         34.0800         42.0100          0.0000          0.0000      -2065.2360      -1542.2750      -1582.3590          0.0000          0.0000 
E10  26670777.1730   26670781.3470   26670781.5580          0.0000          0.0000  140156062.8530  104662136.2340  107392440.9510          0.0000          0.0000         37.4200         37.0400         43.8800          0.0000          0.0000       1790.7660       1337.3750       1372.2060          0.0000          0.0000 
E12  23337675.9540   23337674.7250   23337675.3790          0.0000          0.0000  122640659.3630   91582491.1700   93971611.0320          0.0000          0.0000         40.5100         39.3200         47.8000          0.0000          0.0000       1269.3930        947.8960        972.6400          0.0000          0.0000 
E19  26439122.3240   26439124.3920   26439124.4640          0.0000          0.0000  138938861.5260  103752980.3390  106459840.1170          0.0000          0.0000         38.2200         36.1900         44.2100          0.0000          0.0000       2333.7360       1742.6860       1788.2370          0.0000          0.0000 
E24  26442325.6840   26442329.8120   26442329.3550          0.0000          0.0000  138955420.6720  103765458.4820  106472381.4010          0.0000          0.0000         37.5100         37.9900         45.2400          0.0000          0.0000       -865.1520       -645.9790       -662.8920          0.0000          0.0000 
E25  28782239.4480   28782246.6400   28782246.8380          0.0000          0.0000  151251679.8900  112947719.7330  115894179.8970          0.0000          0.0000         30.3700         29.8500         38.1600          0.0000          0.0000       1397.7380       1043.5700       1070.8390          0.0000          0.0000 
E26  27380594.8090   27380598.1580   27380598.1150          0.0000          0.0000  143886086.5630  107447465.1950  110250442.4180          0.0000          0.0000         34.9400         35.8200         43.5700          0.0000          0.0000      -1708.1390      -1275.7120      -1308.8580          0.0000          0.0000 
E31  26592275.2320   26592284.4660   26592283.9420          0.0000          0.0000  139743365.9930  104353861.2400  107076134.1260          0.0000          0.0000         36.6000         35.8500         43.7200          0.0000          0.0000      -2536.7460      -1894.2870      -1943.7030          0.0000          0.0000 
E33  24182135.0710   24182134.7120   24182135.0980          0.0000          0.0000  127078241.3290   94896247.4700   97371788.3950          0.0000          0.0000         45.4800         44.7100         52.8100          0.0000          0.0000       -470.6070       -351.4200       -360.6040          0.0000          0.0000 
> 2022 05 18 09 00 25.0000000  0 50
G02  21668334.8200          0.0000          0.0000  113868248.5000          0.0000          0.0000          0.0000         47.6500          0.0000          0.0000          0.0000 
G04  25251554.6300          0.0000   25251559.0580  132697871.5130          0.0000          0.0000   99092619.3940         32.6200          0.0000          0.0000         33.1900 
G05  22415358.5160          0.0000          0.0000  117793909.8220          0.0000          0.0000          0.0000         42.9500          0.0000          0.0000          0.0000 
G06  21417748.0320          0.0000   21417749.4800  112551308.0410          0.0000          0.0000   84048223.4190         46.0600          0.0000          0.0000         45.2100 
G09  23074848.0930          0.0000   23074849.1570  121259250.3010          0.0000          0.0000   90550809.2580         40.1900          0.0000          0.0000         40.5500 
G11  20847274.6130          0.0000   20847275.9490  109553600.0130          0.0000          0.0000   81809754.3110         47.5100          0.0000          0.0000         47.3300 
G12  22331423.2050          0.0000          0.0000  117352502.4410          0.0000          0.0000          0.0000         44.0800          0.0000          0.0000          0.0000 
G17  23331223.9470          0.0000          0.0000  122606437.0600          0.0000          0.0000          0.0000         38.3600          0.0000          0.0000          0.0000 
G19  21822965.4990          0.0000          0.0000  114680603.6430          0.0000          0.0000          0.0000         44.1800          0.0000          0.0000          0.0000 
G20  20631247.5110          0.0000          0.0000  108418316.5860          0.0000          0.0000          0.0000         47.4100          0.0000          0.0000          0.0000 
G25  23641972.1970          0.0000   23641976.6010  124239461.5900          0.0000          0.0000   92776238.8910         36.1400          0.0000          0.0000         37.6600 
R05  23792711.5340          0.0000   23792716.0950  127185944.4020   98922555.6460         42.8400         40.8700      -4121.7950      -3205.8580 
R06  19646899.9830          0.0000          0.0000  104839829.9680          0.0000         43.9400          0.0000       -959.7320          0.0000 
R07  20320807.7390          0.0000   20320810.7090  108779234.0000   84606238.7990         52.1800         50.5400       3032.3790       2358.5130 
R08  24136327.8380          0.0000   24136349.5790  129248852.6410  100526970.3520         36.7500         34.4400       4480.4680       3484.8190 
R12  23405954.6220          0.0000   23405963.0330  125030406.1600   97245858.5120         42.8500         42.1000      -2186.2070      -1700.3510 
R20  23227323.9200          0.0000   23227332.7470  124206977.8940   96605547.1720         31.9300         41.5100      -2563.9120      -1994.2520 
R21  20007600.1640          0.0000   20007601.8380  107064991.7740   83272965.0780         54.4000         51.8100         56.8930         44.2580 
R22  21108683.3240          0.0000   21108683.9740  112679610.8480   87639704.7860         40.7200         35.4100       2403.1010       1869.0230 
C01  37852890.5820   37852891.8880   37852892.3250  197109936.0810  152417868.2130  160167934.2800         42.5300         46.1900         40.7800          2.7130          2.1180          2.2510 
C02  37819979.1550   37819977.8030   37819978.9690  196938562.0630  152285320.6330  160028707.6950         40.0300         48.6400         40.0000         28.3800         21.9740         23.0290 
C03  37169175.8870   37169174.3990   37169174.3710  193549663.3100  149664875.6980  157274954.4260         44.8900         49.7800         43.2700         16.3010         12.5960         13.1950 
C04  38856202.8930   38856202.6160   38856201.9890  202334455.3000  156457818.8550  164413305.5600         37.8800         44.6100         38.8800        -15.9510        -12.3730        -12.9850 
C05  39404907.6180   39404912.5780   39404911.8140  205191694.5130  158667255.6680  166735079.1710         33.6500         41.5500         35.8500         28.2030         21.9090         22.8990 
C07  37681184.0580   37681182.7510   37681179.7290  196215872.2790  151726583.3560  159441473.3400         41.9100         48.6300         42.2900      -1504.6600      -1163.4600      -1222.6890 
C08  36375576.2520   36375573.1940   36375571.2220  189417224.6570  146469428.5970  153917011.2400         45.4600         52.2200         46.2700       -203.4540       -157.3240       -165.3310 
C10  36869185.5110   36869186.7560   36869183.2660  191987570.1890  148456991.4670  156005631.3960         42.7700         49.0300         43.5700      -1276.6070       -987.1320      -1037.3650 
C13  36921299.1620   36921303.6720   36921300.5590  192259103.5970  148667074.6840  156226373.9410         46.6700         50.2100         45.1000        -61.2690        -47.4090        -49.8750 
C14  24272925.2490   24272925.4580   24272922.2700  126395883.7200   97737467.7440  102707108.5600         40.8400         49.3000         43.5600      -2669.3820      -2064.1230      -2169.1550 
C27  22665826.0450          0.0000   22665826.2230  118027051.8480          0.0000   95906743.5630         48.5700          0.0000         47.2600       1999.4130          0.0000       1624.6620 
C28  21823555.8490          0.0000   21823555.7060  113641211.8970          0.0000   92342891.6130         51.4500          0.0000         50.4300       -462.9110          0.0000       -376.2100 
C32  26094958.2240          0.0000   26094976.6050  135883359.0170          0.0000  110416497.4770         36.0600          0.0000         39.1000       3325.9240          0.0000       2702.5560 
C33  22786888.1800          0.0000   22786900.0180  118657724.3960          0.0000   96419345.9110         50.1300          0.0000         49.6200      -1474.3270          0.0000      -1198.0650 
C38  36196699.2090          0.0000   36196696.1260  188485841.5190          0.0000  153160223.1110         50.0500          0.0000         49.9100       -218.2150          0.0000       -177.3540 
C39  40600098.5730          0.0000   40600106.5360  211415543.0070          0.0000  171792555.3100         35.1400          0.0000         37.1000       1718.4050          0.0000       1396.1990 
C40  37891795.4730          0.0000   37891796.2240  197312555.2070          0.0000  160332641.2790         43.7800          0.0000         43.3500      -1648.3450          0.0000      -1339.4490 
C41  22379925.6450          0.0000   22379931.8740  116538504.8090          0.0000   94697269.7260         50.4600          0.0000         50.5300       1615.4190          0.0000       1312.6130 
C42  26976111.2430          0.0000   26976121.7640  140471921.5640          0.0000  114145091.3010         35.4600          0.0000         36.3200      -3150.7640          0.0000      -2560.3850 
C43  25496723.0220          0.0000   25496726.6090  132768161.9750          0.0000  107885040.0450         39.6100          0.0000         39.8300      -2532.6540          0.0000      -2058.0850 
C59  37773092.9870          0.0000   37773080.8550  196694381.4650          0.0000  159830233.5070         45.3600          0.0000         44.7600         16.4590          0.0000         13.3530 
C60  37925380.2860          0.0000   37925366.4130  197487412.4320          0.0000  160474593.9740         44.6900          0.0000         44.1600        -11.5080          0.0000         -9.4180 
E07  27895182.0940   27895186.8640   27895186.7470          0.0000          0.0000  146590243.3930  109466806.2630  112322453.3490          0.0000          0.0000         33.4900         34.1000         42.0300          0.0000          0.0000      -2064.6770      -1541.9490      -1582.0430          0.0000          0.0000 
E10  26670436.2940   26670440.4640   26670440.6750          0.0000          0.0000  140154271.5860  104660798.6180  107391068.4380          0.0000          0.0000         37.4500         37.0700         43.8800          0.0000          0.0000       1791.6690       1337.9340       1372.7740          0.0000          0.0000 
E12  23337434.3300   23337433.1180   23337433.7570          0.0000          0.0000  122639389.5920   91581542.9390   93970638.0830          0.0000          0.0000         40.5000         39.3500         47.8300          0.0000          0.0000       1269.9980        948.5570        973.1990          0.0000          0.0000 
E19  26438678.1700   26438680.2360   26438680.3100          0.0000          0.0000  138936527.4810  103751237.3860  106458051.6920          0.0000          0.0000         38.2200         36.2200         44.2200          0.0000          0.0000       2334.2580       1743.1520       1788.6190          0.0000          0.0000 
E24  26442490.2740   26442494.4000   26442493.9470          0.0000          0.0000  138956285.5640  103766104.3380  106473044.1010          0.0000          0.0000         37.5200         38.0200         45.2600          0.0000          0.0000       -864.8260       -645.6350       -662.5670          0.0000          0.0000 
E25  28781973.4920   28781980.6720   28781980.8810          0.0000          0.0000  151250282.1430  112946675.9460  115893108.8710          0.0000          0.0000         30.3300         29.8700         38.1600          0.0000          0.0000       1397.8690       1043.9340       1071.2120          0.0000          0.0000 
E26  27380919.7900   27380923.1590   27380923.0960          0.0000          0.0000  143887794.3340  107448740.4520  110251750.9670          0.0000          0.0000         34.9300         35.8500         43.6000          0.0000          0.0000      -1707.5520      -1275.0970      -1308.3740          0.0000          0.0000 
E31  26592757.9000   26592767.1540   26592766.6130          0.0000          0.0000  139745902.3700  104355755.2520  107078077.5690          0.0000          0.0000         36.5900         35.9100         43.7600          0.0000          0.0000      -2536.1680      -1893.5970      -1943.2280          0.0000          0.0000 
E33  24182224.5470   24182224.1850   24182224.5740          0.0000          0.0000  127078711.5240   94896598.5920   97372148.6730          0.0000          0.0000         45.4800         44.7500         52.8400          0.0000          0.0000       -469.9180       -350.8990       -360.0540          0.0000          0.0000 
> 2022 05 18 09 00 26.0000000  0 50
G02  21668178.3710          0.0000          0.0000  113867426.4410          0.0000          0.0000          0.0000         47.6400          0.0000          0.0000          0.0000 
G04  25252014.0500          0.0000   25252018.4310  132700285.4330          0.0000          0.0000   99094421.9750         32.6400          0.0000          0.0000         33.2200 
G05  22414824.5750          0.0000          0.0000  117791103.9390          0.0000          0.0000          0.0000         42.9500          0.0000          0.0000          0.0000 
G06  21417987.2820          0.0000   21417988.7200  112552565.2610          0.0000          0.0000   84049162.2540         46.0600          0.0000          0.0000         45.2300 
G09  23075066.6230          0.0000   23075067.6700  121260398.5480          0.0000          0.0000   90551666.7050         40.2000          0.0000          0.0000         40.5500 
G11  20847148.3170          0.0000   20847149.6570  109552936.3460          0.0000          0.0000   81809258.7160         47.5100          0.0000          0.0000         47.3500 
G12  22331690.6920          0.0000          0.0000  117353908.2000          0.0000          0.0000          0.0000         44.0600          0.0000          0.0000          0.0000 
G17  23331799.8960          0.0000          0.0000  122609463.7220          0.0000          0.0000          0.0000         38.3600          0.0000          0.0000          0.0000 
G19  21823501.5270          0.0000          0.0000  114683420.4410          0.0000          0.0000          0.0000         44.1800          0.0000          0.0000          0.0000 
G20  20631026.0280          0.0000          0.0000  108417152.6520          0.0000          0.0000          0.0000         47.4000          0.0000          0.0000          0.0000 
G25  23641834.1770          0.0000   23641838.5600  124238736.1740          0.0000          0.0000   92775697.1850         36.1400          0.0000          0.0000         37.6800 
R05  23793482.7260          0.0000   23793487.2860  127190066.8830   98925762.0250         42.8300         40.8800      -4122.1120      -3206.1930 
R06  19647080.0120          0.0000          0.0000  104840790.7280          0.0000         43.9200          0.0000       -960.7650          0.0000 
R07  20320241.4240          0.0000   20320244.3930  108776202.4930   84603880.9650         52.1700         50.6200       3031.6250       2357.9170 
R08  24135491.2660          0.0000   24135513.0150  129244372.7290  100523485.9500         36.7100         34.5100       4480.3560       3484.6980 
R12  23406364.0340          0.0000   23406372.4460  125032593.1500   97247559.5010         42.8400         42.1200      -2186.8130      -1700.8350 
R20  23227803.5490          0.0000   23227812.3790  124209542.6290   96607541.9530         31.8800         41.5500      -2564.3970      -1994.5500 
R21  20007589.6630          0.0000   20007591.3360  107064935.5990   83272921.3910         54.3800         51.8700         56.4270         43.8950 
R22  21108233.2370          0.0000   21108233.8810  112677208.3620   87637836.2120         40.7200         35.4800       2402.8680       1868.7150 
C01  37852890.1480   37852891.4510   37852891.8910  197109933.8090  152417866.4560  160167932.4310         42.5500         46.1900         40.7200          2.6670          2.0440          2.1680 
C02  37819973.8080   37819972.4480   37819973.6230  196938534.2010  152285299.0920  160028685.0500         40.0400         48.6700         39.9500         28.3060         21.8720         22.9360 
C03  37169172.8750   37169171.3750   37169171.3630  193549647.5410  149664863.5010  157274941.5950         44.9100         49.7900         43.2100         16.1520         12.4650         13.0360 
C04  38856206.0390   38856205.7810   38856205.1330  202334471.7260  156457831.5450  164413318.9160         37.9000         44.6100         38.8100        -15.9320        -12.3360        -13.1710 
C05  39404902.2860   39404907.2090   39404906.4840  205191666.7210  158667234.2100  166735056.5820         33.6600         41.5800         35.8000         28.3060         21.6950         22.8800 
C07  37681473.1240   37681471.8160   37681468.7960  196217377.4840  151727747.2710  159442696.4350         41.9100         48.6600         42.2400      -1504.8370      -1163.6370      -1222.8480 
C08  36375615.4240   36375612.3690   36375610.3940  189417428.6260  146469586.3150  153917176.9810         45.4800         52.2400         46.2300       -203.4910       -157.3610       -165.4420 
C10  36869430.7800   36869432.0270   36869428.5350  191988847.3850  148457979.0770  156006669.2250         42.7800         49.0600         43.5400      -1276.8310       -987.3650      -1037.5890 
C13  36921311.0350   36921315.5390   36921312.4340  192259165.3800  148667122.4550  156226424.1350         46.6800         50.2300         45.0500        -61.3340        -47.4090        -49.8930 
C14  24273437.9980   24273438.2020   24273435.0180  126398553.7460   97739532.3830  102709278.1760         40.8400         49.3200         43.5000      -2669.6800      -2064.4490      -2169.4620 
C27  22665442.1990          0.0000   22665442.3780  118025053.0600          0.0000   95905119.3830         48.5800          0.0000         47.2200       1999.1340          0.0000       1624.4110 
C28  21823644.8840          0.0000   21823644.7420  113641675.5090          0.0000   92343268.3320         51.4800          0.0000         50.4000       -463.3300          0.0000       -376.5730 
C32  26094319.5800          0.0000   26094337.9500  135880033.6720          0.0000  110413795.4110         36.0800          0.0000         39.0800       3325.7090          0.0000       2702.2670 
C33  22787171.4540          0.0000   22787183.2920  118659199.4890          0.0000   96420544.5460         50.1600          0.0000         49.5900      -1474.8670          0.0000      -1198.5490 
C38  36196741.2100          0.0000   36196738.1260  188486060.2340          0.0000  153160400.8360         50.0700          0.0000         49.8700       -218.2430          0.0000       -177.4470 
C39  40599768.6790          0.0000   40599776.6440  211413825.1380          0.0000  171791159.3960         35.1700          0.0000         37.0400       1718.4050          0.0000       1396.2740 
C40  37892112.1520          0.0000   37892112.9050  197314204.1890          0.0000  160333981.2010         43.8000          0.0000         43.3100      -1648.5680          0.0000      -1339.6540 
C41  22379615.5700          0.0000   22379621.7990  116536890.1590          0.0000   94695957.6890         50.4600          0.0000         50.4900       1614.8420          0.0000       1312.1380 
C42  26976716.4520          0.0000   26976726.9750  140475072.9910          0.0000  114147652.0830         35.5000          0.0000         36.2700      -3151.1460          0.0000      -2560.5900 
C43  25497209.5440          0.0000   25497213.1380  132770695.2820          0.0000  107887098.5340         39.6400          0.0000         39.7900      -2533.0080          0.0000      -2058.2620 
C59  37773089.9160          0.0000   37773077.7830  196694365.4890          0.0000  159830220.5290         45.3800          0.0000         44.7000         16.3850          0.0000         13.2320 
C60  37925382.5960          0.0000   37925368.7230  197487424.4430          0.0000  160474603.7300         44.7000          0.0000         44.0900        -11.6010          0.0000         -9.5020 
E07  27895575.1380   27895579.9200   27895579.7930          0.0000          0.0000  146592308.8090  109468348.5970  112324035.9290          0.0000          0.0000         33.4900         34.1000         42.0200          0.0000          0.0000      -2065.2450      -1542.1440      -1582.4340          0.0000          0.0000 
E10  26670095.4560   26670099.6270   26670099.8360          0.0000          0.0000  140152480.4750  104659461.1000  107389696.0310          0.0000          0.0000         37.4400         37.0900         43.8800          0.0000          0.0000       1791.5390       1337.8220       1372.7270          0.0000          0.0000 
E12  23337192.7310   23337191.5100   23337192.1560          0.0000          0.0000  122638120.0010   91580594.8820   93969665.2860          0.0000          0.0000         40.5000         39.3900         47.8400          0.0000          0.0000       1269.9700        948.4080        973.0500          0.0000          0.0000 
E19  26438234.0840   26438236.1320   26438236.2210          0.0000          0.0000  138934193.8440  103749494.7660  106456263.5950          0.0000          0.0000         38.2400         36.2400         44.2400          0.0000          0.0000       2333.8940       1742.6400       1788.2180          0.0000          0.0000 
E24  26442654.9560   26442659.0730   26442658.6260          0.0000          0.0000  138957151.0150  103766750.6350  106473707.2500          0.0000          0.0000         37.5000         38.0600         45.3000          0.0000          0.0000       -865.2270       -646.1470       -663.0040          0.0000          0.0000 
E25  28781707.5930   28781714.8040   28781714.9680          0.0000          0.0000  151248884.9100  112945632.5400  115892038.2950          0.0000          0.0000         30.2700         29.9300         38.1700          0.0000          0.0000       1397.4400       1043.6920       1070.5970          0.0000          0.0000 
E26  27381244.8060   27381248.1760   27381248.1120          0.0000          0.0000  143889502.3010  107450015.8800  110253059.6680          0.0000          0.0000         34.9500         35.8600         43.6200          0.0000          0.0000      -1707.5610      -1275.1620      -1308.4390          0.0000          0.0000 
E31  26593240.6080   26593249.8600   26593249.3220          0.0000          0.0000  139748439.0160  104357649.5030  107080021.2310          0.0000          0.0000         36.5800         35.9500         43.7700          0.0000          0.0000      -2536.2430      -1893.9420      -1943.3860          0.0000          0.0000 
E33  24182314.0720   24182313.7080   24182314.0990          0.0000          0.0000  127079181.9820   94896949.9110   97372509.1550          0.0000          0.0000         45.4800         44.7700         52.8600          0.0000          0.0000       -470.0850       -351.0760       -360.2130          0.0000          0.0000 
> 2022 05 18 09 00 27.0000000  0 50
G02  21668021.9780          0.0000          0.0000  113866604.5940          0.0000          0.0000          0.0000         47.6300          0.0000          0.0000          0.0000 
G04  25252473.5290          0.0000   25252477.8630  132702699.8880          0.0000          0.0000   99096225.0040         32.6800          0.0000          0.0000         33.3100 
G05  22414290.7170          0.0000          0.0000  117788298.4970          0.0000          0.0000          0.0000         42.9500          0.0000          0.0000          0.0000 
G06  21418226.5800          0.0000   21418228.0140  112553822.7720          0.0000          0.0000   84050101.3060         46.0400          0.0000          0.0000         45.2400 
G09  23075285.2690          0.0000   23075286.3000  121261547.5170          0.0000          0.0000   90552524.7150         40.1900          0.0000          0.0000         40.5800 
G11  20847022.0890          0.0000   20847023.4230  109552272.9960          0.0000          0.0000   81808763.3610         47.5100          0.0000          0.0000         47.3700 
G12  22331958.3230          0.0000          0.0000  117355314.6360          0.0000          0.0000          0.0000         44.0500          0.0000          0.0000          0.0000 
G17  23332375.9160          0.0000          0.0000  122612490.7900          0.0000          0.0000          0.0000         38.3600          0.0000          0.0000          0.0000 
G19  21824037.6520          0.0000          0.0000  114686237.7630          0.0000          0.0000          0.0000         44.1900          0.0000          0.0000          0.0000 
G20  20630804.6260          0.0000          0.0000  108415989.2650          0.0000          0.0000          0.0000         47.4000          0.0000          0.0000          0.0000 
G25  23641696.2650          0.0000   23641700.7000  124238011.5340          0.0000          0.0000   92775156.0200         36.1900          0.0000          0.0000         37.6900 
R05  23794253.9890          0.0000   23794258.5490  127194189.7170   98928968.6720         42.8600         40.8600      -4123.2290      -3207.0220 
R06  19647260.2200          0.0000          0.0000  104841752.4510          0.0000         43.9100          0.0000       -962.4790          0.0000 
R07  20319675.2600          0.0000   20319678.2300  108773171.7610   84601523.7260         52.1600         50.6600       3030.0690       2356.7340 
R08  24134654.7070          0.0000   24134676.4580  129239892.9950  100520001.7130         36.6800         34.5700       4479.3600       3483.7290 
R12  23406773.5740          0.0000   23406781.9890  125034780.7980   97249260.9930         42.8400         42.1600      -2188.2750      -1701.9440 
R20  23228283.2430          0.0000   23228292.0750  124212107.7390   96609537.0300         31.8400         41.5800      -2565.5610      -1995.4440 
R21  20007579.2640          0.0000   20007580.9380  107064879.9440   83272878.1010         54.3500         51.9000         55.1040         42.8800 
R22  21107783.2370          0.0000   21107783.8880  112674806.1110   87635967.7650         40.7000         35.5300       2401.8530       1868.2030 
C01  37852889.7210   37852891.0330   37852891.4610  197109931.6550  152417864.7960  160167930.6950         42.5500         46.2000         40.6700          1.7910          1.3920          1.4410 
C02  37819968.4800   37819967.1250   37819968.2950  196938506.4810  152285277.6570  160028662.5310         40.0400         48.6700         39.9200         27.2810         21.1550         22.1720 
C03  37169169.8630   37169168.3620   37169168.3500  193549631.8760  149664851.3920  157274928.8700         44.9200         49.7900         43.1500         15.2670         11.8320         12.3750 
C04  38856209.2290   38856208.9470   38856208.3260  202334488.2810  156457844.3600  164413332.3560         37.9100         44.6200         38.7900        -16.9190        -13.1370        -13.7670 
C05  39404897.0000   39404901.9300   39404901.2020  205191639.1080  158667212.8340  166735034.1270         33.6600         41.6100         35.7800         27.1510         21.0890         22.2840 
C07  37681762.2250   37681760.9140   37681757.8970  196218882.9050  151728911.3600  159443919.7120         41.9500         48.6700         42.2100      -1505.8240      -1164.3820      -1223.6020 
C08  36375654.6110   36375651.5490   36375649.5820  189417632.6560  146469744.0850  153917342.7660         45.5000         52.2600         46.1700       -204.3110       -158.0040       -166.0200 
C10  36869676.1000   36869677.3500   36869673.8550  191990124.8240  148458966.8690  156007707.2470         42.8000         49.0700         43.4900      -1277.8180       -988.0640      -1038.3710 
C13  36921322.9130   36921327.4210   36921324.3110  192259227.2510  148667170.2980  156226474.4150         46.7200         50.2400         45.0200        -62.2000        -48.0710        -50.5360 
C14  24273950.8330   24273951.0350   24273947.8550  126401224.1570   97741597.3050  102711448.0930         40.8400         49.3300         43.4500      -2670.8160      -2065.2780      -2170.2820 
C27  22665058.4030          0.0000   22665058.5810  118023054.5490          0.0000   95903495.4330         48.6000          0.0000         47.1800       1998.1180          0.0000       1623.6280 
C28  21823734.0010          0.0000   21823733.8590  113642139.5810          0.0000   92343645.4310         51.4800          0.0000         50.3600       -464.5590          0.0000       -377.5050 
C32  26093680.9890          0.0000   26093699.3490  135876708.5520          0.0000  110411093.5190         36.0700          0.0000         39.0600       3324.6940          0.0000       2701.6430 
C33  22787454.8480          0.0000   22787466.6870  118660675.1650          0.0000   96421743.6480         50.1600          0.0000         49.5500      -1476.2360          0.0000      -1199.5360 
C38  36196783.2320          0.0000   36196780.1490  188486279.0430          0.0000  153160578.6340         50.0800          0.0000         49.8200       -219.1370          0.0000       -178.0710 
C39  40599438.7560          0.0000   40599446.7130  211412107.3050          0.0000  171789763.5500         35.1900          0.0000         36.9900       1717.5670          0.0000       1395.6030 
C40  37892428.8620          0.0000   37892429.6160  197315853.3780          0.0000  160335321.3010         43.8300          0.0000         43.2700      -1649.5830          0.0000      -1340.4080 
C41  22379305.6020          0.0000   22379311.8300  116535276.0960          0.0000   94694646.1350         50.4600          0.0000         50.4400       1613.5290          0.0000       1311.1040 
C42  26977321.6600          0.0000   26977332.1770  140478224.5900          0.0000  114150213.0400         35.5000          0.0000         36.2300      -3151.9470          0.0000      -2561.1390 
C43  25497696.0910          0.0000   25497699.6840  132773228.8890          0.0000  107889157.3040         39.6600          0.0000         39.7100      -2534.0610          0.0000      -2059.0910 
C59  37773086.8740          0.0000   37773074.7420  196694349.6290          0.0000  159830207.6380         45.3900          0.0000         44.6700         15.4720          0.0000         12.6080 
C60  37925384.9270          0.0000   37925371.0550  197487436.5890          0.0000  160474613.6010         44.7000          0.0000         44.0400        -12.5700          0.0000        -10.2190 
E07  27895968.2730   27895973.0480   27895972.9350          0.0000          0.0000  146594374.6530  109469891.2610  112325618.8230          0.0000          0.0000         33.4800         34.1400         42.0400          0.0000          0.0000      -2066.4370      -1543.0850      -1583.2070          0.0000          0.0000 
E10  26669754.6370   26669758.8010   26669759.0170          0.0000          0.0000  140150689.4630  104658123.6650  107388323.6980          0.0000          0.0000         37.4200         37.0900         43.8800          0.0000          0.0000       1790.6350       1337.1510       1372.1130          0.0000          0.0000 
E12  23336951.1650   23336949.9350   23336950.5900          0.0000          0.0000  122636850.5620   91579646.9340   93968692.5980          0.0000          0.0000         40.5200         39.4200         47.8600          0.0000          0.0000       1269.1410        947.6630        972.4630          0.0000          0.0000 
E19  26437790.0900   26437792.1690   26437792.2280          0.0000          0.0000  138931860.6280  103747752.3940  106454475.8030          0.0000          0.0000         38.2600         36.2800         44.2600          0.0000          0.0000       2332.7490       1742.1180       1787.4270          0.0000          0.0000 
E24  26442819.7600   26442823.8770   26442823.4330          0.0000          0.0000  138958017.0280  103767397.3260  106474370.8090          0.0000          0.0000         37.5000         38.0900         45.3200          0.0000          0.0000       -866.5770       -647.0410       -663.9450          0.0000          0.0000 
E25  28781441.8380   28781449.0330   28781449.2130          0.0000          0.0000  151247488.2330  112944589.5600  115890968.0910          0.0000          0.0000         30.1800         30.0200         38.1700          0.0000          0.0000       1396.2760       1042.8440       1069.8430          0.0000          0.0000 
E26  27381569.8650   27381573.2320   27381573.1730          0.0000          0.0000  143891210.4720  107451291.4610  110254368.5200          0.0000          0.0000         34.9400         35.8700         43.6300          0.0000          0.0000      -1708.5020      -1275.9350      -1309.1090          0.0000          0.0000 
E31  26593723.3660   26593732.6040   26593732.0810          0.0000          0.0000  139750975.9090  104359543.9480  107081965.0790          0.0000          0.0000         36.5700         35.9900         43.7800          0.0000          0.0000      -2537.2400      -1894.7620      -1944.1130          0.0000          0.0000 
E33  24182403.6400   24182403.2750   24182403.6670          0.0000          0.0000  127079652.6660   94897301.3970   97372869.8090          0.0000          0.0000         45.4800         44.7900         52.8800          0.0000          0.0000       -471.0630       -351.8490       -360.9300          0.0000          0.0000 
> 2022 05 18 09 00 28.0000000  0 50
G02  21667865.5720          0.0000          0.0000  113865782.6060          0.0000          0.0000          0.0000         47.6200          0.0000          0.0000          0.0000 
G04  25252933.0790          0.0000   25252937.3860  132705114.5280          0.0000          0.0000   99098028.1080         32.6900          0.0000          0.0000         33.3500 
G05  22413756.8930          0.0000          0.0000  117785493.1460          0.0000          0.0000          0.0000         42.9600          0.0000          0.0000          0.0000 
G06  21418465.8630          0.0000   21418467.3010  112555080.1990          0.0000          0.0000   84051040.2870         46.0300          0.0000          0.0000         45.2400 
G09  23075503.9820          0.0000   23075505.0250  121262696.8510          0.0000          0.0000   90553382.9680         40.1800          0.0000          0.0000         40.5800 
G11  20846895.8740          0.0000   20846897.1880  109551609.6010          0.0000          0.0000   81808267.9630         47.5100          0.0000          0.0000         47.3800 
G12  22332226.0120          0.0000          0.0000  117356721.3800          0.0000          0.0000          0.0000         44.0400          0.0000          0.0000          0.0000 
G17  23332951.9460          0.0000          0.0000  122615517.8740          0.0000          0.0000          0.0000         38.3700          0.0000          0.0000          0.0000 
G19  21824573.8210          0.0000          0.0000  114689055.2260          0.0000          0.0000          0.0000         44.1900          0.0000          0.0000          0.0000 
G20  20630583.2870          0.0000          0.0000  108414826.0390          0.0000          0.0000          0.0000         47.4000          0.0000          0.0000          0.0000 
G25  23641558.4570          0.0000   23641562.8010  124237287.1330          0.0000          0.0000   92774615.1260         36.2200          0.0000          0.0000         37.7300 
R05  23795025.2140          0.0000   23795029.7680  127198312.4570   98932175.2720         42.9100         40.8500      -4122.8570      -3206.7240 
R06  19647440.5820          0.0000          0.0000  104842714.7490          0.0000         43.9000          0.0000       -962.7030          0.0000 
R07  20319109.1490          0.0000   20319112.1150  108770141.3870   84599166.7840         52.1500         50.7200       3030.0320       2356.6780 
R08  24133818.1400          0.0000   24133839.9070  129235412.9870  100516517.2050         36.6500         34.6200       4479.9000       3484.4280 
R12  23407183.1610          0.0000   23407191.5790  125036968.6920   97250962.6770         42.8300         42.2000      -2188.1810      -1701.8780 
R20  23228762.9210          0.0000   23228771.7520  124214672.8130   96611532.0930         31.8200         41.6000      -2565.1140      -1995.1280 
R21  20007568.8810          0.0000   20007570.5540  107064824.4050   83272834.9100         54.3300         51.9300         55.3190         43.0200 
R22  21107333.1630          0.0000   21107333.8060  112672403.7190   87634099.2720         40.6900         35.5500       2402.2160       1868.2960 
C01  37852889.2630   37852890.5760   37852891.0040  197109929.2570  152417862.9380  160167928.7430         42.5600         46.2100         40.6300          2.3030          1.7830          1.8230 
C02  37819963.1110   37819961.7530   37819962.9280  196938478.4840  152285256.0040  160028639.7720         40.0700         48.6700         39.8900         27.9240         21.6110         22.6750 
C03  37169166.8180   37169165.3180   37169165.3080  193549615.9640  149664839.0760  157274915.9280         44.9400         49.7900         43.1300         15.8080         12.3070         12.8590 
C04  38856212.3660   38856212.0820   38856211.4650  202334504.5640  156457856.9430  164413345.5780         37.9400         44.6200         38.7400        -16.3880        -12.6520        -13.2460 
C05  39404891.6470   39404896.5690   39404895.8500  205191611.2180  158667191.2730  166735011.4600         33.6500         41.6200         35.7100         27.6540         21.4250         22.6380 
C07  37682051.2990   37682049.9860   37682046.9750  196220388.1460  151730075.3010  159445142.8340         41.9700         48.6900         42.1600      -1505.3220      -1163.9630      -1223.1730 
C08  36375693.7340   36375690.6740   36375688.7050  189417836.3860  146469901.6200  153917508.3140         45.5100         52.2600         46.1500       -203.7890       -157.5570       -165.5910 
C10  36869921.4050   36869922.6330   36869919.1640  191991402.1110  148459954.5550  156008745.1310         42.7900         49.1000         43.4700      -1277.4460       -987.8400      -1037.9710 
C13  36921334.7510   36921339.2550   36921336.1500  192259288.8650  148667217.9410  156226524.4750         46.7300         50.2600         44.9700        -61.6690        -47.6330        -50.0800 
C14  24274463.6610   24274463.8620   24274460.6850  126403894.5590   97743662.2250  102713618.0070         40.8400         49.3500         43.4200      -2670.5550      -2065.0360      -2170.0580 
C27  22664674.5960          0.0000   22664674.7760  118021055.9360          0.0000   95901871.3890         48.6100          0.0000         47.1500       1998.5370          0.0000       1623.9540 
C28  21823823.1460          0.0000   21823823.0060  113642603.7220          0.0000   92344022.5720         51.4800          0.0000         50.3300       -464.3540          0.0000       -377.3180 
C32  26093042.3550          0.0000   26093060.7050  135873383.2480          0.0000  110408391.4850         36.0800          0.0000         39.0300       3325.1690          0.0000       2701.9320 
C33  22787738.2770          0.0000   22787750.1190  118662151.0180          0.0000   96422942.8910         50.1800          0.0000         49.5300      -1476.1340          0.0000      -1199.4340 
C38  36196825.2050          0.0000   36196822.1240  188486497.5530          0.0000  153160756.1800         50.0900          0.0000         49.7900       -218.5690          0.0000       -177.5870 
C39  40599108.7970          0.0000   40599116.7530  211410389.1420          0.0000  171788367.4040         35.1800          0.0000         36.9600       1718.1350          0.0000       1396.1150 
C40  37892745.5470          0.0000   37892746.3020  197317502.4190          0.0000  160336661.2780         43.8300          0.0000         43.2400      -1649.1360          0.0000      -1340.0820 
C41  22378995.6890          0.0000   22379001.9210  116533662.2430          0.0000   94693334.7350         50.4700          0.0000         50.4000       1613.5380          0.0000       1311.1880 
C42  26977926.8530          0.0000   26977937.3690  140481376.0020          0.0000  114152773.8240         35.5100          0.0000         36.2000      -3151.3690          0.0000      -2560.8040 
C43  25498182.6400          0.0000   25498186.2360  132775762.4220          0.0000  107891215.9950         39.6700          0.0000         39.6800      -2533.6600          0.0000      -2058.7470 
C59  37773083.7790          0.0000   37773071.6470  196694333.5090          0.0000  159830194.5380         45.3900          0.0000         44.6300         16.0120          0.0000         13.0180 
C60  37925387.2140          0.0000   37925373.3420  197487448.4670          0.0000  160474623.2470         44.7300          0.0000         44.0100        -11.9830          0.0000         -9.6970 
E07  27896361.4050   27896366.1980   27896366.0690          0.0000          0.0000  146596440.5430  109471433.9440  112327201.7690          0.0000          0.0000         33.4800         34.1200         42.0600          0.0000          0.0000      -2066.3440      -1542.7960      -1583.1230          0.0000          0.0000 
E10  26669413.7750   26669417.9390   26669418.1570          0.0000          0.0000  140148898.1820  104656786.0120  107386951.1470          0.0000          0.0000         37.4200         37.0900         43.8800          0.0000          0.0000       1791.2220       1337.6730       1372.5780          0.0000          0.0000 
E12  23336709.5620   23336708.3430   23336708.9890          0.0000          0.0000  122635580.9160   91578698.8070   93967719.7480          0.0000          0.0000         40.5300         39.4400         47.8700          0.0000          0.0000       1269.5510        948.1660        972.8270          0.0000          0.0000 
E19  26437346.0930   26437348.1670   26437348.2300          0.0000          0.0000  138929527.4110  103746010.0620  106452688.0140          0.0000          0.0000         38.2600         36.2900         44.2900          0.0000          0.0000       2333.1030       1742.2390       1787.6590          0.0000          0.0000 
E24  26442984.5890   26442988.7060   26442988.2630          0.0000          0.0000  138958883.1910  103768044.1320  106475034.4870          0.0000          0.0000         37.4900         38.0900         45.3500          0.0000          0.0000       -866.4650       -646.9290       -663.8420          0.0000          0.0000 
E25  28781176.0860   28781183.2590   28781183.4550          0.0000          0.0000  151246091.6460  112943546.6680  115889897.9760          0.0000          0.0000         30.1300         30.0100         38.1100          0.0000          0.0000       1396.5270       1043.0020       1070.1130          0.0000          0.0000 
E26  27381894.8860   27381898.2630   27381898.1960          0.0000          0.0000  143892918.4490  107452566.8830  110255677.2230          0.0000          0.0000         34.9400         35.8400         43.6400          0.0000          0.0000      -1708.0830      -1275.4410      -1308.7650          0.0000          0.0000 
E31  26594206.1180   26594215.3600   26594214.8400          0.0000          0.0000  139753512.6930  104361438.2750  107083908.8230          0.0000          0.0000         36.5500         36.0000         43.7900          0.0000          0.0000      -2536.9140      -1894.3980      -1943.7780          0.0000          0.0000 
E33  24182493.1860   24182492.8230   24182493.2160          0.0000          0.0000  127080123.1970   94897652.7570   97373230.3350          0.0000          0.0000         45.4700         44.7900         52.8800          0.0000          0.0000       -470.6720       -351.4670       -360.5940          0.0000          0.0000 
> 2022 05 18 09 00 29.0000000  0 50
G02  21667709.1830          0.0000          0.0000  113864960.7820          0.0000          0.0000          0.0000         47.6200          0.0000          0.0000          0.0000 
G04  25253392.7130          0.0000   25253396.9580  132707529.6310          0.0000          0.0000   99099831.6020         32.7300          0.0000          0.0000         33.3400 
G05  22413223.1270          0.0000          0.0000  117782688.1970          0.0000          0.0000          0.0000         42.9800          0.0000          0.0000          0.0000 
G06  21418705.1950          0.0000   21418706.6260  112556337.8520          0.0000          0.0000   84051979.4410         46.0200          0.0000          0.0000         45.2400 
G09  23075722.8310          0.0000   23075723.8600  121263846.8430          0.0000          0.0000   90554241.7300         40.1900          0.0000          0.0000         40.5800 
G11  20846769.6660          0.0000   20846770.9990  109550946.4730          0.0000          0.0000   81807772.7700         47.5100          0.0000          0.0000         47.3800 
G12  22332493.8170          0.0000          0.0000  117358128.7590          0.0000          0.0000          0.0000         44.0400          0.0000          0.0000          0.0000 
G17  23333528.0530          0.0000          0.0000  122618545.2830          0.0000          0.0000          0.0000         38.3500          0.0000          0.0000          0.0000 
G19  21825110.0510          0.0000          0.0000  114691873.1410          0.0000          0.0000          0.0000         44.1800          0.0000          0.0000          0.0000 
G20  20630362.0170          0.0000          0.0000  108413663.2950          0.0000          0.0000          0.0000         47.4000          0.0000          0.0000          0.0000 
G25  23641420.7310          0.0000   23641425.1200  124236563.5270          0.0000          0.0000   92774074.7530         36.1800          0.0000          0.0000         37.7300 
R05  23795796.5120          0.0000   23795801.0660  127202435.4860   98935382.0720         42.9200         40.8300      -4123.2570      -3206.9760 
R06  19647621.0970          0.0000          0.0000  104843677.9950          0.0000         43.8900          0.0000       -963.7270          0.0000 
R07  20318543.1840          0.0000   20318546.1500  108767111.7450   84596810.3980         52.1400         50.7400       3029.2120       2356.0450 
R08  24132981.5640          0.0000   24133003.3390  129230933.0660  100513032.7980         36.6100         34.6700       4479.7320       3484.2420 
R12  23407592.8590          0.0000   23407601.2800  125039157.1690   97252664.8110         42.8200         42.2300      -2188.8240      -1702.3530 
R20  23229242.6760          0.0000   23229251.5090  124217238.2450   96613527.4200         31.7700         41.6100      -2565.6630      -1995.5000 
R21  20007558.5900          0.0000   20007560.2620  107064769.3350   83272792.0790         54.3000         51.9500         54.7510         42.5630 
R22  21106883.1600          0.0000   21106883.8060  112670001.5190   87632230.8810         40.6800         35.6100       2401.9930       1868.2130 
C01  37852888.8280   37852890.1330   37852890.5720  197109926.9240  152417861.1280  160167926.8330         42.5700         46.2100         40.6000          2.1360          1.6620          1.8140 
C02  37819957.7520   37819956.3880   37819957.5690  196938450.5630  152285234.4160  160028617.0810         40.1000         48.6700         39.8600         27.6630         21.4150         22.6100 
C03  37169163.7700   37169162.2640   37169162.2590  193549600.1200  149664826.8360  157274903.0600         44.9600         49.7900         43.1000         15.6590         12.1020         12.7660 
C04  38856215.5080   38856215.2230   38856214.6080  202334520.9310  156457869.6010  164413358.8780         37.9700         44.6300         38.7100        -16.5750        -12.8010        -13.4130 
C05  39404886.3070   39404891.2490   39404890.5110  205191583.3990  158667169.7390  166734988.8520         33.7000         41.6300         35.6900         27.6070         21.4340         22.5260 
C07  37682340.4000   37682339.0770   37682336.0770  196221893.5400  151731239.3710  159446366.0830         41.9800         48.7000         42.1200      -1505.5540      -1164.1950      -1223.3780 
C08  36375732.8760   36375729.8080   36375727.8480  189418040.1900  146470059.2200  153917673.9190         45.5100         52.2600         46.1000       -203.9570       -157.7340       -165.6940 
C10  36870166.7260   36870167.9670   36870164.4830  191992679.6050  148460942.3890  156009783.2080         42.8100         49.1000         43.4300      -1277.6970       -988.0260      -1038.1940 
C13  36921346.5910   36921351.0950   36921347.9880  192259350.5470  148667265.6430  156226574.6030         46.7300         50.2800         44.9500        -61.7620        -47.7820        -50.1910 
C14  24274976.5540   24274976.7550   24274973.5790  126406565.3040   97745727.4100  102715788.2010         40.8500         49.3600         43.3800      -2671.0210      -2065.3990      -2170.3660 
C27  22664290.8300          0.0000   22664291.0090  118019057.5650          0.0000   95900247.5490         48.6200          0.0000         47.1100       1998.1740          0.0000       1623.6930 
C28  21823912.3580          0.0000   21823912.2180  113643068.2800          0.0000   92344400.0650         51.4800          0.0000         50.3000       -464.8570          0.0000       -377.7190 
C32  26092403.7380          0.0000   26092422.0730  135870058.1180          0.0000  110405689.6110         36.1100          0.0000         39.0100       3325.0200          0.0000       2701.7830 
C33  22788021.7970          0.0000   22788033.6380  118663627.3970          0.0000   96424142.5730         50.1900          0.0000         49.4900      -1476.7390          0.0000      -1199.9370 
C38  36196867.1700          0.0000   36196864.0880  188486716.1010          0.0000  153160933.7740         50.1200          0.0000         49.7600       -218.6990          0.0000       -177.6800 
C39  40598778.8340          0.0000   40598786.7870  211408670.9820          0.0000  171786971.2690         35.1800          0.0000         36.9300       1718.0230          0.0000       1396.1430 
C40  37893062.2700          0.0000   37893063.0260  197319151.6330          0.0000  160338001.3900         43.8400          0.0000         43.2000      -1649.3970          0.0000      -1340.2220 
C41  22378685.8590          0.0000   22378692.0880  116532048.9230          0.0000   94692023.7900         50.4700          0.0000         50.3800       1612.9700          0.0000       1310.6670 
C42  26978532.1040          0.0000   26978542.6260  140484527.5750          0.0000  114155334.7080         35.5000          0.0000         36.2000      -3151.6020          0.0000      -2560.9060 
C43  25498669.2260          0.0000   25498672.8210  132778296.2210          0.0000  107893274.9180         39.6800          0.0000         39.6500      -2533.9860          0.0000      -2059.1100 
C59  37773080.6960          0.0000   37773068.5640  196694317.4590          0.0000  159830181.4960         45.4100          0.0000         44.6100         15.8730          0.0000         12.9620 
C60  37925389.5020          0.0000   37925375.6290  197487460.4210          0.0000  160474632.9690         44.7400          0.0000         43.9800        -12.0860          0.0000         -9.8460 
E07  27896754.5840   27896759.3860   27896759.2440          0.0000          0.0000  146598506.7690  109472976.9060  112328784.9970          0.0000          0.0000         33.4800         34.1200         42.0700          0.0000          0.0000      -2066.5300      -1543.0100      -1583.4120          0.0000          0.0000 
E10  26669072.8890   26669077.0530   26669077.2640          0.0000          0.0000  140147106.9240  104655448.4080  107385578.6550          0.0000          0.0000         37.4100         37.0900         43.8700          0.0000          0.0000       1791.2410       1337.6080       1372.3830          0.0000          0.0000 
E12  23336467.9650   23336466.7320   23336467.3880          0.0000          0.0000  122634311.3590   91577750.7860   93966746.9840          0.0000          0.0000         40.5200         39.4300         47.8800          0.0000          0.0000       1269.3740        947.8680        972.6500          0.0000          0.0000 
E19  26436902.1460   26436904.2130   26436904.2810          0.0000          0.0000  138927194.5090  103744267.9810  106450900.4800          0.0000          0.0000         38.2800         36.3000         44.3000          0.0000          0.0000       2332.6460       1741.9040       1787.2960          0.0000          0.0000 
E24  26443149.5010   26443153.6090   26443153.1740          0.0000          0.0000  138959749.8440  103768691.3250  106475698.5540          0.0000          0.0000         37.4900         38.1200         45.3600          0.0000          0.0000       -866.9500       -647.4410       -664.3360          0.0000          0.0000 
E25  28780910.4260   28780917.5880   28780917.7880          0.0000          0.0000  151244695.5490  112942504.1330  115888828.2400          0.0000          0.0000         30.1100         30.0500         38.0800          0.0000          0.0000       1395.7920       1042.2760       1069.5440          0.0000          0.0000 
E26  27382219.9290   27382223.3080   27382223.2390          0.0000          0.0000  143894626.5630  107453842.4210  110256986.0380          0.0000          0.0000         34.9200         35.8500         43.6400          0.0000          0.0000      -1708.3250      -1275.6180      -1308.9510          0.0000          0.0000 
E31  26594688.8810   26594698.1360   26594697.6010          0.0000          0.0000  139756049.6550  104363332.7500  107085852.7360          0.0000          0.0000         36.5300         36.0200         43.8100          0.0000          0.0000      -2537.0630      -1894.5100      -1944.0940          0.0000          0.0000 
E33  24182582.7420   24182582.3850   24182582.7670          0.0000          0.0000  127080593.8760   94898004.2450   97373591.0030          0.0000          0.0000         45.4700         44.7900         52.8900          0.0000          0.0000       -470.8210       -351.6250       -360.8370          0.0000          0.0000 
> 2022 05 18 09 00 30.0000000  0 50
G02  21667552.8120          0.0000          0.0000  113864139.0720          0.0000          0.0000          0.0000         47.7100          0.0000          0.0000          0.0000 
G04  25253852.3390          0.0000   25253856.6090  132709945.1530          0.0000          0.0000   99101635.4100         32.7600          0.0000          0.0000         33.4100 
G05  22412689.4390          0.0000          0.0000  117779883.5810          0.0000          0.0000          0.0000         43.0500          0.0000          0.0000          0.0000 
G06  21418944.5640          0.0000   21418945.9800  112557595.6760          0.0000          0.0000   84052918.7280         46.0700          0.0000          0.0000         45.3600 
G09  23075941.7570          0.0000   23075942.7970  121264997.4450          0.0000          0.0000   90555100.9620         40.2500          0.0000          0.0000         40.6700 
G11  20846643.5070          0.0000   20846644.8460  109550283.5520          0.0000          0.0000   81807277.7350         47.5800          0.0000          0.0000         47.4600 
G12  22332761.7420          0.0000          0.0000  117359536.6980          0.0000          0.0000          0.0000         44.1000          0.0000          0.0000          0.0000 
G17  23334104.2230          0.0000          0.0000  122621572.9890          0.0000          0.0000          0.0000         38.4400          0.0000          0.0000          0.0000 
G19  21825646.3690          0.0000          0.0000  114694691.4790          0.0000          0.0000          0.0000         44.2400          0.0000          0.0000          0.0000 
G20  20630140.8290          0.0000          0.0000  108412500.9740          0.0000          0.0000          0.0000         47.4900          0.0000          0.0000          0.0000 
G25  23641283.1740          0.0000   23641287.5500  124235840.5020          0.0000          0.0000   92773534.8130         36.2500          0.0000          0.0000         37.8600 
R05  23796567.8540          0.0000   23796572.4090  127206558.7320   98938589.0370         42.9100         40.6200      -4123.6860      -3207.2460 
R06  19647801.7880          0.0000          0.0000  104844642.1230          0.0000         43.9000          0.0000       -964.9100          0.0000 
R07  20317977.3420          0.0000   20317980.3080  108764082.7330   84594454.4980         52.1500         50.4900       3028.4020       2355.4300 
R08  24132145.0100          0.0000   24132166.7970  129226453.2050  100509548.4220         36.6300         34.4900       4479.4250       3484.1020 
R12  23408002.6420          0.0000   23408011.0640  125041346.1300   97254367.3300         42.8100         42.0200      -2189.5130      -1702.8660 
R20  23229722.4750          0.0000   23229731.3080  124219803.9210   96615522.9410         31.7600         41.4200      -2565.9800      -1995.8170 
R21  20007548.3740          0.0000   20007550.0470  107064714.6420   83272749.5330         54.3100         51.6600         54.2100         42.1630 
R22  21106433.1780          0.0000   21106433.8250  112667599.4650   87630362.6120         40.7100         35.4000       2401.6570       1867.9610 
C01  37852888.3780   37852889.6780   37852890.1220  197109924.5890  152417859.3290  160167924.9370         42.6100         46.3600         40.6300          2.0240          1.5220          1.6000 
C02  37819952.3680   37819951.0110   37819952.1800  196938422.6160  152285212.8160  160028594.3910         40.1400         48.7700         39.9300         27.6730         21.3410         22.3400 
C03  37169160.7370   37169159.2240   37169159.2270  193549584.2810  149664814.5870  157274890.1800         44.9900         49.9400         43.1200         15.4910         11.9720         12.6260 
C04  38856218.6320   38856218.3620   38856217.7270  202334537.2780  156457882.2430  164413372.1790         38.0300         44.7300         38.7400        -16.6120        -12.8760        -13.6180 
C05  39404880.9360   39404885.8580   39404885.1340  205191555.5380  158667148.2360  166734966.2360         33.7500         41.7700         35.7600         27.6070         21.2380         22.4150 
C07  37682629.5110   37682628.1930   37682625.1870  196223399.0270  151732403.5060  159447589.4180         42.0100         48.8400         42.1300      -1505.8430      -1164.4000      -1223.6200 
C08  36375772.0100   36375768.9510   36375766.9810  189418243.9850  146470216.8010  153917839.5210         45.5400         52.3500         46.1100       -204.0960       -157.8270       -165.9270 
C10  36870412.0820   36870413.3270   36870409.8410  191993957.2090  148461930.3040  156010821.3600         42.8500         49.2500         43.4500      -1277.9760       -988.1940      -1038.4920 
C13  36921358.4250   36921362.9300   36921359.8220  192259412.1830  148667313.3050  156226624.6900         46.7600         50.3600         44.9800        -61.9210        -47.8940        -50.3590 
C14  24275489.4830   24275489.6850   24275486.5070  126409236.2910   97747792.7920  102717958.6030         40.8700         49.4600         43.3900      -2671.4400      -2065.7620      -2170.8220 
C27  22663907.0900          0.0000   22663907.2680  118017059.3550          0.0000   95898623.8450         48.6500          0.0000         47.1200       1997.8300          0.0000       1623.3670 
C28  21824001.6300          0.0000   21824001.4890  113643533.1660          0.0000   92344777.8270         51.5300          0.0000         50.3200       -465.3420          0.0000       -378.2030 
C32  26091765.1610          0.0000   26091783.4840  135866733.1210          0.0000  110402987.8280         36.1500          0.0000         39.0300       3324.6100          0.0000       2701.4570 
C33  22788305.4020          0.0000   22788317.2410  118665104.2200          0.0000   96425342.6170         50.2500          0.0000         49.5000      -1477.3350          0.0000      -1200.5240 
C38  36196909.1260          0.0000   36196906.0430  188486934.6060          0.0000  153161111.3330         50.1500          0.0000         49.7700       -218.8210          0.0000       -177.8760 
C39  40598448.8400          0.0000   40598456.7880  211406952.7460          0.0000  171785575.0880         35.2200          0.0000         36.9300       1717.9670          0.0000       1395.9200 
C40  37893378.9970          0.0000   37893379.7520  197320800.9410          0.0000  160339341.5940         43.8800          0.0000         43.2100      -1649.6300          0.0000      -1340.5480 
C41  22378376.1260          0.0000   22378382.3540  116530436.0730          0.0000   94690713.2200         50.4900          0.0000         50.4000       1612.3090          0.0000       1310.0890 
C42  26979137.3360          0.0000   26979147.8560  140487679.2180          0.0000  114157895.6860         35.5200          0.0000         36.2300      -3151.7700          0.0000      -2561.1490 
C43  25499155.8500          0.0000   25499159.4440  132780830.2120          0.0000  107895333.9960         39.7200          0.0000         39.6600      -2534.3960          0.0000      -2059.4640 
C59  37773077.6080          0.0000   37773065.4740  196694301.4010          0.0000  159830168.4530         45.4400          0.0000         44.6500         15.7330          0.0000         12.7010 
C60  37925391.7980          0.0000   37925377.9240  197487472.3820          0.0000  160474642.6900         44.7900          0.0000         44.0000        -12.3000          0.0000        -10.1070 
E07  27897147.8520   27897152.6460   27897152.5150          0.0000          0.0000  146600573.3610  109474520.1400  112330368.4760          0.0000          0.0000         33.5800         34.2300         42.1500          0.0000          0.0000      -2067.3220      -1543.5690      -1583.8310          0.0000          0.0000 
E10  26668732.0300   26668736.2010   26668736.4060          0.0000          0.0000  140145315.6750  104654110.7730  107384206.1330          0.0000          0.0000         37.4800         37.1800         44.0000          0.0000          0.0000       1790.9430       1337.4860       1372.3180          0.0000          0.0000 
E12  23336226.3770   23336225.1490   23336225.7990          0.0000          0.0000  122633041.8370   91576802.7670   93965774.2400          0.0000          0.0000         40.6100         39.5500         47.9800          0.0000          0.0000       1269.2530        947.7650        972.5190          0.0000          0.0000 
E19  26436458.2840   26436460.3570   26436460.4220          0.0000          0.0000  138924861.9450  103742526.1130  106449113.1760          0.0000          0.0000         38.3400         36.3800         44.4600          0.0000          0.0000       2332.1060       1741.6340       1786.9890          0.0000          0.0000 
E24  26443314.5030   26443318.6230   26443318.1770          0.0000          0.0000  138960616.9160  103769338.7960  106476362.9290          0.0000          0.0000         37.5700         38.2400         45.5100          0.0000          0.0000       -867.5740       -647.8700       -664.7460          0.0000          0.0000 
E25  28780644.8310   28780651.9610   28780652.1860          0.0000          0.0000  151243299.8130  112941461.8940  115887758.7840          0.0000          0.0000         30.1700         30.1500         38.1700          0.0000          0.0000       1395.5780       1041.7920       1069.1440          0.0000          0.0000 
E26  27382544.9990   27382548.3570   27382548.3130          0.0000          0.0000  143896334.7560  107455118.0300  110258294.8970          0.0000          0.0000         35.0100         35.9200         43.7300          0.0000          0.0000      -1708.6600      -1275.9910      -1309.1190          0.0000          0.0000 
E31  26595171.6800   26595180.9440   26595180.4020          0.0000          0.0000  139758586.7500  104365227.3180  107087796.7360          0.0000          0.0000         36.6100         36.1100         43.9100          0.0000          0.0000      -2537.4350      -1894.8180      -1944.2810          0.0000          0.0000 
E33  24182672.3430   24182671.9780   24182672.3710          0.0000          0.0000  127081064.6850   94898355.8220   97373951.7390          0.0000          0.0000         45.5300         44.8700         52.9900          0.0000          0.0000       -471.2310       -351.8860       -361.0420          0.0000          0.0000 
> 2022 05 18 09 00 31.0000000  0 50
G02  21667396.4610          0.0000          0.0000  113863317.4610          0.0000          0.0000          0.0000         47.7700          0.0000          0.0000          0.0000 
G04  25254312.0920          0.0000   25254316.3410  132712361.0920          0.0000          0.0000   99103439.5260         32.7800          0.0000          0.0000         33.4600 
G05  22412155.8060          0.0000          0.0000  117777079.3130          0.0000          0.0000          0.0000         43.1100          0.0000          0.0000          0.0000 
G06  21419183.9400          0.0000   21419185.3710  112558853.6680          0.0000          0.0000   84053858.1340         46.1500          0.0000          0.0000         45.4500 
G09  23076160.8220          0.0000   23076161.8700  121266148.6530          0.0000          0.0000   90555960.6250         40.3400          0.0000          0.0000         40.7900 
G11  20846517.4230          0.0000   20846518.7290  109549620.8320          0.0000          0.0000   81806782.8530         47.6300          0.0000          0.0000         47.5400 
G12  22333029.7750          0.0000          0.0000  117360945.2090          0.0000          0.0000          0.0000         44.1500          0.0000          0.0000          0.0000 
G17  23334680.4500          0.0000          0.0000  122624600.9400          0.0000          0.0000          0.0000         38.5000          0.0000          0.0000          0.0000 
G19  21826182.7810          0.0000          0.0000  114697510.2080          0.0000          0.0000          0.0000         44.3200          0.0000          0.0000          0.0000 
G20  20629919.7290          0.0000          0.0000  108411339.0690          0.0000          0.0000          0.0000         47.5500          0.0000          0.0000          0.0000 
G25  23641145.7050          0.0000   23641150.0670  124235118.0830          0.0000          0.0000   92772995.3570         36.3900          0.0000          0.0000         37.9200 
R05  23797339.2410          0.0000   23797343.7970  127210682.2020   98941796.1720         42.9000         40.4900      -4123.5930      -3207.2550 
R06  19647982.6290          0.0000          0.0000  104845607.0870          0.0000         43.9000          0.0000       -965.4410          0.0000 
R07  20317411.6130          0.0000   20317414.5770  108761054.3730   84592099.1130         52.1500         50.3300       3027.9740       2355.0670 
R08  24131308.4430          0.0000   24131330.2350  129221973.3570  100506064.0800         36.6600         34.2300       4479.8160       3484.2700 
R12  23408412.5120          0.0000   23408420.9340  125043535.5880   97256070.2430         42.8200         41.7700      -2189.7740      -1703.2190 
R20  23230202.3280          0.0000   23230211.1650  124222369.8550   96617518.6520         31.7700         41.1600      -2565.9890      -1995.8540 
R21  20007538.2190          0.0000   20007539.8910  107064660.3200   83272707.2880         54.3200         51.5000         54.0710         42.0320 
R22  21105983.1990          0.0000   21105983.8430  112665197.5170   87628494.4470         40.7200         35.1700       2401.8530       1868.0640 
C01  37852887.9390   37852889.2330   37852889.6850  197109922.2640  152417857.5300  160167923.0400         42.6400         46.4600         40.6900          2.2010          1.7090          1.8140 
C02  37819947.0170   37819945.6560   37819946.8330  196938394.6930  152285191.2170  160028571.6880         40.1700         48.8900         39.9600         27.8500         21.4990         22.5730 
C03  37169157.6960   37169156.1910   37169156.1860  193549568.4510  149664802.3390  157274877.3180         45.0400         50.0200         43.1700         15.7140         12.1770         12.7940 
C04  38856221.7950   38856221.5120   38856220.8950  202334553.6510  156457894.8970  164413385.4620         38.0700         44.8500         38.7700        -16.4810        -12.7080        -13.3200 
C05  39404875.6080   39404880.5350   39404879.8090  205191527.7290  158667126.7150  166734943.6260         33.8100         41.8400         35.7900         27.6540         21.4150         22.4710 
C07  37682918.6420   37682917.3190   37682914.3180  196224904.6020  151733567.7170  159448812.8200         42.0600         48.9200         42.1600      -1505.6850      -1164.3440      -1223.5090 
C08  36375811.1460   36375808.0840   36375806.1200  189418447.7440  146470374.3570  153918005.0840         45.5600         52.4800         46.1800       -203.8730       -157.6130       -165.6290 
C10  36870657.4690   36870658.7090   36870655.2290  191995234.9610  148462918.3400  156011859.6290         42.9000         49.3300         43.5200      -1277.9580       -988.1660      -1038.4080 
C13  36921370.2700   36921374.7700   36921371.6690  192259473.8110  148667360.9540  156226674.7560         46.8000         50.5000         45.0100        -61.7060        -47.6790        -50.1260 
C14  24276002.4760   24276002.6730   24275999.5010  126411907.5440   97749858.3730  102720129.2080         40.9100         49.5800         43.4500      -2671.4210      -2065.7530      -2170.7940 
C27  22663523.3920          0.0000   22663523.5720  118015061.3100          0.0000   95897000.2640         48.6800          0.0000         47.1700       1997.8300          0.0000       1623.4330 
C28  21824090.9820          0.0000   21824090.8430  113643998.3950          0.0000   92345155.8540         51.5600          0.0000         50.3700       -465.4810          0.0000       -378.2500 
C32  26091126.5910          0.0000   26091144.9020  135863408.1940          0.0000  110400286.1090         36.1400          0.0000         39.1000       3324.7690          0.0000       2701.5500 
C33  22788589.1070          0.0000   22788600.9490  118666581.4950          0.0000   96426543.0120         50.2900          0.0000         49.5500      -1477.5500          0.0000      -1200.6170 
C38  36196951.0930          0.0000   36196948.0130  188487153.0900          0.0000  153161288.8590         50.2000          0.0000         49.8200       -218.5690          0.0000       -177.6150 
C39  40598118.8420          0.0000   40598126.7860  211405234.4200          0.0000  171784178.8210         35.2800          0.0000         36.9900       1718.2930          0.0000       1396.1710 
C40  37893695.7660          0.0000   37893696.5250  197322450.3610          0.0000  160340681.8670         43.9200          0.0000         43.2500      -1649.5560          0.0000      -1340.3710 
C41  22378066.4950          0.0000   22378072.7260  116528823.6930          0.0000   94689403.0180         50.5200          0.0000         50.4200       1612.0570          0.0000       1309.9310 
C42  26979742.6100          0.0000   26979753.1340  140490830.9520          0.0000  114160456.7090         35.5100          0.0000         36.2900      -3151.8910          0.0000      -2561.1110 
C43  25499642.5410          0.0000   25499646.1420  132783364.4050          0.0000  107897393.2070         39.7700          0.0000         39.7100      -2534.3860          0.0000      -2059.3240 
C59  37773074.5370          0.0000   37773062.4060  196694285.3540          0.0000  159830155.4010         45.4700          0.0000         44.6800         15.9380          0.0000         12.9620 
C60  37925394.1070          0.0000   37925380.2370  197487484.3510          0.0000  160474652.4030         44.8200          0.0000         44.0600        -12.1040          0.0000         -9.8560 
E07  27897541.1500   27897545.9390   27897545.8090          0.0000          0.0000  146602640.2120  109476063.5860  112331952.1840          0.0000          0.0000         33.6600         34.3300         42.2700          0.0000          0.0000      -2067.2190      -1543.5780      -1583.9240          0.0000          0.0000 
E10  26668391.1590   26668395.3140   26668395.5340          0.0000          0.0000  140143524.4050  104652773.1590  107382833.6060          0.0000          0.0000         37.5600         37.2800         44.0800          0.0000          0.0000       1791.1470       1337.5610       1372.4290          0.0000          0.0000 
E12  23335984.8100   23335983.5890   23335984.2330          0.0000          0.0000  122631772.3700   91575854.7760   93964801.5260          0.0000          0.0000         40.6600         39.6200         48.1000          0.0000          0.0000       1269.3460        947.9520        972.6400          0.0000          0.0000 
E19  26436014.4470   26436016.5070   26436016.5800          0.0000          0.0000  138922529.6270  103740784.4740  106447326.0920          0.0000          0.0000         38.4300         36.5000         44.5500          0.0000          0.0000       2332.1150       1741.5220       1786.9330          0.0000          0.0000 
E24  26443479.5760   26443483.6860   26443483.2480          0.0000          0.0000  138961484.3980  103769986.6060  106477027.6280          0.0000          0.0000         37.6100         38.3200         45.5900          0.0000          0.0000       -867.7320       -648.0470       -664.8950          0.0000          0.0000 
E25  28780379.3410   28780386.4740   28780386.6970          0.0000          0.0000  151241904.5170  112940419.9210  115886689.6330          0.0000          0.0000         30.1800         30.2300         38.2300          0.0000          0.0000       1395.2330       1041.7730       1068.9110          0.0000          0.0000 
E26  27382870.0730   27382873.4540   27382873.3880          0.0000          0.0000  143898043.0070  107456393.6410  110259603.8100          0.0000          0.0000         35.0600         36.0400         43.8500          0.0000          0.0000      -1708.4830      -1275.6560      -1308.9790          0.0000          0.0000 
E31  26595654.5060   26595663.7690   26595663.2310          0.0000          0.0000  139761123.9750  104367121.9910  107089740.8320          0.0000          0.0000         36.6700         36.2300         44.0600          0.0000          0.0000      -2537.3230      -1894.6500      -1944.1410          0.0000          0.0000 
E33  24182761.9530   24182761.5860   24182761.9810          0.0000          0.0000  127081535.5880   94898707.4720   97374312.5610          0.0000          0.0000         45.6200         44.9800         53.1100          0.0000          0.0000       -471.1000       -351.8300       -360.9300          0.0000          0.0000 
> 2022 05 18 09 00 32.0000000  0 50
G02  21667240.1590          0.0000          0.0000  113862496.1250          0.0000          0.0000          0.0000         47.8500          0.0000          0.0000          0.0000 
G04  25254771.9310          0.0000   25254776.2170  132714777.6340          0.0000          0.0000   99105244.0620         32.8000          0.0000          0.0000         33.4700 
G05  22411622.2610          0.0000          0.0000  117774275.5280          0.0000          0.0000          0.0000         43.1700          0.0000          0.0000          0.0000 
G06  21419423.3760          0.0000   21419424.8180  112560111.9870          0.0000          0.0000   84054797.7910         46.2100          0.0000          0.0000         45.5300 
G09  23076380.0180          0.0000   23076381.0880  121267300.6190          0.0000          0.0000   90556820.8530         40.3700          0.0000          0.0000         40.8300 
G11  20846391.3790          0.0000   20846392.6900  109548958.4820          0.0000          0.0000   81806288.2390         47.6900          0.0000          0.0000         47.5900 
G12  22333297.9290          0.0000          0.0000  117362354.4270          0.0000          0.0000          0.0000         44.2000          0.0000          0.0000          0.0000 
G17  23335256.7360          0.0000          0.0000  122627629.3310          0.0000          0.0000          0.0000         38.6000          0.0000          0.0000          0.0000 
G19  21826719.2700          0.0000          0.0000  114700329.4910          0.0000          0.0000          0.0000         44.3800          0.0000          0.0000          0.0000 
G20  20629698.7320          0.0000          0.0000  108410177.7510          0.0000          0.0000          0.0000         47.6200          0.0000          0.0000          0.0000 
G25  23641008.3930          0.0000   23641012.7270  124234396.4410          0.0000          0.0000   92772456.4870         36.4200          0.0000          0.0000         38.0000 
R05  23798110.6920          0.0000   23798115.2500  127214806.0260   98945003.5840         42.9300         40.4100      -4123.7980      -3207.3110 
R06  19648163.6360          0.0000          0.0000  104846573.0900          0.0000         43.9300          0.0000       -966.2880          0.0000 
R07  20316846.0380          0.0000   20316849.0020  108758026.8060   84589744.3390         52.1600         50.1600       3027.3960       2354.6670 
R08  24130471.9230          0.0000   24130493.7210  129217493.7770  100502579.9490         36.6800         34.0900       4479.6860       3484.0930 
R12  23408822.5190          0.0000   23408830.9460  125045725.7050   97257773.6500         42.8700         41.6200      -2190.2490      -1703.5080 
R20  23230682.2510          0.0000   23230691.0900  124224936.1890   96619514.6830         31.7600         41.0000      -2566.3710      -1995.9660 
R21  20007528.1720          0.0000   20007529.8450  107064606.5490   83272665.4630         54.3200         51.3100         53.6980         41.7810 
R22  21105533.2910          0.0000   21105533.9360  112662795.8510   87626626.4780         40.7200         35.0300       2401.7230       1868.0820 
C01  37852887.5110   37852888.8140   37852889.2540  197109920.0850  152417855.8450  160167921.2800         42.6800         46.5700         40.7400          2.2380          1.6990          1.8320 
C02  37819941.6800   37819940.3180   37819941.4940  196938366.9300  152285169.7550  160028549.1350         40.2000         48.9700         40.0300         27.8400         21.5360         22.6570 
C03  37169154.6830   37169153.1770   37169153.1720  193549552.7780  149664790.2230  157274864.5860         45.0700         50.1400         43.2300         15.7140         12.1670         12.7850 
C04  38856224.9570   38856224.6800   38856224.0540  202334570.1720  156457907.6770  164413398.8980         38.1300         44.9500         38.8700        -16.4720        -12.7270        -13.4040 
C05  39404870.2880   39404875.2270   39404874.4880  205191500.0630  158667105.3160  166734921.1520         33.8400         41.9600         35.8900         27.5240         21.5090         22.5730 
C07  37683207.8070   37683206.4920   37683203.4810  196226410.4030  151734732.0970  159450036.4150         42.0800         49.0300         42.2500      -1505.7310      -1164.3540      -1223.5550 
C08  36375850.2890   36375847.2320   36375845.2590  189418651.6290  146470532.0200  153918170.7700         45.6100         52.5600         46.2400       -203.7800       -157.5570       -165.5730 
C10  36870902.8880   36870904.1300   36870900.6460  191996512.9760  148463906.5910  156012898.1330         42.9400         49.4500         43.5700      -1277.9390       -988.2220      -1038.4550 
C13  36921382.1310   36921386.6320   36921383.5300  192259535.6010  148667408.7380  156226724.9710         46.8400         50.5800         45.1000        -61.6510        -47.6790        -50.0800 
C14  24276515.5590   24276515.7520   24276512.5890  126414579.2350   97751924.2840  102722300.1610         40.9300         49.6600         43.5000      -2671.7660      -2065.9670      -2170.9250 
C27  22663139.7400          0.0000   22663139.9180  118013063.5820          0.0000   95895376.9560         48.7100          0.0000         47.2200       1997.7550          0.0000       1623.3670 
C28  21824180.4170          0.0000   21824180.2770  113644464.1190          0.0000   92345534.2970         51.6000          0.0000         50.4200       -465.7890          0.0000       -378.4820 
C32  26090488.0810          0.0000   26090506.3810  135860083.5480          0.0000  110397584.6120         36.1700          0.0000         39.1600       3324.6940          0.0000       2701.5780 
C33  22788872.9120          0.0000   22788884.7520  118668059.3820          0.0000   96427743.9260         50.3300          0.0000         49.6000      -1478.0150          0.0000      -1201.0080 
C38  36196993.0640          0.0000   36196989.9810  188487371.6870          0.0000  153161466.4960         50.2300          0.0000         49.8800       -218.4390          0.0000       -177.5220 
C39  40597788.8730          0.0000   40597796.8170  211403516.2010          0.0000  171782782.6290         35.3100          0.0000         37.0700       1718.4050          0.0000       1396.3670 
C40  37894012.5640          0.0000   37894013.3220  197324100.0320          0.0000  160342022.3640         43.9400          0.0000         43.3100      -1649.6020          0.0000      -1340.3990 
C41  22377756.9630          0.0000   22377763.1910  116527211.9380          0.0000   94688093.3470         50.5400          0.0000         50.4700       1611.6570          0.0000       1309.5960 
C42  26980347.8960          0.0000   26980358.4180  140493982.8910          0.0000  114163017.9290         35.5200          0.0000         36.4100      -3151.8440          0.0000      -2561.1490 
C43  25500129.2610          0.0000   25500132.8600  132785898.9240          0.0000  107899452.7200         39.8100          0.0000         39.7700      -2534.4330          0.0000      -2059.4360 
C59  37773071.4730          0.0000   37773059.3400  196694269.4480          0.0000  159830142.4870         45.5100          0.0000         44.7600         16.0310          0.0000         12.9710 
C60  37925396.4260          0.0000   37925382.5540  197487496.4740          0.0000  160474662.2640         44.8400          0.0000         44.1200        -12.0110          0.0000         -9.8280 
E07  27897934.5490   27897939.3230   27897939.2080          0.0000          0.0000  146604707.5550  109477607.4010  112333536.2540          0.0000          0.0000         33.7700         34.4000         42.3600          0.0000          0.0000      -2067.3870      -1543.9230      -1584.1010          0.0000          0.0000 
E10  26668050.3030   26668054.4600   26668054.6740          0.0000          0.0000  140141733.2560  104651435.6240  107381461.1840          0.0000          0.0000         37.6100         37.3300         44.1900          0.0000          0.0000       1791.3340       1337.6730       1372.4940          0.0000          0.0000 
E12  23335743.2700   23335742.0410   23335742.6920          0.0000          0.0000  122630503.0910   91574906.9510   93963828.9670          0.0000          0.0000         40.7300         39.7000         48.1800          0.0000          0.0000       1269.3550        947.9140        972.6220          0.0000          0.0000 
E19  26435570.6960   26435572.7490   26435572.8280          0.0000          0.0000  138920197.7200  103739043.1280  106445539.3120          0.0000          0.0000         38.4800         36.5700         44.6700          0.0000          0.0000       2331.9380       1741.2150       1786.7930          0.0000          0.0000 
E24  26443644.7650   26443648.8880   26443648.4370          0.0000          0.0000  138962352.4760  103770634.8320  106477692.7790          0.0000          0.0000         37.6900         38.4100         45.7000          0.0000          0.0000       -868.1700       -648.2980       -665.2110          0.0000          0.0000 
E25  28780113.9270   28780121.0820   28780121.2760          0.0000          0.0000  151240509.7390  112939378.3390  115885620.9120          0.0000          0.0000         30.2100         30.2200         38.2600          0.0000          0.0000       1394.8040       1041.4840       1068.6500          0.0000          0.0000 
E26  27383195.1750   27383198.5340   27383198.4870          0.0000          0.0000  143899751.4730  107457669.4770  110260912.9060          0.0000          0.0000         35.1400         36.0600         43.9200          0.0000          0.0000      -1708.4270      -1275.8600      -1309.0160          0.0000          0.0000 
E31  26596137.3830   26596146.6410   26596146.1100          0.0000          0.0000  139763661.4930  104369016.8930  107091685.1590          0.0000          0.0000         36.7500         36.2900         44.1400          0.0000          0.0000      -2537.4540      -1894.9010      -1944.2530          0.0000          0.0000 
E33  24182851.6050   24182851.2400   24182851.6310          0.0000          0.0000  127082006.7440   94899059.3140   97374673.5850          0.0000          0.0000         45.6700         45.0200         53.1900          0.0000          0.0000       -471.0910       -351.8400       -360.9670          0.0000          0.0000 
> 2022 05 18 09 00 33.0000000  0 50
G02  21667083.9290          0.0000          0.0000  113861675.0860          0.0000          0.0000          0.0000         47.9000          0.0000          0.0000          0.0000 
G04  25255231.8970          0.0000   25255236.1760  132717194.7840          0.0000          0.0000   99107049.0870         32.8000          0.0000          0.0000         33.5200 
G05  22411088.8150          0.0000          0.0000  117771472.2950          0.0000          0.0000          0.0000         43.2400          0.0000          0.0000          0.0000 
G06  21419662.9030          0.0000   21419664.3420  112561370.6770          0.0000          0.0000   84055737.7190         46.3000          0.0000          0.0000         45.6100 
G09  23076599.3730          0.0000   23076600.4640  121268453.4130          0.0000          0.0000   90557681.6970         40.4200          0.0000          0.0000         40.9400 
G11  20846265.4060          0.0000   20846266.7280  109548296.5360          0.0000          0.0000   81805793.9260         47.7300          0.0000          0.0000         47.6700 
G12  22333566.2420          0.0000          0.0000  117363764.4320          0.0000          0.0000          0.0000         44.2400          0.0000          0.0000          0.0000 
G17  23335833.1380          0.0000          0.0000  122630658.1950          0.0000          0.0000          0.0000         38.6500          0.0000          0.0000          0.0000 
G19  21827255.8920          0.0000          0.0000  114703149.3790          0.0000          0.0000          0.0000         44.4400          0.0000          0.0000          0.0000 
G20  20629477.8660          0.0000          0.0000  108409017.0580          0.0000          0.0000          0.0000         47.6600          0.0000          0.0000          0.0000 
G25  23640871.2460          0.0000   23640875.5720  124233675.6190          0.0000          0.0000   92771918.1970         36.5100          0.0000          0.0000         38.0700 
R05  23798882.2140          0.0000   23798886.7710  127218930.2750   98948211.3390         42.9800         40.3300      -4124.5710      -3207.9260 
R06  19648344.8880          0.0000          0.0000  104847540.1520          0.0000         43.9400          0.0000       -967.7410          0.0000 
R07  20316280.6170          0.0000   20316283.5790  108755000.0940   84587390.2380         52.1800         50.0600       3026.1950       2353.6700 
R08  24129635.4850          0.0000   24129657.2990  129213014.4690  100499095.9860         36.7200         33.9300       4479.0340       3483.8130 
R12  23409232.6440          0.0000   23409241.0700  125047916.5290   97259477.6260         42.9300         41.4400      -2191.2180      -1704.3560 
R20  23231162.2300          0.0000   23231171.0640  124227502.9430   96621511.0690         31.7600         40.8200      -2566.6780      -1996.6270 
R21  20007518.2330          0.0000   20007519.9040  107064553.3800   83272624.1140         54.3300         51.2100         52.7670         41.0080 
R22  21105083.4330          0.0000   21105084.0770  112660394.4840   87624758.7500         40.7400         34.8300       2401.0990       1867.5790 
C01  37852887.1350   37852888.4310   37852888.8780  197109918.1130  152417854.3250  160167919.6750         42.7200         46.6400         40.8200          1.6790          1.2800          1.3570 
C02  37819936.4020   37819935.0380   37819936.2200  196938339.3810  152285148.4420  160028526.7340         40.2500         49.0700         40.1000         27.1880         21.1170         22.2000 
C03  37169151.7000   37169150.1950   37169150.1870  193549537.3010  149664778.2660  157274852.0210         45.1100         50.2100         43.3100         15.2120         11.7200         12.3470 
C04  38856228.1660   38856227.8890   38856227.2630  202334586.8930  156457920.6090  164413412.4880         38.1400         45.0800         38.9200        -16.9840        -13.1740        -13.8600 
C05  39404864.9650   39404869.8850   39404869.1550  205191472.5450  158667084.0960  166734898.8320         33.8900         42.0400         35.9600         27.3370         20.9310         22.1450 
C07  37683497.0370   37683495.7220   37683492.7120  196227916.4920  151735896.7000  159451260.2340         42.1100         49.0900         42.3100      -1506.3270      -1164.8010      -1223.9930 
C08  36375889.4710   36375886.4040   36375884.4410  189418855.6520  146470689.7930  153918336.5550         45.6400         52.6700         46.3300       -204.1620       -157.8830       -165.9270 
C10  36871148.3890   36871149.6350   36871146.1490  191997791.3210  148464895.0760  156013936.8840         42.9700         49.5300         43.6500      -1278.6100       -988.6320      -1038.9760 
C13  36921394.0300   36921398.5380   36921395.4280  192259597.5780  148667456.6590  156226775.3360         46.8700         50.7000         45.1500        -62.1350        -48.0330        -50.5640 
C14  24277028.7010   24277028.9010   24277025.7270  126417251.3550   97753990.5410  102724471.4900         40.9500         49.7800         43.5700      -2672.4830      -2066.5260      -2171.6230 
C27  22662756.1660          0.0000   22662756.3430  118011066.2100          0.0000   95893753.9270         48.7400          0.0000         47.3000       1997.1130          0.0000       1622.7990 
C28  21824269.9540          0.0000   21824269.8130  113644930.3740          0.0000   92345913.1690         51.6200          0.0000         50.5100       -466.5990          0.0000       -379.1720 
C32  26089849.6350          0.0000   26089867.9250  135856759.1930          0.0000  110394883.3430         36.2100          0.0000         39.2200       3324.2290          0.0000       2701.0850 
C33  22789156.8480          0.0000   22789168.6880  118669537.9120          0.0000   96428945.3530         50.3600          0.0000         49.6800      -1478.9190          0.0000      -1201.7620 
C38  36197035.0780          0.0000   36197031.9950  188487590.4560          0.0000  153161644.2620         50.2600          0.0000         49.9700       -218.9510          0.0000       -177.9410 
C39  40597458.9070          0.0000   40597466.8450  211401798.0970          0.0000  171781386.5540         35.3700          0.0000         37.1400       1717.8650          0.0000       1395.9110 
C40  37894329.4130          0.0000   37894330.1690  197325750.0030          0.0000  160343363.1110         43.9800          0.0000         43.4100      -1650.1520          0.0000      -1340.9390 
C41  22377447.5750          0.0000   22377453.8030  116525600.8580          0.0000   94686784.2110         50.5600          0.0000         50.5200       1610.6510          0.0000       1308.7760 
C42  26980953.2500          0.0000   26980963.7720  140497135.1130          0.0000  114165579.3650         35.5100          0.0000         36.5000      -3152.1610          0.0000      -2561.5310 
C43  25500616.0650          0.0000   25500619.6630  132788433.8460          0.0000  107901512.5530         39.8700          0.0000         39.8800      -2535.1780          0.0000      -2060.0790 
C59  37773068.4610          0.0000   37773056.3290  196694253.7540          0.0000  159830129.7320         45.5500          0.0000         44.8200         15.4440          0.0000         12.5150 
C60  37925398.7990          0.0000   37925384.9280  197487508.8060          0.0000  160474672.2800         44.8900          0.0000         44.2100        -12.6260          0.0000        -10.2280 
E07  27898328.0590   27898332.8450   27898332.7190          0.0000          0.0000  146606775.4290  109479151.5720  112335120.7210          0.0000          0.0000         33.8200         34.5500         42.4600          0.0000          0.0000      -2068.4580      -1544.4170      -1584.7250          0.0000          0.0000 
E10  26667709.5090   26667713.6560   26667713.8820          0.0000          0.0000  140139942.3270  104650098.2440  107380088.9030          0.0000          0.0000         37.6800         37.4500         44.2600          0.0000          0.0000       1790.7000       1337.2070       1372.1310          0.0000          0.0000 
E12  23335501.7750   23335500.5490   23335501.1960          0.0000          0.0000  122629234.0480   91573959.2900   93962856.5890          0.0000          0.0000         40.7700         39.7800         48.2700          0.0000          0.0000       1268.9180        947.4770        972.2120          0.0000          0.0000 
E19  26435127.0540   26435129.1210   26435129.1890          0.0000          0.0000  138917866.3230  103737302.1240  106443752.9050          0.0000          0.0000         38.5600         36.6900         44.7500          0.0000          0.0000       2330.9980       1740.7030       1786.1880          0.0000          0.0000 
E24  26443810.0740   26443814.1930   26443813.7470          0.0000          0.0000  138963221.1670  103771283.5320  106478358.3960          0.0000          0.0000         37.7300         38.5000         45.7700          0.0000          0.0000       -868.9990       -648.9690       -665.9100          0.0000          0.0000 
E25  28779848.6220   28779855.7850   28779855.9630          0.0000          0.0000  151239115.5460  112938337.2120  115884552.6440          0.0000          0.0000         30.2600         30.1900         38.2800          0.0000          0.0000       1394.1620       1041.1490       1068.0360          0.0000          0.0000 
E26  27383520.3330   27383523.6990   27383523.6440          0.0000          0.0000  143901460.2090  107458945.4770  110262222.2030          0.0000          0.0000         35.2100         36.2000         44.0300          0.0000          0.0000      -1708.9680      -1276.2330      -1309.4820          0.0000          0.0000 
E31  26596620.3150   26596629.5940   26596629.0410          0.0000          0.0000  139766199.3280  104370912.0090  107093629.7360          0.0000          0.0000         36.8000         36.4100         44.2600          0.0000          0.0000      -2538.0220      -1895.2740      -1944.7830          0.0000          0.0000 
E33  24182941.3240   24182940.9670   24182941.3510          0.0000          0.0000  127082478.2170   94899411.3790   97375034.8420          0.0000          0.0000         45.7300         45.1400         53.3000          0.0000          0.0000       -471.7340       -352.2770       -361.4700          0.0000          0.0000 
> 2022 05 18 09 00 34.0000000  0 50
G02  21666927.7200          0.0000          0.0000  113860854.2140          0.0000          0.0000          0.0000         47.9600          0.0000          0.0000          0.0000 
G04  25255692.0360          0.0000   25255696.2230  132719612.4200          0.0000          0.0000   99108854.4800         32.8300          0.0000          0.0000         33.5200 
G05  22410555.4750          0.0000          0.0000  117768669.4500          0.0000          0.0000          0.0000         43.3000          0.0000          0.0000          0.0000 
G06  21419902.4650          0.0000   21419903.9100  112562629.5890          0.0000          0.0000   84056677.8100         46.3300          0.0000          0.0000         45.7200 
G09  23076818.8660          0.0000   23076819.9560  121269606.8700          0.0000          0.0000   90558543.0490         40.4500          0.0000          0.0000         41.0000 
G11  20846139.4760          0.0000   20846140.8100  109547634.8490          0.0000          0.0000   81805299.8110         47.7700          0.0000          0.0000         47.7500 
G12  22333834.6790          0.0000          0.0000  117365175.0500          0.0000          0.0000          0.0000         44.2800          0.0000          0.0000          0.0000 
G17  23336409.5950          0.0000          0.0000  122633687.3800          0.0000          0.0000          0.0000         38.7200          0.0000          0.0000          0.0000 
G19  21827792.6040          0.0000          0.0000  114705969.7290          0.0000          0.0000          0.0000         44.4800          0.0000          0.0000          0.0000 
G20  20629257.0830          0.0000          0.0000  108407856.8370          0.0000          0.0000          0.0000         47.7200          0.0000          0.0000          0.0000 
G25  23640734.2400          0.0000   23640738.5220  124232955.4720          0.0000          0.0000   92771380.4370         36.5500          0.0000          0.0000         38.1800 
R05  23799653.7750          0.0000   23799658.3290  127223054.7720   98951419.2960         43.0400         40.2500      -4124.3470      -3207.8610 
R06  19648526.2820          0.0000          0.0000  104848508.1060          0.0000         43.9400          0.0000       -968.1600          0.0000 
R07  20315715.3290          0.0000   20315718.2900  108751974.0790   84585036.6740         52.1800         49.9300       3025.9340       2353.5020 
R08  24128799.0340          0.0000   24128820.8550  129208535.2410  100495612.1230         36.7400         33.8100       4479.3880       3484.0370 
R12  23409642.8770          0.0000   23409651.3020  125050107.9160   97261182.0390         42.9600         41.3400      -2191.3850      -1704.4400 
R20  23231642.3300          0.0000   23231651.1730  124230070.0910   96623507.6990         31.7400         40.7300      -2567.0700      -1996.4590 
R21  20007508.3850          0.0000   20007510.0570  107064500.6710   83272583.1160         54.3500         51.0800         52.7300         41.0270 
R22  21104633.5920          0.0000   21104634.2320  112657993.2800   87622891.1660         40.7600         34.7200       2401.3130       1867.5610 
C01  37852886.7680   37852888.0700   37852888.5130  197109916.1910  152417852.8310  160167918.1100         42.7500         46.7400         40.8700          2.0890          1.6160          1.7390 
C02  37819931.1050   37819929.7400   37819930.9190  196938311.8560  152285127.1700  160028504.3810         40.2900         49.1300         40.1600         27.6540         21.3320         22.4520 
C03  37169148.7380   37169147.2410   37169147.2240  193549521.8830  149664766.3370  157274839.4940         45.1400         50.3000         43.3700         15.5750         12.0740         12.7200 
C04  38856231.3820   38856231.1060   38856230.4780  202334603.6560  156457933.5730  164413426.1120         38.1800         45.1700         39.0200        -16.5280        -12.8760        -13.4880 
C05  39404859.7530   39404864.6820   39404863.9540  205191445.1880  158667062.8900  166734876.5570         33.9400         42.1500         36.0500         27.4030         21.4150         22.4710 
C07  37683786.3150   37683784.9930   37683781.9940  196229422.7340  151737061.4080  159452484.1570         42.1300         49.1800         42.3700      -1506.1040      -1164.5590      -1223.7140 
C08  36375928.6610   36375925.5920   36375923.6330  189419059.7000  146470847.5720  153918502.3540         45.6800         52.7300         46.3800       -203.8540       -157.6500       -165.5820 
C10  36871393.9090   36871395.1520   36871391.6680  191999069.8170  148465883.6940  156014975.7680         42.9800         49.6200         43.7000      -1278.3770       -988.5110      -1038.7720 
C13  36921405.9480   36921410.4390   36921407.3470  192259659.5840  148667504.6130  156226825.7110         46.8900         50.7600         45.2400        -61.8090        -47.8000        -50.1540 
C14  24277541.9170   24277542.1210   24277538.9430  126419923.8050   97756057.0440  102726643.0740         40.9700         49.8500         43.6300      -2672.4460      -2066.4890      -2171.5210 
C27  22662372.6320          0.0000   22662372.8090  118009069.0590          0.0000   95892131.0810         48.7600          0.0000         47.3500       1997.2710          0.0000       1622.9760 
C28  21824359.5730          0.0000   21824359.4340  113645397.0340          0.0000   92346292.3660         51.6500          0.0000         50.5700       -466.6270          0.0000       -379.1440 
C32  26089211.2030          0.0000   26089229.4800  135853434.9880          0.0000  110392182.2120         36.2300          0.0000         39.2800       3324.4890          0.0000       2701.3730 
C33  22789440.8840          0.0000   22789452.7240  118671016.9530          0.0000   96430147.1930         50.3900          0.0000         49.7400      -1479.0490          0.0000      -1201.8370 
C38  36197077.1020          0.0000   36197074.0220  188487809.2450          0.0000  153161822.0370         50.3000          0.0000         50.0300       -218.5970          0.0000       -177.5680 
C39  40597128.9380          0.0000   40597136.8720  211400079.9470          0.0000  171779990.4340         35.4100          0.0000         37.2000       1718.4700          0.0000       1396.4230 
C40  37894646.3160          0.0000   37894647.0740  197327400.1500          0.0000  160344703.9810         44.0000          0.0000         43.4600      -1649.9750          0.0000      -1340.6780 
C41  22377138.2830          0.0000   22377144.5110  116523990.2990          0.0000   94685475.5000         50.5800          0.0000         50.5600       1610.5300          0.0000       1308.7200 
C42  26981558.6270          0.0000   26981569.1490  140500287.4750          0.0000  114168140.9180         35.5200          0.0000         36.5800      -3152.1330          0.0000      -2561.3350 
C43  25501102.9280          0.0000   25501106.5290  132790969.0210          0.0000  107903572.5800         39.9100          0.0000         39.9400      -2535.1040          0.0000      -2059.9200 
C59  37773065.4610          0.0000   37773053.3290  196694238.1130          0.0000  159830117.0190         45.5900          0.0000         44.9100         15.7800          0.0000         12.8590 
C60  37925401.1870          0.0000   37925387.3180  197487521.1990          0.0000  160474682.3410         44.9100          0.0000         44.2700        -12.2620          0.0000         -9.8930 
E07  27898721.6190   27898726.4090   27898726.2770          0.0000          0.0000  146608843.6290  109480696.0090  112336705.4540          0.0000          0.0000         33.8500         34.6200         42.5100          0.0000          0.0000      -2068.1320      -1544.4450      -1584.7160          0.0000          0.0000 
E10  26667368.7120   26667372.8580   26667373.0860          0.0000          0.0000  140138151.4260  104648760.8840  107378716.6530          0.0000          0.0000         37.7100         37.5200         44.3400          0.0000          0.0000       1791.1010       1337.4210       1372.4380          0.0000          0.0000 
E12  23335260.3110   23335259.0750   23335259.7340          0.0000          0.0000  122627965.1110   91573011.7110   93961884.2770          0.0000          0.0000         40.8300         39.8900         48.3300          0.0000          0.0000       1269.1130        947.7000        972.4450          0.0000          0.0000 
E19  26434683.4620   26434685.5250   26434685.5950          0.0000          0.0000  138915535.2620  103735561.4080  106441966.7760          0.0000          0.0000         38.6100         36.7600         44.8400          0.0000          0.0000       2331.1190       1740.7960       1786.1790          0.0000          0.0000 
E24  26443975.4820   26443979.6040   26443979.1570          0.0000          0.0000  138964090.3510  103771932.5850  106479024.3840          0.0000          0.0000         37.7700         38.6300         45.8600          0.0000          0.0000       -869.2410       -649.0150       -665.9750          0.0000          0.0000 
E25  28779583.4210   28779590.5430   28779590.7600          0.0000          0.0000  151237721.8070  112937296.4590  115883484.6970          0.0000          0.0000         30.2400         30.2100         38.3000          0.0000          0.0000       1393.9850       1040.9070       1068.0450          0.0000          0.0000 
E26  27383845.5300   27383848.9020   27383848.8440          0.0000          0.0000  143903169.0840  107460221.5680  110263531.5870          0.0000          0.0000         35.2900         36.2400         44.1000          0.0000          0.0000      -1708.7720      -1275.9910      -1309.2210          0.0000          0.0000 
E31  26597103.3130   26597112.5600   26597112.0480          0.0000          0.0000  139768737.3650  104372807.3030  107095574.4300          0.0000          0.0000         36.8600         36.4900         44.3300          0.0000          0.0000      -2537.9470      -1895.1810      -1944.5130          0.0000          0.0000 
E33  24183031.0710   24183030.7100   24183031.0980          0.0000          0.0000  127082949.8380   94899763.5660   97375396.2140          0.0000          0.0000         45.7700         45.2200         53.3600          0.0000          0.0000       -471.5190       -352.1100       -361.2840          0.0000          0.0000 
> 2022 05 18 09 00 35.0000000  0 50
G02  21666771.4790          0.0000          0.0000  113860033.2850          0.0000          0.0000          0.0000         47.9900          0.0000          0.0000          0.0000 
G04  25256152.1560          0.0000   25256156.3550  132722030.3070          0.0000          0.0000   99110660.0180         32.8500          0.0000          0.0000         33.5500 
G05  22410022.1330          0.0000          0.0000  117765866.7910          0.0000          0.0000          0.0000         43.3500          0.0000          0.0000          0.0000 
G06  21420142.0220          0.0000   21420143.4700  112563888.5040          0.0000          0.0000   84057617.9120         46.3900          0.0000          0.0000         45.7800 
G09  23077038.4110          0.0000   23077039.5280  121270760.7540          0.0000          0.0000   90559404.7210         40.5000          0.0000          0.0000         41.0800 
G11  20846013.5510          0.0000   20846014.9020  109546973.2010          0.0000          0.0000   81804805.7260         47.8100          0.0000          0.0000         47.8100 
G12  22334103.1820          0.0000          0.0000  117366586.0750          0.0000          0.0000          0.0000         44.3200          0.0000          0.0000          0.0000 
G17  23336986.0640          0.0000          0.0000  122636716.6640          0.0000          0.0000          0.0000         38.7600          0.0000          0.0000          0.0000 
G19  21828329.3330          0.0000          0.0000  114708790.3070          0.0000          0.0000          0.0000         44.5400          0.0000          0.0000          0.0000 
G20  20629036.3380          0.0000          0.0000  108406696.8680          0.0000          0.0000          0.0000         47.7500          0.0000          0.0000          0.0000 
G25  23640597.2890          0.0000   23640601.5620  124232235.7820          0.0000          0.0000   92770843.0150         36.6000          0.0000          0.0000         38.2400 
R05  23800425.3750          0.0000   23800429.9320  127227179.3480   98954627.2830         43.0700         40.2000      -4124.4120      -3207.8510 
R06  19648707.8210          0.0000          0.0000  104849476.7480          0.0000         43.9400          0.0000       -968.7840          0.0000 
R07  20315150.1270          0.0000   20315153.0870  108748948.5240   84582683.4690         52.1800         49.8500       3025.5240       2353.1580 
R08  24127962.5670          0.0000   24127984.3970  129204055.8810  100492128.1480         36.7600         33.6800       4479.5180       3484.1770 
R12  23410053.1770          0.0000   23410061.6050  125052299.6370   97262886.7020         43.0200         41.1900      -2191.6180      -1704.6910 
R20  23232122.4050          0.0000   23232131.2480  124232637.2790   96625504.4030         31.7200         40.6100      -2567.3770      -1996.6460 
R21  20007498.5720          0.0000   20007500.2440  107064448.1720   83272542.2850         54.3700         51.0000         52.5990         40.8870 
R22  21104183.7630          0.0000   21104184.4060  112655592.0290   87621023.5180         40.7900         34.5700       2401.4900       1867.8120 
C01  37852886.3710   37852887.6760   37852888.1150  197109914.1140  152417851.2190  160167916.4210         42.7800         46.8000         40.9300          2.2850          1.8390          1.8980 
C02  37819925.7910   37819924.4450   37819925.6060  196938284.1940  152285105.7620  160028481.9040         40.3200         49.2200         40.1900         27.8780         21.6110         22.6010 
C03  37169145.7410   37169144.2480   37169144.2260  193549506.3040  149664754.2910  157274826.8410         45.1600         50.3600         43.4300         15.8540         12.2510         12.8220 
C04  38856234.5740   38856234.2940   38856233.6710  202334620.2630  156457946.4160  164413439.6040         38.2100         45.2300         39.0600        -16.2760        -12.6620        -13.3390 
C05  39404854.4350   39404859.3550   39404858.6310  205191417.5900  158667041.5770  166734854.1510         33.9700         42.2200         36.1000         27.8030         21.5270         22.6850 
C07  37684075.5460   37684074.2300   37684071.2230  196230928.8900  151738226.0680  159453708.0440         42.1500         49.2400         42.4000      -1505.9740      -1164.4940      -1223.7230 
C08  36375967.8170   36375964.7480   36375962.7890  189419263.5850  146471005.2270  153918668.0260         45.7000         52.8200         46.4400       -203.5750       -157.4450       -165.4800 
C10  36871639.4290   36871640.6680   36871637.1880  192000348.2980  148466872.3010  156016014.6380         43.0000         49.6700         43.7700      -1278.2560       -988.4550      -1038.7060 
C13  36921417.8180   36921422.3130   36921419.2180  192259721.4040  148667552.4140  156226875.9460         46.9200         50.8400         45.2800        -61.5390        -47.5770        -49.9860 
C14  24278055.1510   24278055.3520   24278052.1770  126422596.3400   97758123.6190  102728814.7260         41.0100         49.9400         43.6900      -2672.4080      -2066.4790      -2171.5580 
C27  22661989.1060          0.0000   22661989.2840  118007071.9170          0.0000   95890508.2350         48.7900          0.0000         47.4000       1997.3360          0.0000       1623.0040 
C28  21824449.2220          0.0000   21824449.0820  113645863.8630          0.0000   92346671.7040         51.6700          0.0000         50.6300       -466.7290          0.0000       -379.2930 
C32  26088572.7850          0.0000   26088591.0530  135850110.7680          0.0000  110389481.0500         36.2600          0.0000         39.3500       3324.3500          0.0000       2701.3360 
C33  22789724.9700          0.0000   22789736.8100  118672496.2770          0.0000   96431349.2670         50.4100          0.0000         49.7900      -1479.2720          0.0000      -1202.0700 
C38  36197119.0720          0.0000   36197115.9900  188488027.8310          0.0000  153161999.6640         50.3300          0.0000         50.1000       -218.2900          0.0000       -177.4100 
C39  40596798.9280          0.0000   40596806.8560  211398361.6010          0.0000  171778594.1590         35.4800          0.0000         37.2700       1718.6100          0.0000       1396.3760 
C40  37894963.1970          0.0000   37894963.9560  197329050.2290          0.0000  160346044.8040         44.0200          0.0000         43.5300      -1649.8260          0.0000      -1340.6600 
C41  22376829.0500          0.0000   22376835.2780  116522380.0470          0.0000   94684167.0390         50.6000          0.0000         50.6000       1610.2880          0.0000       1308.4690 
C42  26982164.0060          0.0000   26982174.5330  140503439.7550          0.0000  114170702.3850         35.5300          0.0000         36.6200      -3152.1980          0.0000      -2561.3720 
C43  25501589.7780          0.0000   25501593.3770  132793504.2070          0.0000  107905632.6330         39.9700          0.0000         40.0000      -2534.9640          0.0000      -2059.9290 
C59  37773062.4240          0.0000   37773050.2930  196694222.2960          0.0000  159830104.1650         45.6300          0.0000         44.9500         16.0870          0.0000         13.0640 
C60  37925403.5200          0.0000   37925389.6460  197487533.4170          0.0000  160474692.2850         44.9400          0.0000         44.3300        -11.9460          0.0000         -9.7530 
E07  27899115.2270   27899120.0290   27899119.8880          0.0000          0.0000  146610912.0100  109482240.5560  112338290.3050          0.0000          0.0000         33.8700         34.6900         42.5900          0.0000          0.0000      -2068.3650      -1544.3790      -1584.7530          0.0000          0.0000 
E10  26667027.8690   26667032.0070   26667032.2400          0.0000          0.0000  140136360.3160  104647423.3830  107377344.2540          0.0000          0.0000         37.7700         37.6300         44.3900          0.0000          0.0000       1791.3900       1337.6730       1372.6530          0.0000          0.0000 
E12  23335018.8130   23335017.5770   23335018.2350          0.0000          0.0000  122626696.0360   91572064.0260   93960911.8710          0.0000          0.0000         40.8600         39.9500         48.4200          0.0000          0.0000       1269.2710        947.8210        972.5840          0.0000          0.0000 
E19  26434239.8910   26434241.9510   26434242.0230          0.0000          0.0000  138913204.3050  103733820.7670  106440180.7240          0.0000          0.0000         38.6600         36.8700         44.9100          0.0000          0.0000       2331.0440       1740.8050       1786.1410          0.0000          0.0000 
E24  26444140.9180   26444145.0360   26444144.5900          0.0000          0.0000  138964959.7640  103772581.8360  106479690.5680          0.0000          0.0000         37.8000         38.6900         45.9100          0.0000          0.0000       -869.3900       -649.2290       -666.1710          0.0000          0.0000 
E25  28779318.2580   28779325.3890   28779325.5930          0.0000          0.0000  151236328.3130  112936255.8420  115882416.9500          0.0000          0.0000         30.1900         30.2800         38.3100          0.0000          0.0000       1393.3890       1040.8320       1067.7190          0.0000          0.0000 
E26  27384170.6910   27384174.0600   27384174.0030          0.0000          0.0000  143904877.8510  107461497.6070  110264840.9120          0.0000          0.0000         35.3200         36.3300         44.1800          0.0000          0.0000      -1708.4650      -1275.8600      -1309.1650          0.0000          0.0000 
E31  26597586.2790   26597595.5410   26597595.0150          0.0000          0.0000  139771275.3550  104374702.5350  107097519.1200          0.0000          0.0000         36.9000         36.6000         44.4000          0.0000          0.0000      -2537.8640      -1895.0500      -1944.5510          0.0000          0.0000 
E33  24183120.8080   24183120.4460   24183120.8350          0.0000          0.0000  127083421.4050   94900115.7100   97375757.5430          0.0000          0.0000         45.8300         45.3200         53.4500          0.0000          0.0000       -471.3800       -351.9790       -361.1810          0.0000          0.0000 
> 2022 05 18 09 00 36.0000000  0 50
G02  21666615.2710          0.0000          0.0000  113859212.3690          0.0000          0.0000          0.0000         48.0200          0.0000          0.0000          0.0000 
G04  25256612.3110          0.0000   25256616.5160  132724448.5140          0.0000          0.0000   99112465.8320         32.8500          0.0000          0.0000         33.5400 
G05  22409488.8580          0.0000          0.0000  117763064.3740          0.0000          0.0000          0.0000         43.3800          0.0000          0.0000          0.0000 
G06  21420381.5880          0.0000   21420383.0540  112565147.4990          0.0000          0.0000   84058558.0650         46.4200          0.0000          0.0000         45.8500 
G09  23077258.0550          0.0000   23077259.2000  121271915.1610          0.0000          0.0000   90560266.7830         40.5300          0.0000          0.0000         41.1000 
G11  20845887.6650          0.0000   20845889.0200  109546311.6730          0.0000          0.0000   81804311.7230         47.8500          0.0000          0.0000         47.8700 
G12  22334371.7890          0.0000          0.0000  117367997.5710          0.0000          0.0000          0.0000         44.3600          0.0000          0.0000          0.0000 
G17  23337562.5610          0.0000          0.0000  122639746.1440          0.0000          0.0000          0.0000         38.7900          0.0000          0.0000          0.0000 
G19  21828866.1260          0.0000          0.0000  114711611.2020          0.0000          0.0000          0.0000         44.5700          0.0000          0.0000          0.0000 
G20  20628815.6670          0.0000          0.0000  108405537.2400          0.0000          0.0000          0.0000         47.8000          0.0000          0.0000          0.0000 
G25  23640460.4750          0.0000   23640464.7320  124231516.6230          0.0000          0.0000   92770305.9550         36.6400          0.0000          0.0000         38.3000 
R05  23801196.9940          0.0000   23801201.5530  127231304.0590   98957835.3830         43.0300         40.1500      -4124.9240      -3208.2330 
R06  19648889.5090          0.0000          0.0000  104850446.1700          0.0000         43.9400          0.0000       -969.9390          0.0000 
R07  20314585.0270          0.0000   20314587.9860  108745923.5100   84580330.6830         52.1800         49.7600       3024.6490       2352.4970 
R08  24127126.0750          0.0000   24127147.9150  129199576.4160  100488644.0960         36.7600         33.5700       4479.3130       3483.9440 
R12  23410463.5710          0.0000   23410472.0040  125054491.7900   97264591.6860         43.0700         41.0900      -2192.4840      -1705.2680 
R20  23232602.5050          0.0000   23232611.3470  124235204.6010   96627501.2120         31.7300         40.5300      -2567.2930      -1996.9440 
R21  20007488.8200          0.0000   20007490.4920  107064395.9790   83272501.6890         54.3700         50.9100         51.9100         40.3840 
R22  21103733.9390          0.0000   21103734.5840  112653190.7900   87619155.8760         40.8100         34.4800       2401.0520       1867.6260 
C01  37852885.9440   37852887.2560   37852887.6860  197109911.9440  152417849.5440  160167914.6680         42.8000         46.8800         40.9700          1.9770          1.5320          1.5900 
C02  37819920.4570   37819919.1000   37819920.2710  196938256.4280  152285084.3050  160028459.3450         40.3300         49.2800         40.2500         27.5790         21.3130         22.4240 
C03  37169142.7400   37169141.2470   37169141.2260  193549490.6520  149664742.1840  157274814.1170         45.1900         50.4200         43.4700         15.4910         11.9530         12.5890 
C04  38856237.7510   38856237.4750   38856236.8480  202334636.7910  156457959.1890  164413453.0310         38.2200         45.3100         39.1200        -16.6960        -12.8570        -13.5900 
C05  39404849.1380   39404854.0710   39404853.3360  205191389.9530  158667020.1830  166734831.6830         34.0100         42.3000         36.1500         27.4210         21.2380         22.4240 
C07  37684364.7770   37684363.4560   37684360.4520  196232435.0360  151739390.7290  159454931.9200         42.1700         49.3200         42.4400      -1506.2250      -1164.7920      -1224.0490 
C08  36376006.9430   36376003.8830   36376001.9130  189419467.3660  146471162.8030  153918833.6230         45.7300         52.8700         46.4700       -203.8540       -157.6590       -165.7030 
C10  36871884.9500   36871886.1940   36871882.7080  192001626.8280  148467860.9420  156017053.5550         43.0200         49.7500         43.8100      -1278.7120       -988.7900      -1039.1070 
C13  36921429.6600   36921434.1610   36921431.0570  192259783.1170  148667600.1380  156226926.1030         46.9400         50.9000         45.3200        -61.8000        -47.8280        -50.2560 
C14  24278568.4090   24278568.6200   24278565.4340  126425269.0480   97760190.3240  102730986.5270         41.0300         50.0000         43.7200      -2672.9020      -2066.9080      -2172.0230 
C27  22661605.5690          0.0000   22661605.7420  118005074.8330          0.0000   95888885.4600         48.8100          0.0000         47.4300       1996.9540          0.0000       1622.5760 
C28  21824538.9120          0.0000   21824538.7700  113646330.9370          0.0000   92347051.2470         51.7000          0.0000         50.6600       -467.3160          0.0000       -379.8050 
C32  26087934.3360          0.0000   26087952.5890  135846786.5080          0.0000  110386779.8810         36.2500          0.0000         39.3800       3324.1070          0.0000       2701.0850 
C33  22790009.1230          0.0000   22790020.9610  118673975.9640          0.0000   96432551.6400         50.4400          0.0000         49.8200      -1479.9900          0.0000      -1202.6750 
C38  36197161.0240          0.0000   36197157.9420  188488246.2960          0.0000  153162177.1870         50.3500          0.0000         50.1300       -218.5600          0.0000       -177.6430 
C39  40596468.8670          0.0000   40596476.7880  211396643.0490          0.0000  171777197.7280         35.5000          0.0000         37.3100       1718.6000          0.0000       1396.3480 
C40  37895280.0810          0.0000   37895280.8390  197330700.3270          0.0000  160347385.6440         44.0300          0.0000         43.5600      -1650.2540          0.0000      -1341.0140 
C41  22376519.8820          0.0000   22376526.1080  116520770.1680          0.0000   94682858.8900         50.6200          0.0000         50.6400       1609.5430          0.0000       1307.8540 
C42  26982769.3560          0.0000   26982779.8810  140506592.0020          0.0000  114173263.8520         35.4900          0.0000         36.6300      -3152.3380          0.0000      -2561.5400 
C43  25502076.6590          0.0000   25502080.2600  132796039.4920          0.0000  107907692.7520         39.9600          0.0000         40.0400      -2535.3920          0.0000      -2060.2280 
C59  37773059.3530          0.0000   37773047.2170  196694206.3900          0.0000  159830091.2590         45.6500          0.0000         44.9900         15.7700          0.0000         12.7200 
C60  37925405.8510          0.0000   37925391.9780  197487545.5630          0.0000  160474702.1550         44.9600          0.0000         44.3600        -12.3180          0.0000        -10.0420 
E07  27899508.8630   27899513.6500   27899513.5240          0.0000          0.0000  146612980.5880  109483785.2920  112339875.3220          0.0000          0.0000         33.8700         34.7000         42.6400          0.0000          0.0000      -2068.8310      -1544.9010      -1585.2370          0.0000          0.0000 
E10  26666687.0160   26666691.1680   26666691.3860          0.0000          0.0000  140134569.1280  104646085.7920  107375971.7870          0.0000          0.0000         37.8000         37.6800         44.4700          0.0000          0.0000       1791.1380       1337.6170       1372.3920          0.0000          0.0000 
E12  23334777.3050   23334776.0740   23334776.7270          0.0000          0.0000  122625426.9060   91571116.2950   93959939.4220          0.0000          0.0000         40.9200         40.0300         48.4700          0.0000          0.0000       1268.9550        947.6810        972.3700          0.0000          0.0000 
E19  26433796.3490   26433798.4120   26433798.4800          0.0000          0.0000  138910873.4900  103732080.2230  106438394.7790          0.0000          0.0000         38.7000         36.9100         44.9800          0.0000          0.0000       2330.5880       1740.3770       1785.7600          0.0000          0.0000 
E24  26444306.4430   26444310.5650   26444310.1200          0.0000          0.0000  138965829.5240  103773231.3100  106480356.9870          0.0000          0.0000         37.8400         38.7600         45.9700          0.0000          0.0000       -870.1160       -649.6760       -666.6180          0.0000          0.0000 
E25  28779053.1050   28779060.2190   28779060.4220          0.0000          0.0000  151234935.0590  112935215.4740  115881349.4380          0.0000          0.0000         30.1700         30.2900         38.3100          0.0000          0.0000       1393.2030       1040.0130       1067.1880          0.0000          0.0000 
E26  27384495.8620   27384499.2310   27384499.1750          0.0000          0.0000  143906586.6080  107462773.6200  110266150.2120          0.0000          0.0000         35.3900         36.3700         44.2200          0.0000          0.0000      -1708.9120      -1276.1210      -1309.4450          0.0000          0.0000 
E31  26598069.2460   26598078.5090   26598077.9820          0.0000          0.0000  139773813.3640  104376597.8010  107099463.8280          0.0000          0.0000         36.9600         36.6500         44.4400          0.0000          0.0000      -2538.1050      -1895.4420      -1944.8390          0.0000          0.0000 
E33  24183210.5480   24183210.1890   24183210.5760          0.0000          0.0000  127083892.9790   94900467.8540   97376118.8760          0.0000          0.0000         45.8600         45.3500         53.5000          0.0000          0.0000       -471.7240       -352.2400       -361.4510          0.0000          0.0000 
> 2022 05 18 09 00 37.0000000  0 50
G02  21666459.0570          0.0000          0.0000  113858391.4170          0.0000          0.0000          0.0000         48.0400          0.0000          0.0000          0.0000 
G04  25257072.5230          0.0000   25257076.7070  132726867.0030          0.0000          0.0000   99114271.8830         32.8400          0.0000          0.0000         33.6000 
G05  22408955.5910          0.0000          0.0000  117760262.1500          0.0000          0.0000          0.0000         43.4200          0.0000          0.0000          0.0000 
G06  21420621.1600          0.0000   21420622.6280  112566406.5060          0.0000          0.0000   84059498.2410         46.4700          0.0000          0.0000         45.8900 
G09  23077477.8240          0.0000   23077478.9640  121273070.0290          0.0000          0.0000   90561129.1850         40.5800          0.0000          0.0000         41.1600 
G11  20845761.8060          0.0000   20845763.1430  109545650.2020          0.0000          0.0000   81803817.7720         47.8800          0.0000          0.0000         47.9300 
G12  22334640.4780          0.0000          0.0000  117369409.4860          0.0000          0.0000          0.0000         44.3800          0.0000          0.0000          0.0000 
G17  23338139.0990          0.0000          0.0000  122642775.7460          0.0000          0.0000          0.0000         38.8200          0.0000          0.0000          0.0000 
G19  21829402.9750          0.0000          0.0000  114714432.3370          0.0000          0.0000          0.0000         44.6200          0.0000          0.0000          0.0000 
G20  20628595.0420          0.0000          0.0000  108404377.8770          0.0000          0.0000          0.0000         47.8200          0.0000          0.0000          0.0000 
G25  23640323.6980          0.0000   23640327.9510  124230797.9050          0.0000          0.0000   92769769.2670         36.7000          0.0000          0.0000         38.3400 
R05  23801968.6250          0.0000   23801973.1850  127235428.8470   98961043.5460         42.9700         40.0800      -4124.9340      -3208.3450 
R06  19649071.3000          0.0000          0.0000  104851416.2990          0.0000         43.9400          0.0000       -970.6190          0.0000 
R07  20314020.0170          0.0000   20314022.9740  108742898.9980   84577978.2920         52.1800         49.7000       3024.1650       2352.0960 
R08  24126289.5700          0.0000   24126311.4180  129195096.8630  100485159.9730         36.7700         33.4300       4479.4160       3484.0270 
R12  23410874.0110          0.0000   23410882.4440  125056684.2930   97266296.9670         43.1300         40.9700      -2192.7730      -1705.5010 
R20  23233082.6390          0.0000   23233091.4820  124237772.0640   96629498.1210         31.7200         40.4300      -2567.6560      -1997.0560 
R21  20007479.1140          0.0000   20007480.7850  107064344.0560   83272461.3090         54.3700         50.8500         51.6680         40.1700 
R22  21103284.0750          0.0000   21103284.7120  112650789.5190   87617288.2550         40.8300         34.3800       2401.1820       1867.4770 
C01  37852885.5060   37852886.8140   37852887.2490  197109909.6390  152417847.7620  160167912.7900         42.8300         46.9200         41.0300          2.1730          1.6900          1.7670 
C02  37819915.1160   37819913.7500   37819914.9330  196938228.5440  152285062.7390  160028436.6720         40.3500         49.3400         40.2800         27.7940         21.4990         22.6470 
C03  37169139.6930   37169138.2040   37169138.1770  193549474.8400  149664729.9630  157274801.2790         45.2100         50.4600         43.5000         15.7520         12.1300         12.7750 
C04  38856240.8950   38856240.6310   38856239.9920  202334653.1810  156457971.8550  164413466.3540         38.2500         45.3500         39.1400        -16.5560        -12.7080        -13.4510 
C05  39404843.7890   39404848.7190   39404847.9850  205191362.1460  158666998.6930  166734809.0980         34.0200         42.3600         36.1600         27.7100         21.3500         22.4980 
C07  37684654.0240   37684652.7060   37684649.7020  196233941.1570  151740555.3420  159456155.7530         42.2100         49.3600         42.4700      -1506.1690      -1164.6800      -1223.9000 
C08  36376046.0440   36376042.9850   36376041.0140  189419670.9640  146471320.2340  153918999.0610         45.7500         52.9300         46.5100       -203.6310       -157.4540       -165.4700 
C10  36872130.4780   36872131.7220   36872128.2370  192002905.3390  148468849.5650  156018092.4470         43.0400         49.7900         43.8500      -1278.6560       -988.7530      -1039.0420 
C13  36921441.4770   36921445.9810   36921442.8730  192259844.6640  148667647.7290  156226976.1180         46.9700         50.9600         45.3300        -61.6040        -47.6240        -50.1260 
C14  24279081.6990   24279081.9070   24279078.7240  126427941.8750   97762257.1240  102733158.4170         41.0600         50.0500         43.7700      -2673.0050      -2066.9730      -2172.1070 
C27  22661222.0600          0.0000   22661222.2350  118003077.7830          0.0000   95887262.6900         48.8400          0.0000         47.4600       1996.9360          0.0000       1622.6040 
C28  21824628.6520          0.0000   21824628.5110  113646798.2150          0.0000   92347430.9450         51.7200          0.0000         50.7000       -467.5210          0.0000       -379.9260 
C32  26087295.8920          0.0000   26087314.1340  135843462.2320          0.0000  110384078.6890         36.2900          0.0000         39.4300       3324.1350          0.0000       2701.1030 
C33  22790293.3420          0.0000   22790305.1810  118675455.9570          0.0000   96433754.2530         50.4600          0.0000         49.8500      -1480.2600          0.0000      -1202.8520 
C38  36197202.9460          0.0000   36197199.8630  188488464.5870          0.0000  153162354.5650         50.3700          0.0000         50.1700       -218.3360          0.0000       -177.4380 
C39  40596138.8150          0.0000   40596146.7380  211394924.3350          0.0000  171775801.1230         35.5200          0.0000         37.3300       1718.5540          0.0000       1396.5160 
C40  37895596.9530          0.0000   37895597.7110  197332350.3680          0.0000  160348726.4380         44.0400          0.0000         43.6000      -1650.1140          0.0000      -1340.8830 
C41  22376210.7850          0.0000   22376217.0110  116519160.6240          0.0000   94681551.0040         50.6300          0.0000         50.6700       1609.2730          0.0000       1307.6210 
C42  26983374.6620          0.0000   26983385.1780  140509744.1650          0.0000  114175825.2790         35.4900          0.0000         36.6300      -3152.1330          0.0000      -2561.6420 
C43  25502563.5550          0.0000   25502567.1570  132798574.8570          0.0000  107909752.9380         39.9600          0.0000         40.0800      -2535.5690          0.0000      -2060.2930 
C59  37773056.2880          0.0000   37773044.1560  196694190.3610          0.0000  159830078.2190         45.6600          0.0000         45.0300         15.8910          0.0000         12.9620 
C60  37925408.1520          0.0000   37925394.2770  197487557.5600          0.0000  160474711.9070         44.9900          0.0000         44.4000        -12.0760          0.0000         -9.8560 
E07  27899902.5510   27899907.3280   27899907.2170          0.0000          0.0000  146615049.3540  109485330.1440  112341460.4580          0.0000          0.0000         33.8500         34.7500         42.6900          0.0000          0.0000      -2069.0730      -1545.0220      -1585.2460          0.0000          0.0000 
E10  26666346.1370   26666350.2890   26666350.5090          0.0000          0.0000  140132777.7780  104644748.0930  107374599.1890          0.0000          0.0000         37.8700         37.7600         44.5100          0.0000          0.0000       1791.2590       1337.7010       1372.5690          0.0000          0.0000 
E12  23334535.7810   23334534.5480   23334535.2040          0.0000          0.0000  122624157.6760   91570168.4930   93958966.8920          0.0000          0.0000         40.9500         40.1000         48.5400          0.0000          0.0000       1269.1040        947.7370        972.4540          0.0000          0.0000
[truncated: 38,228,833 more chars]
