# Supplementary material for: Resolve integer ambiguity based on the global deep grid-based algorithms
Source: Sci Rep. 2023 Nov 23;13:20597. doi: 10.1038/s41598-023-47461-6 (PMC10667259; doi:10.1038/s41598-023-47461-6)
Supplement: Supplementary file 1 — Supplementary Information. [file 41598_2023_47461_MOESM1_ESM.zip › supplement materials of the manuscript/Measured experimental data/WUM0MGXULA_20221380800_01D_05M_ORB.SP3]

#dP2022  5 16  8  0  0.00000000     864   u+U IGS14 FIT  WHU
## 2210 115200.00000000   300.00000000 59715 0.3333333333333
+  111   G01G02G03G04G05G06G07G08G09G10G12G13G14G15G16G17G18
+        G19G20G21G22G23G24G25G26G27G29G30G31G32R01R02R03R04
+        R05R07R08R09R11R12R13R14R15R17R18R19R20R21R22R24E02
+        E03E04E05E07E08E09E10E11E13E14E15E18E19E21E24E25E26
+        E27E30E31E33E34E36C01C03C04C05C06C07C08C09C10C11C12
+        C13C14C19C20C21C22C23C24C25C26C27C28C29C30C32C33C34
+        C35C36C37C41C42C43C44C45C46  0  0  0  0  0  0  0  0
++        10 10 10  9  9 10 10 10 10 10  9 10 10  9 10  9 10
++         9 10 10 10 10 10 10 10 10  9 10  9 10 11 11 11 11
++        13 13 13 11 11 11 11 12 13 13 12 12 11 11 11 12  9
++         9  9  9  9  9  9  9  9  9 11  9 10  9  9  9  9  9
++         9  9  9  9  9  9 10 10 10 10 10  9  9 10 10 10 10
++        10  9 10 10 11 11 10 10 10 10 12 12 10 10 10 10 11
++        10 14 10  9  9 11 10 13 10  0  0  0  0  0  0  0  0
%c M  cc GPS ccc cccc cccc cccc cccc ccccc ccccc ccccc ccccc
%c cc cc ccc ccc cccc cccc cccc cccc ccccc ccccc ccccc ccccc
%f  1.2500000  1.025000000  0.00000000000  0.000000000000000
%f  0.0000000  0.000000000  0.00000000000  0.000000000000000
%i    0    0    0    0      0      0      0      0         0
%i    0    0    0    0      0      0      0      0         0
/* GNSS RESEARCH CENTER, WUHAN UNIVERSITY (WHU), P. R. CHINA
/* POSITION AND NAVIGATION DATA ANALYST (PANDA) SOFTWARE    
/*
/* PCV:IGS14_2194 OL/AL:FES2004  NONE     NN ORB:CoM CLK:CoN
*  2022  5 16  8  0  0.00000000
PG01 -22460.387677 -14253.530856   2550.631703    361.920694
PG02   8948.505830  18933.049584  16900.235973   -653.231782
PG03 -12866.816696 -11091.284801  20339.020941   -245.964310
PG04 -20302.159556  -4115.729157  16680.812621   -166.770878
PG05   6342.430969  23445.030179 -10735.328084    -82.016938
PG06  -6510.602379  13289.685560  22112.757842    305.304381
PG07 -21418.915454  -1691.579353 -15526.635995    322.114800
PG08 -12934.015845  -9975.151244 -21050.890190    -68.208988
PG09 -24638.308769   5402.130368   8300.525119   -336.349119
PG10  11483.656947 -18886.184682 -14360.753697   -416.403443
PG12  10220.492750  15888.478016  18448.360778   -216.214589
PG13   2915.636612  14892.931937 -21942.191427    312.478837
PG14 -13040.234820  17567.190624 -15000.224918   -108.485460
PG15  14871.333041   8846.780556 -20632.280546    -60.857184
PG16   -285.223184 -25423.272397  -7076.924475   -501.277256
PG17 -20930.712124  14259.547850   8511.550755    613.241740
PG18  21230.764340   2174.107580 -15888.734220    168.803354
PG19 -15763.507976  15497.296763  14307.393159    157.979380
PG20   1444.011699  26644.706617    428.547777    514.932745
PG21 -19579.283907 -16984.137410  -6600.786206    161.101733
PG22  12446.394095 -16881.085588  16604.362477    259.939605
PG23  14664.506853  -8249.851985 -20535.250325    -22.183140
PG24  22136.415298  14973.998633  -2113.121325    240.188829
PG25  15174.857732    302.368742  21501.156457    325.331860
PG26   4600.222423 -25485.169849   5020.679172    205.960389
PG27    274.069034 -16104.156907 -21257.648026    203.606908
PG29  24943.648230  -3135.462940   8620.452592   -514.139857
PG30 -15403.431792   7282.527029 -20347.637969   -528.063653
PG31   4758.910871 -15088.011753  21141.193449   -177.809904
PG32  18520.145534 -16290.385521   9742.128344   -128.238294
PR01  10532.036448 -21050.269468   9858.399036      8.747752
PR02  -4105.500248 -11541.464543  22412.982949    518.512101
PR03 -15480.466761   3863.080606  19969.714599     56.712800
PR04 -18023.019220  16842.122378   6542.505532    141.730932
PR05 -10812.143006  20570.013370 -10525.603387     92.941277
PR07  15734.726069  -4497.966717 -19505.985178     35.128246
PR08  17920.167175 -17004.389311  -6245.856714    -65.169960
PR09  11767.544199  21826.532399   5831.798532     55.288857
PR11   8064.501099  -8698.103521  22594.460708     38.862590
PR12  -2503.157494 -22468.458327  11823.465046     18.450660
PR13 -11177.669338 -22470.722596  -4579.575223    -22.388340
PR14 -13585.507609  -8746.947733 -19733.293093     25.668987
PR15  -7854.842374   9472.476238 -22324.277766     96.073095
PR17 -25070.282313  -4580.862643   -494.010097    526.467960
PR18 -20123.753525   3350.045035  15357.738863    117.004174
PR19  -6034.244701   9169.592940  23018.644796   -189.195329
PR20  15249.108289  11011.152819  17207.012958    -70.684965
PR21  25178.391340   4031.086167  -1043.297827   -301.658859
PR22  19437.110603  -3637.679047 -16071.027843   -183.485518
PR24 -16086.234438 -10851.726510 -16541.258827     93.962386
PE02 -14492.320645  13897.507590 -21757.638753    299.488320
PE03 -25382.124742  15209.295773    405.049341   -558.764238
PE04  12224.000895 -21242.709086  16612.002095  -1029.001722
PE05 -23866.524940    109.203333  17515.126502   -181.164865
PE07   8504.274315  14807.025147 -24166.276901   -668.983178
PE08 -11945.704649  21184.478271 -16855.985016   -529.940405
PE09  -8574.218009 -14609.695575  24282.453268   -519.973610
PE10  -8766.167901 -19581.687483 -20405.851373   -513.324290
PE11 -18409.674866 -19347.246847 -12800.862701   3655.091022
PE13  17901.375119  19379.063442  13408.886266    428.713852
PE14 -19832.205151  12683.127390   5547.720868  -1836.172273
PE15  -1973.124422  16741.782343  24329.378603    745.369812
PE18  18600.348882 -21003.151755 -15904.450348  -1443.131307
PE19  26105.504996 -13677.804778  -2741.815818  -4748.806668
PE21  16234.348772   7415.752626  23612.050940   -734.464634
PE24  -7996.048879 -26305.324009 -10952.128840   -617.643540
PE25 -16192.775090  -7719.732967 -23540.511649   -574.107157
PE26  27151.853796  10016.382837  -6208.639020  -1150.335558
PE27   8746.098331  25628.842809  11963.048447   -299.899476
PE30  -4593.076371  28264.359556  -7536.422802   -514.380727
PE31   3828.200866 -28592.888111   6631.096117   -496.698939
PE33  20567.611905  -4257.109035 -20853.502974   -456.583941
PE34 -20429.581290   4433.237668  20944.942451   -517.293726
PE36 -27121.849219 -10626.902858   5296.598627   -374.346058
PC01 -34316.172075  24477.633365    508.190253    198.567295
PC03 -14802.263419  39436.826642    810.970341   -551.791812
PC04 -39607.377108  14427.892866    543.500892    127.915417
PC05  21878.589631  35967.097809   -253.830807    238.322810
PC06 -11430.460487  23447.391911 -33146.926979     -5.354690
PC07 -14648.091666  39153.705124   4842.494568   -172.967572
PC08    715.246426  32548.913749  26882.559732    315.280133
PC09  -2120.930228  24245.846815 -34056.603968   -792.237008
PC10  -7727.395326  39425.964021  12221.862430    131.942741
PC11   2812.612228 -15198.014291 -23178.922307    355.256593
PC12  21264.348295  -9931.889573 -15077.486587   -615.392498
PC13   6492.116931  36273.433249  20854.273107    -31.442988
PC14   6641.889099 -25485.364413   9345.451779    476.039745
PC19   1191.810343  22067.241263 -16993.898599    869.425034
PC20 -12297.601768  24960.228512  -1838.058171   -917.084032
PC21  19291.367694 -13022.783826 -15393.190352   -300.089571
PC22  14579.769644   6260.123484 -22950.477789   -970.053695
PC23 -19421.715832 -16335.481506 -11600.574651   -930.203401
PC24   5298.292458 -18908.547440  19811.998272   -965.126797
PC25 -11453.008314 -24934.486734   5021.060094   -735.993672
PC26  16639.424867  -3331.081210  22148.552480    737.113211
PC27 -26444.747813   5128.285749   7299.603798    723.922265
PC28 -25221.014947  -6747.008012  -9857.140537     67.283292
PC29   9355.605869  14732.600143  21762.264035    555.285564
PC30 -12653.454548  14543.966760  20174.191189    498.515447
PC32 -19207.430119  13063.078126  15474.761733   -963.419842
PC33  -1281.897494 -22144.816263  16956.324630   -965.933996
PC34  11534.981603 -14843.534182 -20632.047052   -402.491228
PC35  24911.513635   6498.988312  10708.604021    276.249379
PC36  10526.042687  25251.359521  -5487.731886   -964.374478
PC37 -17206.397853   1755.163552 -21880.811753   -911.644424
PC41 -14385.584650  -6776.717745  22987.657715   -966.047207
PC42  12850.802533 -24771.124576    909.930199   -970.274290
PC43  -8553.016395 -15051.009632 -21905.416002   -923.872101
PC44  26281.826694  -6022.302943  -7140.639849    661.165706
PC45  19436.182231  16129.482885  11891.174289    758.258263
PC46  -3928.499841  19952.376780 -19122.799441   -327.272131
*  2022  5 16  8  5  0.00000000
PG01 -22503.853512 -14345.811066   1591.596316    361.918201
PG02   8389.111618  18662.572994  17505.129517   -653.231853
PG03 -12777.417946 -11859.482318  19963.859591   -245.968346
PG04 -19730.393918  -4419.375528  17276.335693   -166.769835
PG05   6250.561711  23829.040629  -9893.634954    -82.017499
PG06  -7199.865191  12814.699080  22181.875900    305.308747
PG07 -21872.505591  -2082.048845 -14864.556869    322.114848
PG08 -12224.338308 -10347.714524 -21283.822824    -68.208957
PG09 -24375.161895   5177.879568   9167.325108   -336.348242
PG10  11499.794142 -18311.957137 -15075.263564   -416.407806
PG12  10072.038186  16581.427150  17923.751045   -216.216252
PG13   2128.643662  15134.474912 -21861.663745    312.480952
PG14 -13037.080550  16977.618892 -15669.676964   -108.485959
PG15  14241.111571   9280.531025 -20880.590820    -60.856157
PG16   -162.248530 -25650.085416  -6154.868462   -501.278007
PG17 -21220.691287  14311.743893   7614.322426    613.243200
PG18  21680.132486   2559.684098 -15212.969697    168.800305
PG19 -16298.405626  15621.040175  13561.631152    157.980820
PG20   1346.400719  26618.236152   1363.945544    514.932487
PG21 -19295.073032 -16898.096534  -7489.222058    161.101807
PG22  13027.415753 -17039.644373  15963.140162    259.941407
PG23  14649.701876  -7461.838412 -20848.041112    -22.183893
PG24  22012.656516  15014.876034  -3033.244596    240.186765
PG25  15118.177486   1141.203787  21520.757067    325.333334
PG26   4705.836067 -25268.023013   5932.196835    205.961149
PG27    999.820096 -16420.993553 -20977.487315    203.608685
PG29  24641.766401  -2956.245624   9499.635051   -514.141222
PG30 -16015.800637   6805.016105 -20046.695526   -528.064088
PG31   5436.184010 -14624.359618  21315.766599   -177.810394
PG32  18871.715442 -16368.632314   8880.029344   -128.240911
PR01  10734.211203 -21379.740606   8882.847896      8.747790
PR02  -3538.117557 -12255.084948  22126.843681    518.512231
PR03 -14941.662917   3235.456278  20484.830891     56.713088
PR04 -17799.757656  16652.115921   7565.135508    141.731445
PR05 -11035.205626  20921.687571  -9558.689544     92.941200
PR07  15202.274524  -3878.659085 -20053.492144     35.128372
PR08  17707.262339 -16815.616340  -7270.565867    -65.170110
PR09  11878.398827  22016.545092   4795.982944     55.289649
PR11   8405.217719  -7831.246708  22786.210057     38.862394
PR12  -2356.025918 -21985.678823  12728.943639     18.450748
PR13 -11281.904605 -22607.437750  -3526.741941    -22.388427
PR14 -13900.930114  -9481.802199 -19166.907816     25.668876
PR15  -8181.606165   8608.909309 -22555.322830     96.072959
PR17 -25038.896789  -4508.067118  -1573.443304    526.468990
PR18 -20738.300632   3302.942608  14529.100915    117.004417
PR19  -6963.006961   9000.231888  22822.533635   -189.196024
PR20  14549.426437  10820.408281  17920.335715    -70.685217
PR21  25210.395852   3963.574647     37.391440   -301.659749
PR22  20081.572914  -3578.552973 -15268.252750   -183.486269
PR24 -15407.246229 -10695.832048 -17272.772793     93.962950
PE02 -14500.273706  13236.725109 -22160.306805    299.489041
PE03 -25354.062490  15205.891551   1303.895538   -558.765421
PE04  12633.439944 -21510.634792  15947.198896  -1029.004192
PE05 -23408.297555   -168.454737  18122.868578   -181.163818
PE07   7888.388989  15193.846257 -24134.767310   -668.984304
PE08 -12359.634074  21461.148951 -16194.583079   -529.942362
PE09  -7957.849853 -15000.200223  24254.549061   -519.977556
PE10  -8226.701250 -19270.105584 -20920.845260   -513.325042
PE11 -18077.189752 -19126.624324 -13582.699407   3655.056481
PE13  17551.720522  19149.634275  14178.779337    428.713894
PE14 -20278.697514  12582.043915   4618.833759  -1836.168929
PE15  -2621.718303  16393.399803  24505.006894    745.369110
PE18  18847.824310 -21143.560190 -15296.149708  -1443.117933
PE19  26014.629329 -13641.414077  -3636.770008  -4748.998083
PE21  16266.939377   8122.093376  23355.898147   -734.465315
PE24  -8029.380274 -26621.449751 -10131.635861   -617.649806
PE25 -16225.495633  -8423.888321 -23274.957722   -574.107567
PE26  27325.630454  10058.706886  -5312.773649  -1150.348829
PE27   8783.498117  25975.709432  11160.786185   -299.902086
PE30  -4574.864867  28024.356094  -8395.651370   -514.389937
PE31   3808.319231 -28379.508616   7502.732433   -496.699130
PE33  21131.436082  -3995.476784 -20334.777051   -456.583844
PE34 -20996.718876   4170.765152  20431.970272   -517.294305
PE36 -27274.523415 -10649.902854   4389.415584   -374.347674
PC01 -34316.163387  24477.045044    513.384129    198.580110
PC03 -14803.481394  39436.389265    835.515299   -551.789681
PC04 -39607.487540  14427.524743    538.849105    127.945665
PC05  21876.618827  35968.817147   -230.639515    238.325101
PC06 -11803.313215  23534.177390 -32957.427198     -5.332156
PC07 -14372.916832  39335.787565   4138.564080   -172.982468
PC08    815.619804  32093.904126  27419.632541    315.286050
PC09  -2516.797126  24222.451108 -34053.783632   -792.247636
PC10  -7502.911960  39662.786152  11556.572967    131.942004
PC11   3608.311660 -15195.948327 -23070.835178    355.263657
PC12  21769.459190  -9926.723485 -14343.908224   -615.390732
PC13   6664.661128  35872.214344  21484.519267    -31.439706
PC14   6811.710600 -25739.406028   8486.783976    476.042321
PC19    901.475923  22561.998797 -16350.481925    869.423951
PC20 -12348.645935  24986.984628   -904.538165   -917.088684
PC21  19055.835539 -12536.333474 -16073.600351   -300.110437
PC22  14207.299153   6953.952130 -22983.416236   -970.052862
PC23 -19584.254906 -16686.835071 -10800.021305   -930.203524
PC24   5677.384182 -18334.051419  20242.705970   -965.128289
PC25 -11310.199295 -24802.956923   5916.022105   -735.992016
PC26  17039.751732  -2688.893411  21931.410447    737.111608
PC27 -26680.917690   5098.622698   6410.241991    723.924016
PC28 -24869.410012  -6783.144190 -10690.617667     67.284609
PC29   8605.781113  14782.938181  22035.806373    555.287075
PC30 -13337.551984  14562.157649  19716.142720    498.515626
PC32 -18975.814313  12573.459501  16152.541937   -963.420168
PC33   -996.608278 -22637.970865  16312.228821   -965.934121
PC34  12234.340827 -14860.977359 -20211.401794   -402.488694
PC35  24531.713741   6552.015611  11522.109655    276.254583
PC36  10378.326105  25102.154053  -6377.462663   -964.374732
PC37 -17584.924850   1110.590262 -21620.201839   -911.643386
PC41 -14017.206060  -7469.151375  23000.840341   -966.047396
PC42  12886.425049 -24767.501272    -22.463239   -970.276725
PC43  -7800.152318 -15098.834007 -22151.610999   -923.871433
PC44  26512.737440  -5994.377103  -6252.438194    661.169367
PC45  19607.962239  16486.121038  11093.631788    758.261218
PC46  -4294.392883  19397.710830 -19607.613101   -327.278201
*  2022  5 16  8 10  0.00000000
PG01 -22519.407503 -14416.731000    629.571884    361.915708
PG02   7806.475464  18391.728699  18077.863202   -653.231924
PG03 -12702.836671 -12614.095708  19550.236533   -245.972383
PG04 -19144.148385  -4742.046288  17838.912415   -166.768792
PG05   6165.837572  24182.627642  -9032.971016    -82.018060
PG06  -7899.388167  12351.838817  22208.770120    305.313112
PG07 -22311.124548  -2449.993323 -14173.911655    322.114897
PG08 -11513.973057 -10736.662030 -21476.361585    -68.208926
PG09 -24087.202931   4934.124755  10016.554939   -336.347365
PG10  11524.612542 -17711.524182 -15760.247460   -416.412170
PG12   9938.723063  17256.199844  17364.250608   -216.217916
PG13   1349.499213  15388.926025 -21739.820947    312.483066
PG14 -13041.449511  16363.576045 -16309.019522   -108.486458
PG15  13610.843298   9729.247617 -21090.529129    -60.855130
PG16    -48.245400 -25844.223251  -5220.782787   -501.278759
PG17 -21478.740083  14355.817170   6702.749443    613.244659
PG18  22114.963133   2922.265663 -14508.236940    168.797255
PG19 -16803.688028  15744.338895  12789.234164    157.982261
PG20   1245.009236  26558.612354   2296.768913    514.932229
PG21 -18979.811324 -16801.478107  -8363.572002    161.101881
PG22  13583.260446 -17199.252794  15291.958885    259.943209
PG23  14648.558478  -6662.747072 -21120.878644    -22.184645
PG24  21859.952014  15041.058282  -3947.725481    240.184701
PG25  15075.727237   1980.511051  21498.047222    325.334809
PG26   4814.718575 -25018.269976   6832.118292    205.961910
PG27   1710.112152 -16746.022734 -20657.614094    203.610462
PG29  24312.807283  -2758.988582  10360.657171   -514.142587
PG30 -16625.649566   6344.454903 -19707.314111   -528.064524
PG31   6125.585452 -14169.151332  21448.861602   -177.810885
PG32  19192.759225 -16437.918721   8000.835838   -128.243528
PR01  10904.539849 -21681.439424   7888.120112      8.747828
PR02  -2996.121550 -12972.461138  21793.070266    518.512361
PR03 -14406.016573   2578.922892  20955.951485     56.713376
PR04 -17555.749622  16423.916949   8571.438600    141.731959
PR05 -11224.890021  21247.202543  -8571.123074     92.941124
PR07  14671.818891  -3229.523678 -20557.424868     35.128498
PR08  17473.519579 -16588.644311  -8279.504506    -65.170260
PR09  11976.551806  22164.727100   3749.756216     55.290440
PR11   8769.700122  -6966.665478  22928.780992     38.862199
PR12  -2183.151015 -21472.933437  13606.926896     18.450835
PR13 -11372.217327 -22701.863090  -2466.287928    -22.388513
PR14 -14224.455673 -10186.716737 -18559.086289     25.668764
PR15  -8532.353584   7745.646119 -22737.530887     96.072823
PR17 -24961.952785  -4430.033974  -2649.468157    526.470020
PR18 -21319.705529   3276.472461  13669.162405    117.004660
PR19  -7886.900608   8856.252445  22577.071552   -189.196720
PR20  13817.148498  10642.748103  18594.861838    -70.685469
PR21  25196.935970   3888.998633   1118.000163   -301.660639
PR22  20694.213599  -3540.884040 -14432.365894   -183.487021
PR24 -14695.742318 -10552.336562 -17966.910977     93.963514
PE02 -14524.285405  12564.680211 -22532.344419    299.489763
PE03 -25303.520885  15186.993142   2200.936652   -558.766603
PE04  13019.782821 -21776.534515  15260.353664  -1029.006661
PE05 -22941.496859   -466.200071  18705.553304   -181.162772
PE07   7282.568281  15593.633580 -24069.843242   -668.985430
PE08 -12750.298256  21735.979561 -15510.758197   -529.944319
PE09  -7351.669402 -15403.902252  24193.124902   -519.981502
PE10  -7666.314515 -18965.181545 -21406.929091   -513.325794
PE11 -17718.688539 -18903.858834 -14345.777606   3655.021941
PE13  17176.099825  18918.733075  14929.047401    428.713936
PE14 -20688.815743  12474.293002   3678.403352  -1836.165586
PE15  -3282.882696  16058.845096  24646.740591    745.368408
PE18  19077.950767 -21281.797349 -14671.398799  -1443.104560
PE19  25902.168292 -13588.227882  -4526.692271  -4749.189497
PE21  16315.522473   8819.310257  23067.437509   -734.465997
PE24  -8068.711893 -26911.877639  -9297.119429   -617.656073
PE25 -16274.139504  -9118.640128 -22977.200824   -574.107976
PE26  27476.174869  10084.832045  -4409.557463  -1150.362101
PE27   8827.582902  26297.308863  10343.092643   -299.904697
PE30  -4563.590861  27758.391608  -9243.277596   -514.399147
PE31   3794.906807 -28139.724094   8363.989745   -496.699322
PE33  21687.128380  -3754.723435 -19787.916954   -456.583747
PE34 -21555.869584   3929.158343  19890.715875   -517.294884
PE36 -27403.206858 -10657.121413   3476.164296   -374.349291
PC01 -34316.168013  24476.447847    518.332221    198.592925
PC03 -14804.701005  39435.960973    859.659785   -551.787551
PC04 -39607.603007  14427.157324    533.939234    127.975914
PC05  21874.675338  35970.543121   -207.336854    238.327393
PC06 -12172.020482  23637.203442 -32752.175576     -5.309623
PC07 -14090.003231  39505.550148   3432.641702   -172.997364
PC08    895.999108  31635.001730  27943.635154    315.291967
PC09  -2913.287927  24216.143113 -34034.315056   -792.258264
PC10  -7268.244340  39889.322077  10885.682851    131.941267
PC11   4399.475818 -15210.671085 -22924.482622    355.270721
PC12  22249.022819  -9931.448143 -13586.626069   -615.388966
PC13   6819.536694  35464.047500  22104.612271    -31.436424
PC14   6962.979197 -25970.476839   7614.164063    476.044896
PC19    631.418266  23042.459791 -15679.993940    869.422868
PC20 -12384.599547  24986.262755     30.478574   -917.093336
PC21  18819.794324 -12024.866443 -16727.471860   -300.131303
PC22  13848.698109   7655.620225 -22978.398250   -970.052029
PC23 -19738.623781 -17011.687431  -9981.635025   -930.203647
PC24   6075.049533 -17755.026845  20639.961583   -965.129781
PC25 -11147.860741 -24648.975245   6801.204671   -735.990361
PC26  17447.882794  -2061.241239  21678.057497    737.110005
PC27 -26887.042499   5072.662666   5510.301514    723.925766
PC28 -24490.411091  -6827.315469 -11506.447671     67.285925
PC29   7848.399892  14848.901968  22272.937903    555.288586
PC30 -14004.944130  14592.848020  19225.545936    498.515806
PC32 -18743.944775  12058.974938  16803.675614   -963.420494
PC33   -731.418243 -23116.692947  15641.247754   -965.934247
PC34  12918.326755 -14891.283777 -19757.413807   -402.486160
PC35  24125.585905   6614.532414  12316.548248    276.259786
PC36  10211.411482  24930.384334  -7256.659341   -964.374986
PC37 -17970.663980    481.433897 -21323.848214   -911.642348
PC41 -13662.970256  -8168.702931  22976.246548   -966.047584
PC42  12907.734662 -24736.144648   -954.819823   -970.279160
PC43  -7040.596507 -15162.091819 -22361.298172   -923.870765
PC44  26713.667493  -5968.856775  -5353.898278    661.173027
PC45  19771.816118  16816.120211  10277.796207    758.264172
PC46  -4679.667555  18836.771156 -20060.088190   -327.284272
*  2022  5 16  8 15  0.00000000
PG01 -22506.172322 -14467.466242   -333.633830    361.913214
PG02   7201.431249  18121.947210  18617.447414   -653.231840
PG03 -12642.560268 -13353.406471  19098.966190   -245.976432
PG04 -18545.090209  -5083.876282  18367.464703   -166.767710
PG05   6087.021663  24504.960304  -8154.972917    -82.018210
PG06  -8607.623676  11902.184793  22193.398947    305.317501
PG07 -22733.247203  -2795.580161 -13456.084701    322.115022
PG08 -10804.612967 -11141.416388 -21628.104304    -68.209354
PG09 -23775.702884   4670.156006  10846.581941   -336.346472
PG10  11559.197202 -17086.183309 -16414.368463   -416.416546
PG12   9819.929738  17911.186456  16770.978730   -216.219730
PG13    579.849821  15655.530912 -21576.871012    312.485169
PG14 -13054.383989  15726.306306 -16917.030293   -108.486953
PG15  12982.014718  10192.282207 -21261.692823    -60.854255
PG16     58.063740 -26004.963173  -4276.478776   -501.279908
PG17 -21704.818353  14390.263551   5778.528633    613.246027
PG18  22533.640613   3262.007839 -13775.882498    168.794198
PG19 -17278.673096  15865.714455  11991.731820    157.983877
PG20   1138.535316  26466.111305   3225.256843    514.931883
PG21 -18633.399090 -16695.681585  -9222.143317    161.101714
PG22  14113.096549 -17358.518395  14592.034446    259.945067
PG23  14661.532559  -5854.338335 -21353.251565    -22.185351
PG24  21677.937529  15053.811394  -4854.870099    240.182664
PG25  15047.573042   2818.421021  21433.104566    325.336266
PG26   4928.123701 -24736.446476   7718.683535    205.962683
PG27   2403.604138 -17078.037529 -20298.582978    203.612257
PG29  23958.038485  -2542.815925  11201.867652   -514.143773
PG30 -17231.371863   5901.369835 -19330.172941   -528.064935
PG31   6825.722126 -13723.588014  21540.269381   -177.811390
PG32  19483.208761 -16496.783380   7106.228738   -128.246146
PR01  11043.992040 -21953.485456   6876.362696      8.748132
PR02  -2480.531168 -13691.251955  21412.369583    518.512768
PR03 -13875.658331   1894.760977  21382.063806     56.713390
PR04 -17293.092601  16157.052388   9559.245934    141.732504
PR05 -11382.067436  21544.573286  -7565.039353     92.941263
PR07  14145.536985  -2551.795486 -21016.689496     35.128821
PR08  17221.006693 -16322.981092  -9270.479557    -65.170202
PR09  12060.010702  22271.420886   2695.388528     55.290992
PR11   9157.181769  -6106.834729  23021.864202     38.861885
PR12  -1983.556962 -20932.238817  14455.522563     18.450842
PR13 -11446.613842 -22754.488860  -1400.504374    -22.388664
PR14 -14554.198582 -10860.192753 -17911.144913     25.668625
PR15  -8906.425263   6885.177700 -22870.507388     96.072677
PR17 -24839.397609  -4348.889720  -3719.753669    526.471110
PR18 -21866.125000   3269.188649  12779.777377    117.005097
PR19  -8803.259992   8737.625690  22282.789441   -189.196879
PR20  13054.122571  10479.860674  19229.135961    -70.686582
PR21  25137.769673   3809.477943   2196.195573   -301.661661
PR22  21273.075721  -3523.298393 -13565.171204   -183.487512
PR24 -13953.500105 -10422.865970 -18622.171539     93.963689
PE02 -14564.797648  11882.692229 -22873.236769    299.490488
PE03 -25231.245124  15151.650634   3094.930861   -558.767791
PE04  13382.795983 -22039.151195  14552.415059  -1029.009124
PE05 -22467.426554   -784.110147  19262.375818   -181.161705
PE07   6687.910115  16005.560007 -23971.593850   -668.986552
PE08 -13117.451456  22007.697376 -14805.457006   -529.946282
PE09  -6756.783882 -15819.967526  24098.266665   -519.985435
PE10  -7085.831223 -18668.088900 -21863.431897   -513.326546
PE11 -17334.430741 -18680.284744 -15089.043830   3654.987429
PE13  16774.818477  18687.698949  15658.652325    428.714030
PE14 -21062.857159  12358.997909   2728.923300  -1836.162254
PE15  -3955.396419  15738.944778  24754.384520    745.367717
PE18  19290.583951 -21416.880722 -14030.774721  -1443.091175
PE19  25768.976624 -13517.367807  -5410.351069  -4749.380944
PE21  16379.625986   9506.082978  22747.068069   -734.466650
PE24  -8112.871904 -27176.105348  -8449.733840   -617.662314
PE25 -16338.222174  -9802.673273 -22647.652572   -574.108383
PE26  27602.663611  10095.769163  -3500.240039  -1150.375328
PE27   8877.194935  26593.083082   9511.098400   -299.907294
PE30  -4560.388290  27467.035756 -10078.130483   -514.408340
PE31   3789.119825 -27874.060804   9213.676953   -496.699488
PE33  22233.274991  -3534.679890 -19213.678391   -456.583607
PE34 -22105.617794   3708.255604  19321.928741   -517.295449
PE36 -27507.116196 -10649.619121   2558.107275   -374.350902
PC01 -34316.186014  24475.842097    523.032142    198.605718
PC03 -14805.922090  39435.542499    883.392226   -551.785401
PC04 -39607.723386  14426.790762    528.773619    128.006142
PC05  21872.759719  35972.274927   -183.934031    238.329732
PC06 -12535.877147  23756.275295 -32531.273001     -5.287135
PC07 -13799.897841  39662.665475   2725.067223   -173.012113
PC08    956.233294  31173.082713  28454.316732    315.297773
PC09  -3309.651084  24226.939016 -33998.215188   -792.268898
PC10  -7023.852235  40105.126519  10209.514974    131.940622
PC11   5184.442583 -15241.932750 -22740.111023    355.277755
PC12  22702.071673  -9944.920322 -12806.893544   -615.387200
PC13   6956.457546  35049.709739  22714.259094    -31.433178
PC14   7096.546597 -26177.512542   6729.026068    476.047463
PC19    381.298095  23507.179916 -14983.545509    869.421785
PC20 -12406.637964  24957.431935    965.445114   -917.097990
PC21  18584.599385 -11488.987929 -17353.722698   -300.152158
PC22  13504.696747   8363.680902 -22935.429153   -970.051180
PC23 -19883.482224 -17310.044757  -9146.767320   -930.203747
PC24   6490.987735 -17172.960917  21003.110122   -965.131261
PC25 -10965.223838 -24473.593916   7675.144604   -735.988699
PC26  17862.682756  -1449.177574  21388.914871    737.108408
PC27 -27062.750962   5049.113910   4601.268313    723.927547
PC28 -24084.839411  -6880.651041 -12303.284128     67.287250
PC29   7085.039862  14930.710328  22473.266975    555.290156
PC30 -14654.320475  14635.243696  18703.212736    498.515988
PC32 -18513.170294  11520.247115  17427.091040   -963.420810
PC33   -485.974681 -23579.550733  14944.487269   -965.934378
PC34  13585.589806 -14933.713533 -19270.829220   -402.483614
PC35  23694.046732   6687.597356  13090.605359    276.265013
PC36  10024.529013  24737.105596  -8123.868805   -964.375219
PC37 -18362.464019   -131.276111 -20992.239705   -911.641290
PC41 -13323.569457  -8873.924318  22913.916948   -966.047754
PC42  12915.928786 -24676.484100  -1885.602176   -970.281602
PC43  -6275.916202 -15240.966558 -22534.130393   -923.870064
PC44  26884.300159  -5944.452238  -4446.505079    661.176700
PC45  19926.386292  17119.470796   9445.012919    758.267136
PC46  -5084.114040  18271.055819 -20479.476163   -327.290354
*  2022  5 16  8 20  0.00000000
PG01 -22463.361968 -14499.256137  -1296.215383    361.910720
PG02   6574.899597  17854.614492  19122.954264   -653.231756
PG03 -12595.981414 -14075.744359  18610.935078   -245.980482
PG04 -17934.908717  -5444.899268  18860.978775   -166.766628
PG05   6012.834687  24795.306939  -7261.313257    -82.018360
PG06  -9322.966766  11466.728567  22135.800752    305.321890
PG07 -23137.384999  -3119.077697 -12712.506706    322.115147
PG08 -10097.924169 -11561.302558 -21738.725029    -68.209782
PG09 -23441.996217   4385.349763  11655.809468   -336.345579
PG10  11604.561128 -16437.315883 -17036.351902   -416.420923
PG12   9714.950289  18544.838665  16145.119290   -216.221544
PG13   -178.704773  15933.445748 -21373.098930    312.487272
PG14 -13076.857941  15067.131230 -17492.547847   -108.487448
PG15  12356.079320  10668.900728 -21393.747271    -60.853380
PG16    157.996480 -26131.689709  -3323.793290   -501.281057
PG17 -21898.993727  14413.591966   4843.385973    613.247394
PG18  22934.581144   3579.168904 -13017.304765    168.791141
PG19 -17722.791533  15983.665618  11170.702621    157.985493
PG20   1025.698444  26341.110624   4147.656190    514.931537
PG21 -18255.844368 -16582.121167 -10063.262297    161.101546
PG22  14616.186457 -17516.012695  13864.639542    259.946924
PG23  14688.982052  -5038.402901 -21544.726344    -22.186057
PG24  21466.342424  15054.432298  -5753.001033    240.180626
PG25  15033.679325   3653.068434  21326.091614    325.337723
PG26   5047.273180 -24423.191825   8590.159047    205.963457
PG27   3079.029563 -17415.761719 -19901.023628    203.614053
PG29  23578.801356  -2306.936171  12021.652164   -514.144960
PG30 -17831.347588   5476.190293 -18916.022553   -528.065347
PG31   7535.137955 -13288.792912  21589.863492   -177.811895
PG32  19743.103397 -16543.779566   6197.921382   -128.248763
PR01  11153.669469 -22194.093278   5849.759510      8.748436
PR02  -1992.218219 -14409.071473  20985.549534    518.513176
PR03 -13352.650530   1184.388912  21762.251262     56.713404
PR04 -17013.932377  15851.206672  10526.429176    141.733048
PR05 -11507.748777  21811.903429  -6542.613376     92.941402
PR07  13625.542667  -1846.851828 -21430.289783     35.129144
PR08  16951.841916 -16018.292166 -10241.335995    -65.170143
PR09  12126.826609  22337.125827   1635.168384     55.291544
PR11   9566.750033  -5254.184709  23065.256966     38.861571
PR12  -1756.402869 -20365.697963  15272.902352     18.450849
PR13 -11503.152136 -22765.961766   -331.694335    -22.388814
PR14 -14888.200183 -11500.868860 -17224.486667     25.668485
PR15  -9303.014347   6029.958337 -22953.964519     96.072530
PR17 -24671.349020  -4266.764752  -4781.981344    526.472201
PR18 -22375.839944   3279.535086  11862.862934    117.005534
PR19  -9709.436904   8644.163747  21940.323764   -189.197037
PR20  12262.319796  10333.325890  19821.790331    -70.687695
PR21  25032.824760   3727.147576   3269.649939   -301.662683
PR22  21816.321774  -3524.305296 -12668.541801   -183.488003
PR24 -13182.417722 -10308.942183 -19237.136879     93.963864
PE02 -14622.179083  11192.107230 -23182.512018    299.491214
PE03 -25138.040643  15098.962973   3984.640607   -558.768978
PE04  13722.322051 -22297.222133  13824.360937  -1029.011588
PE05 -21987.398589  -1122.187008  19792.567044   -181.160638
PE07   6105.464884  16428.740424 -23840.154464   -668.987673
PE08 -13460.925082  22275.023466 -14079.655926   -529.948245
PE09  -6174.252467 -16247.503337  23970.106369   -519.989368
PE10  -6486.143374 -18379.956510 -22289.723573   -513.327299
PE11 -16924.757171 -18457.223953 -15811.471980   3654.952917
PE13  16348.263443  18457.855995  16366.584635    428.714123
PE14 -21401.284419  12235.319673   1772.838444  -1836.158922
PE15  -4637.993386  15434.457694  24827.790650    745.367026
PE18  19485.619236 -21547.809827 -13374.871641  -1443.077789
PE19  25615.965109 -13428.010115  -6286.523450  -4749.572391
PE21  16458.706713  10181.122904  22395.233000   -734.467303
PE24  -8160.663784 -27413.706109  -7590.651369   -617.668555
PE25 -16417.188304 -10474.705068 -22286.768587   -574.108790
PE26  27704.340335  10092.577409  -2586.079431  -1150.388554
PE27   8931.148679  26862.548681   8665.953809   -299.909892
PE30  -4566.357297  27150.929952 -10899.056732   -514.417534
PE31   3792.082986 -27583.118324  10050.619023   -496.699655
PE33  22768.479856  -3335.096847 -18612.855005   -456.583467
PE34 -22644.565272   3507.814975  18726.396463   -517.296014
PE36 -27585.537875 -10628.502613   1636.513656   -374.352514
PC01 -34316.217442  24475.228119    527.481626    198.618512
PC03 -14807.144465  39435.134591    906.701247   -551.783251
PC04 -39607.848549  14426.425207    523.354719    128.036370
PC05  21870.872516  35974.011781   -160.442300    238.332072
PC06 -12894.187317  23891.167548 -32294.827793     -5.264646
PC07 -13503.161483  39806.830478   2016.181244   -173.026862
PC08    996.209739  30709.029002  28951.432723    315.303579
PC09  -3705.135254  24254.822067 -33945.509248   -792.279531
PC10  -6770.214632  40309.774835   9528.395099    131.939976
PC11   5961.570395 -15289.391899 -22518.030030    355.284789
PC12  23127.720708  -9965.946023 -12006.000979   -615.385433
PC13   7075.171730  34629.989719  23313.171585    -31.429931
PC14   7213.330161 -26359.515255   5832.824651    476.050031
PC19    150.690211  23954.750337 -14262.290533    869.420702
PC20 -12415.978741  24899.946785   1898.814829   -917.102643
PC21  18351.576757 -10929.390596 -17951.316106   -300.173013
PC22  13175.944129   9076.649438 -22854.576962   -970.050331
PC23 -20017.503415 -17582.002679  -8296.796900   -930.203847
PC24   6924.811810 -16589.329312  21331.553059   -965.132742
PC25 -10761.590957 -24277.922482   8536.397338   -735.987036
PC26  18282.964052   -853.686033  21064.462814    737.106812
PC27 -27207.764380   5026.667632   3684.643064    723.929327
PC28 -23653.595694  -6944.231681 -13079.812018     67.288574
PC29   6317.293348  15028.494159  22636.462797    555.291726
PC30 -15284.428039  14688.480694  18150.007294    498.516171
PC32 -18284.809130  10957.985273  18021.762361   -963.421127
PC33   -259.839916 -24025.148193  14223.095637   -965.934510
PC34  14234.833726 -14987.454595 -18752.448040   -402.481067
PC35  23238.088020   6772.214961  13843.000402    276.270241
PC36   9816.979828  24523.430551  -8977.657542   -964.375451
PC37 -18759.123148   -726.581062 -20625.923537   -911.640231
PC41 -12999.614275  -9583.332215  22813.953792   -966.047923
PC42  12912.243231 -24588.035361  -2813.274974   -970.284044
PC43  -5507.690832 -15335.554512 -22669.821138   -923.869362
PC44  27024.411167  -5919.860666  -3531.758479    661.180373
PC45  20070.327565  17396.253476   8596.655215    758.270101
PC46  -5507.434535  17702.057439 -20865.082893   -327.296436
*  2022  5 16  8 25  0.00000000
PG01 -22390.285240 -14513.397787  -2256.372818    361.908234
PG02   5927.884599  17591.066431  19593.518609   -653.231756
PG03 -12562.401214 -14779.493840  18087.099939   -245.984531
PG04 -17315.308492  -5825.047025  19318.507109   -166.765561
PG05   5941.961188  25053.038113  -6353.697459    -82.018840
PG06 -10043.761355  11046.369489  22036.093694    305.326324
PG07 -23522.092056  -3420.852815 -11944.651575    322.115277
PG08  -9395.539543 -11995.550015 -21807.974918    -68.210291
PG09 -23087.475129   4079.172414  12442.680008   -336.344655
PG10  11661.640237 -15766.381625 -17624.987962   -416.425303
PG12   9622.990392  19155.675542  15487.918149   -216.223347
PG13   -924.617673  16221.740575 -21128.866353    312.489125
PG14 -13109.772316  14387.444651 -18034.473825   -108.487946
PG15  11734.452181  11158.285509 -21486.426547    -60.852515
PG16    252.903837 -26223.897622  -2364.585002   -501.281849
PG17 -22061.441180  14424.331387   3899.073636    613.248734
PG18  23316.239489   3874.107892 -12233.951332    168.788062
PG19 -18135.588514  16096.675567  10327.770506    157.986859
PG20    905.245763  26184.087891   5062.224880    514.931115
PG21 -17847.264239 -16462.219400 -10885.277610    161.101689
PG22  15091.889255 -17670.277419  13111.101851    259.948675
PG23  14731.165247  -4216.754879 -21694.948014    -22.186789
PG24  21224.991133  15044.242805  -6640.460105    240.178565
PG25  15033.909286   4482.599702  21177.255136    325.339183
PG26   5173.350479 -24079.246374   9444.841411    205.964209
PG27   3735.201284 -17757.854961 -19465.639980    203.615841
PG29  23176.505342  -2050.646515  12818.436467   -514.146052
PG30 -18423.950114   5069.247656 -18465.683155   -528.065771
PG31   8252.319630 -12865.807073  21597.599982   -177.812365
PG32  19972.589308 -16577.482076   5277.656244   -128.251381
PR01  11234.799672 -22401.581158   4810.526568      8.748306
PR02  -1531.904177 -15123.499478  20513.517427    518.513317
PR03 -12838.977941    449.357429  22095.695184     56.713675
PR04 -16720.452453  15506.224108  11470.905075    141.733700
PR05 -11603.078806  22047.394379  -5506.055051     92.941366
PR07  13113.876115  -1116.206956 -21797.329271     35.129101
PR08  16668.183417 -15674.403230 -11189.961616    -65.170143
PR09  12175.104275  22362.495301    571.397575     55.292256
PR11   9997.349897  -4411.090644  23058.863607     38.861198
PR12  -1500.987735 -19775.490641  16057.305841     18.450793
PR13 -11539.951895 -22737.081434    737.832243    -22.389021
PR14 -15224.438290 -12107.526145 -16500.598056     25.668305
PR15  -9721.169701   5182.395030 -22987.721827     96.072460
PR17 -24458.094946  -4185.782292  -5833.850239    526.473228
PR18 -22847.262853   3305.853748  10920.395142    117.005824
PR19 -10602.811967   8575.521113  21550.415180   -189.197102
PR20  11443.826068  10204.607290  20371.547732    -70.688003
PR21  24882.199408   3644.146683   4336.045589   -301.663698
PR22  22322.241856  -3542.305031 -11744.415965   -183.488796
PR24 -12384.506103 -10211.975431 -19810.476706     93.964238
PE02 -14696.723694  10494.293566 -23459.741970    299.491933
PE03 -25024.770170  15028.081342   4868.834322   -558.770160
PE04  14038.280103 -22549.483476  13077.197013  -1029.014061
PE05 -21502.728669  -1480.356996  20295.394744   -181.159577
PE07   5536.232021  16862.234666 -23675.706402   -668.988799
PE08 -13780.628022  22536.677234 -13334.359801   -529.950216
PE09  -5605.082830 -16685.561384  23808.821986   -519.993296
PE10  -5868.208593 -18101.864614 -22685.215743   -513.328042
PE11 -16490.088981 -18235.981165 -16512.064727   3654.918345
PE13  15896.902085  18230.508554  17051.864915    428.714194
PE14 -21704.714746  12102.461443    812.534020  -1836.155589
PE15  -5329.366761  15146.072420  24866.858292    745.366336
PE18  19662.992273 -21673.568182 -12704.301470  -1443.064413
PE19  25444.097301 -13319.388844  -7153.996749  -4749.763700
PE21  16552.152289  10843.177299  22012.418997   -734.467968
PE24  -8210.870735 -27624.330090  -6721.060646   -617.674796
PE25 -16510.413758 -11133.489476 -21895.047863   -574.109204
PE26  27780.518505  10076.360321  -1668.340425  -1150.401800
PE27   8988.235181  27105.298424   7808.827408   -299.912496
PE30  -4582.560141  26810.785217 -11704.922328   -514.426757
PE31   3804.885281 -27267.567527  10873.658614   -496.699845
PE33  23291.369421  -3155.645910 -17986.277283   -456.583365
PE34 -23171.335930   3327.515265  18104.943658   -517.296592
PE36 -27637.830710 -10594.920461    712.657442   -374.354137
PC01 -34316.262339  24474.606246    531.678528    198.631291
PC03 -14808.367921  39434.738005    929.575675   -551.781134
PC04 -39607.978368  14426.060804    517.685118    128.066617
PC05  21869.014264  35975.752910   -136.872958    238.334375
PC06 -13246.265675  24041.624601 -32042.955647     -5.242167
PC07 -13200.367734  39937.767003   1306.325001   -173.041644
PC08   1015.854459  30243.726611  29434.744981    315.309347
PC09  -4098.990746  24299.742623 -33876.230701   -792.290256
PC10  -6507.828811  40502.863856   8842.651697    131.939345
PC11   6729.244198 -15352.616934 -22258.612020    355.291780
PC12  23525.170483  -9993.285564 -11185.273458   -615.383675
PC13   7175.461896  34205.686236  23901.066599    -31.426685
PC14   7314.308852 -26515.557468   4927.032742    476.052573
PC19    -60.914328  24383.803089 -13517.424019    869.419602
PC20 -12413.876387  24813.349857   2829.043969   -917.107322
PC21  18122.017839 -10346.852372 -18519.262476   -300.193845
PC22  12863.005841   9793.008600 -22735.972298   -970.049474
PC23 -20139.379399 -17827.745464  -7433.127393   -930.203961
PC24   7376.049656 -16005.590698  21624.749304   -965.134228
PC25 -10536.338886 -24063.123326   9383.539321   -735.985381
PC26  18707.491333   -275.677631  20705.239767    737.105192
PC27 -27321.897573   5004.003585   2761.938700    723.931096
PC28 -23197.656873  -7019.085082 -13834.749888     67.289882
PC29   5546.761609  15142.295760  22762.255977    555.293272
PC30 -15894.075808  14751.628848  17566.844623    498.516334
PC32 -18060.143729  10372.982930  18586.711266   -963.421462
PC33    -52.493498 -24452.130346  13478.261676   -965.934633
PC34  14864.820197 -15051.626183 -18203.122849   -402.478535
PC35  22758.773105   6869.331247  14572.488770    276.275442
PC36   9588.139234  24290.524926  -9816.614017   -964.375699
PC37 -19159.393536  -1303.596245 -20225.504427   -911.639198
PC41 -12691.631596 -10295.413395  22676.520808   -966.048099
PC42  12897.946946 -24470.402667  -3736.307475   -970.286482
PC43  -4737.506348 -15445.864240 -22768.144966   -923.868693
PC44  27133.869404  -5893.771718  -2611.170777    661.184040
PC45  20202.312628  17646.638471   7734.122042    758.273051
PC46  -5949.243952  17131.257627 -21216.269827   -327.302527
*  2022  5 16  8 30  0.00000000
PG01 -22286.348822 -14511.239849  -3212.314778    361.905748
PG02   5261.470227  17332.583527  20028.338973   -653.231755
PG03 -12541.032756 -15463.100330  17528.485740   -245.988580
PG04 -16688.002518  -6224.148898  19739.170271   -166.764494
PG05   5873.055973  25277.629209  -5433.860541    -82.019321
PG06 -10768.306644  10641.911364  21894.475432    305.330757
PG07 -23885.971074  -3701.368120 -11154.033251    322.115408
PG08  -8699.052345 -12443.295373 -21835.682993    -68.210801
PG09 -22713.583585   3751.183480  13205.678230   -336.343730
PG10  11731.288686 -15074.912759 -18179.134155   -416.429682
PG12   9543.173580  19742.289307  14800.680398   -216.225151
PG13  -1656.400645  16519.403015 -20844.611126    312.490978
PG14 -13153.950712  13688.707319 -18541.775011   -108.488445
PG15  11118.504696  11659.537961 -21539.534024    -60.851649
PG16    344.163446 -26281.194426  -1400.730574   -501.282641
PG17 -22192.442158  14421.037778   2947.366943    613.250074
PG18  23677.115460   4147.282219 -11427.316257    168.784983
PG19 -18516.724849  16203.219170   9464.601336    157.988226
PG20    775.958184  25995.618672   5967.235068    514.930693
PG21 -17407.885701 -16337.400694 -11686.563676    161.101832
PG22  15539.663004 -17819.830921  12332.801984    259.950426
PG23  14788.239549  -3391.224777 -21803.640759    -22.187522
PG24  20953.804225  15024.583511  -7515.611097    240.176504
PG25  15048.025790   5305.180257  20986.925350    325.340643
PG26   5307.494719 -23705.448520  10281.060843    205.964961
PG27   4371.015965 -18102.918264 -18993.209339    203.617629
PG29  22752.622058  -1773.336722  13590.689465   -514.147145
PG30 -19007.552673   4680.774737 -17980.042854   -528.066196
PG31   8975.702625 -12455.585403  21563.517065   -177.812836
PG32  20171.918399 -16596.494049   4347.201583   -128.253999
PR01  11288.729261 -22574.379249   3760.907265      8.748176
PR02  -1100.157687 -15832.092142  19997.278153    518.513458
PR03 -12336.538834   -308.656488  22381.676562     56.713946
PR04 -16414.863337  15122.110506  12390.639907    141.734352
PR05 -11669.329730  22249.354040  -4457.604412     92.941331
PR07  12612.494471   -361.506000 -22117.013243     35.129059
PR08  16372.218614 -15291.302070 -12114.291731    -65.170143
PR09  12203.011992  22348.333059   -493.613895     55.292967
PR11  10447.788342  -3579.862635  23002.695710     38.860824
PR12  -1216.754750 -19163.863473  16807.044221     18.450736
PR13 -11555.204284 -22668.796184   1805.763527    -22.389227
PR14 -15560.836918 -12679.092773 -15741.045888     25.668125
PR15 -10159.799816   4344.837187 -22971.706608     96.072390
PR17 -24200.092430  -4108.047386  -6873.081992    526.474255
PR18 -23278.944716   3346.393371   9954.404808    117.006114
PR19 -11480.805895   8531.196755  21113.906937   -189.197167
PR20  10600.833214  10095.044760  20877.224213    -70.688310
PR21  24686.161962   3562.607528   5393.079904   -301.664712
PR22  22789.261276  -3575.597326 -10794.792944   -183.489590
PR24 -11561.880532 -10133.257126 -20340.950919     93.964613
PE02 -14788.649654   9790.637356 -23704.542663    299.492652
PE03 -24892.350588  14938.212373   5746.288131   -558.771341
PE04  14330.665705 -22794.674703  12311.955473  -1029.016534
PE05 -21014.731755  -1858.470760  20770.164530   -181.158517
PE07   4981.156750  17305.050673 -23478.476725   -668.989925
PE08 -14076.546701  22791.380977 -12570.600511   -529.952186
PE09  -5050.227873 -17133.140955  23614.637194   -519.997224
PE10  -5233.047061 -17834.841049 -23049.362565   -513.328786
PE11 -16030.926429 -18017.839217 -17189.854888   3654.883772
PE13  15421.280773  18006.936538  17713.545158    428.714264
PE14 -21973.908432  11959.672284   -149.673703  -1836.152256
PE15  -6028.173275  14874.404948  24871.534232    745.365645
PE18  19822.679511 -21793.125328 -12019.694586  -1443.051036
PE19  25254.386057 -13190.798740  -8011.570265  -4749.955010
PE21  16659.283409  11491.033431  21599.155601   -734.468634
PE24  -8262.260180 -27807.705515  -5842.165008   -617.681037
PE25 -16617.207859 -11777.821195 -21473.032076   -574.109619
PE26  27830.583859  10048.261694   -748.292789  -1150.415045
PE27   9047.226529  27321.002538   6940.904301   -299.915100
PE30  -4610.017250  26447.379789 -12494.614109   -514.435980
PE31   3828.575936 -26928.148325  11681.657679   -496.700035
PE33  23800.597315  -2995.920967 -17334.811409   -456.583264
PE34 -23684.580511   3166.957407  17458.430823   -517.297171
PE36 -27663.428205 -10550.058922   -212.184254   -374.355760
PC01 -34316.320739  24473.976815    535.620821    198.644069
PC03 -14809.592222  39434.353506    952.004549   -551.779016
PC04 -39608.112712  14425.697697    511.767518    128.096865
PC05  21867.185486  35977.497557   -113.237338    238.336679
PC06 -13591.438788  24207.361157 -31775.779571     -5.219688
PC07 -12892.101825  40055.222341    595.840205   -173.056427
PC08   1015.132257  29778.063953  29904.021879    315.315114
PC09  -4490.470975  24361.618261 -33790.421227   -792.300981
PC10  -6237.209394  40684.012679   8152.615788    131.938714
PC11   7485.881263 -15431.087887 -21962.291440    355.298772
PC12  23893.709968 -10025.658835 -10346.068617   -615.381917
PC13   7257.145704  33777.606707  24477.666126    -31.423439
PC14   7400.518931 -26644.785729   4013.139150    476.055116
PC19   -254.105718  24793.016303 -12750.180082    869.418503
PC20 -12401.616997  24697.273651   3754.594237   -917.112001
PC21  17897.174204  -9742.233918 -19056.621002   -300.214677
PC22  12566.362020  10511.214119 -22579.808187   -970.048617
PC23 -20247.826482 -18047.544863  -6557.185029   -930.204076
PC24   7844.145475 -15423.181314  21882.216094   -965.135715
PC25 -10288.921759 -23830.406976  10215.170386   -735.983725
PC26  19134.986165    284.012267  20311.841461    737.103572
PC27 -27405.059446   4979.795722   1834.677909    723.932865
PC28 -22718.072524  -7106.181385 -14566.851973     67.291190
PC29   4775.049071  15272.068520  22850.438974    555.294819
PC30 -16482.138932  14823.695710  16954.689049    498.516498
PC32 -17840.415586   9766.115257  19121.008577   -963.421797
PC33    136.665279 -24859.188403  12711.212802   -965.934756
PC34  15474.373222 -15125.282436 -17623.757422   -402.476002
PC35  22257.232956   6979.829572  15277.863917    276.280644
PC36   9337.459675  24039.602786 -10639.351020   -964.375947
PC37 -19561.986115  -1861.513893 -19791.643593   -911.638166
PC41 -12400.062790 -11008.630156  22501.842936   -966.048276
PC42  12874.336636 -24323.280597  -4653.176045   -970.288920
PC43  -3966.949543 -15571.816404 -22828.937903   -923.868024
PC44  27212.637296  -5864.873165  -1686.264176    661.187707
PC45  20321.037510  17870.884431   6858.835705    758.276002
PC46  -6409.070959  16560.121457 -21532.455045   -327.308618
*  2022  5 16  8 35  0.00000000
PG01 -22151.059964 -14494.176148  -4162.261583    361.903268
PG02   4576.816462  17080.385861  20426.678382   -653.231708
PG03 -12531.005053 -16125.076153  16936.183546   -245.992598
PG04 -16054.705284  -6641.931799  20122.158621   -166.763378
PG05   5804.750695  25468.662572  -4503.563823    -82.019887
PG06 -11494.863731  10254.059536  21711.222695    305.335115
PG07 -24227.679011  -3961.178719 -10342.202514    322.115444
PG08  -8010.009995 -12903.585415 -21821.756750    -68.211244
PG09 -22321.811142   3401.038415  13943.333949   -336.342873
PG10  11814.274594 -14364.507858 -18697.717615   -416.434032
PG12   9474.545864  20303.350767  14084.767500   -216.226845
PG13  -2372.629691  16825.342356 -20520.846663    312.493166
PG14 -13210.135384  12972.441261 -19013.485275   -108.488910
PG15  10509.559499  12171.681603 -21552.942879    -60.850580
PG16    433.172599 -26303.302415   -434.120762   -501.283859
PG17 -22292.383255  14402.300980   1990.061237    613.251519
PG18  24015.760258   4399.244877 -10598.937249    168.781897
PG19 -18865.977638  16301.770279   8582.899293    157.989929
PG20    636.656366  25776.374151   6860.976270    514.930439
PG21 -16938.046095 -16209.084771 -12465.524099    161.102020
PG22  15959.066635 -17963.174745  11531.171327    259.952459
PG23  14860.260701  -2563.652437 -21870.608354    -22.188241
PG24  20652.799095  14996.807648  -8376.842418    240.174486
PG25  15075.692728   6119.001801  20755.514921    325.342136
PG26   5450.794809 -23302.731304  11097.184661    205.965732
PG27   4985.458195 -18449.499765 -18484.581325    203.619436
PG29  22308.679106  -1474.492627  14336.926176   -514.148246
PG30 -19580.534916   4310.905655 -17460.055760   -528.066568
PG31   9703.677417 -12058.993149  21487.734636   -177.813023
PG32  20341.446755 -16599.453693   3408.348007   -128.256587
PR01  11316.916596 -22711.037289   2703.167544      8.748109
PR02   -697.392792 -16532.392842  19437.932149    518.513131
PR03 -11847.136484  -1087.856299  22619.577580     56.714194
PR04 -16099.391721  14699.034070  13283.653806    141.734857
PR05 -11707.894195  22416.205055  -3399.526779     92.941552
PR07  12123.262901    415.481709 -22388.650452     35.129108
PR08  16066.153378 -14869.139665 -13012.313749    -65.170385
PR09  12208.791206  22295.588909  -1557.552905     55.293554
PR11  10916.739397  -2762.735868  22896.872121     38.860411
PR12   -903.294903 -18533.119736  17520.503889     18.450735
PR13 -11547.181401 -22562.198126   2869.790802    -22.389429
PR14 -15895.276309 -13214.647917 -14947.473867     25.668176
PR15 -10617.677396   3519.566606 -22905.954066     96.072410
PR17 -23897.965805  -4035.635980  -7897.425794    526.475369
PR18 -23669.581302   3399.318579   8966.973140    117.006460
PR19 -12340.890589   8510.536945  20631.743056   -189.197651
PR20   9735.629706  10005.847853  21337.731597    -70.688614
PR21  24445.149960   3484.644473   6438.470282   -301.665694
PR22  23215.947547  -3622.390283  -9821.728613   -183.490210
PR24 -10716.751717 -10073.953320 -20827.412289     93.965163
PE02 -14898.098454   9082.537893 -23916.574905    299.493380
PE03 -24741.749601  14828.621150   6615.787556   -558.772516
PE04  14599.550676 -23031.543112  11529.693554  -1029.019005
PE05 -20524.717561  -2256.303517  21216.220813   -181.157431
PE07   4441.127031  17756.147828 -23248.737927   -668.991057
PE08 -14348.744868  23037.864433 -11789.435531   -529.954139
PE09  -4510.582653 -17589.192291  23387.821065   -520.001158
PE10  -4581.738219 -17579.857659 -23381.661475   -513.329513
PE11 -15547.847369 -17804.054500 -17843.906748   3654.849232
PE13  14922.023210  17788.390853  18350.710081    428.714346
PE14 -22209.756856  11806.250487  -1111.545383  -1836.148917
PE15  -6733.037651  14619.996636  24841.812802    745.364962
PE18  19964.698660 -21905.438918 -11321.700578  -1443.037646
PE19  25047.889910 -13041.597976  -8858.056931  -4750.146435
PE21  16779.356273  12123.522548  21156.014472   -734.469277
PE24  -8313.588317 -27963.639510  -4955.180828   -617.687277
PE25 -16736.815889 -12406.539614 -21021.304844   -574.110027
PE26  27853.996644  10009.461340    172.790489  -1150.428258
PE27   9106.880371  27509.409748   6063.384523   -299.917714
PE30  -4649.703412  26061.556501 -13267.041289   -514.445180
PE31   3864.160497 -26565.667163  12473.499034   -496.700208
PE33  24294.848936  -2855.439849 -16659.358073   -456.583127
PE34 -24182.981184   3025.666103  16787.753138   -517.297725
PE36 -27661.840618 -10495.137551  -1136.732977   -374.357361
PC01 -34316.392665  24473.340167    539.306601    198.656848
PC03 -14810.817110  39433.981870    973.977124   -551.776875
PC04 -39608.251447  14425.336023    505.604739    128.127018
PC05  21865.386698  35979.244982    -89.546807    238.338999
PC06 -13929.046391  24388.062766 -31493.429825     -5.197205
PC07 -12578.959515  40158.969721   -114.931127   -173.071212
PC08    994.046786  29312.930146  30359.038421    315.320975
PC09  -4878.833901  24440.333962 -33688.130681   -792.311660
PC10  -5958.887352  40852.863424   7458.620772    131.938083
PC11   8229.936900 -15524.198579 -21629.564052    355.305665
PC12  24232.719012 -10061.750727  -9489.774381   -615.380114
PC13   7320.076167  33346.565644  25042.697414    -31.420204
PC14   7473.049438 -26746.424057   3092.646148    476.057678
PC19   -429.552578  25181.119267 -11961.829869    869.417402
PC20 -12380.512757  24551.442296   4673.935345   -917.116636
PC21  17678.252577  -9116.475782 -19562.501255   -300.235508
PC22  12286.405733  11229.700285 -22386.339765   -970.047728
PC23 -20341.590526 -18241.758618  -5670.416275   -930.204167
PC24   8328.461522 -14843.509665  22103.529774   -965.137181
PC25 -10018.873699 -23581.027235  11029.916069   -735.982060
PC26  19564.131891    824.626694  19884.919916    737.101987
PC27 -27457.253209   4952.717872    904.390623    723.934655
PC28 -22215.961020  -7206.428952 -15274.910241     67.292542
PC29   4003.757547  15417.676959  22900.866431    555.296356
PC30 -17047.562669  14903.630693  16314.552617    498.516683
PC32 -17626.820283   9138.336147  19623.775759   -963.422101
PC33    308.314538 -25245.064754  11923.213021   -965.934868
PC34  16062.383277 -15207.416335 -17015.305253   -402.473445
PC35  21734.661990   7104.526731  15957.959356    276.285892
PC36   9064.473390  23771.921691 -11444.507972   -964.376161
PC37 -19965.575527  -2399.605837 -19325.057657   -911.637090
PC41 -12125.262259 -11721.425852  22290.205975   -966.048454
PC42  12842.731275 -24146.455554  -5562.366673   -970.291331
PC43  -3197.602362 -15713.243939 -22852.097722   -923.867307
PC44  27260.770831  -5831.856528   -758.568247    661.191403
PC45  20425.226941  18069.336997   5972.239525    758.278976
PC46  -6886.359368  15990.092015 -21813.114241   -327.314681
*  2022  5 16  8 40  0.00000000
PG01 -21984.028770 -14463.639151  -5104.448255    361.900789
PG02   3875.155145  16835.628331  20787.865095   -653.231660
PG03 -12531.367368 -16764.006219  16311.348267   -245.996615
PG04 -15417.125905  -7078.020648  20466.733893   -166.762262
PG05   5735.660550  25625.829220  -3564.591554    -82.020453
PG06 -12221.662390   9883.418403  21486.690716    305.339474
PG07 -24545.932504  -4200.928639  -9510.743769    322.115481
PG08  -7329.908044 -13375.380532 -21766.182640    -68.211686
PG09 -21913.686594   3028.490982  14654.225012   -336.342015
PG10  11911.276161 -13636.825395 -19179.737244   -416.438382
PG12   9416.080700  20837.614389  13341.594335   -216.228538
PG13  -3071.950369  17138.393994 -20158.161208    312.495353
PG14 -13278.983629  12240.223898 -19448.707377   -108.489374
PG15   9908.885559  12693.665410 -21526.596508    -60.849511
PG16    521.341156 -26290.060192    533.343552   -501.285076
PG17 -22361.754458  14366.751508   1028.968669    613.252963
PG18  24330.782598   4630.641234  -9750.392775    168.778811
PG19 -19183.240398  16390.809029   7684.403210    157.991633
PG20    486.206531  25527.118379   7741.758478    514.930186
PG21 -16438.193085 -16078.680082 -13220.595113    161.102208
PG22  16349.761438 -18098.800316  10707.689753    259.954493
PG23  14947.182462  -1735.879932 -21895.734446    -22.188959
PG24  20322.090279  14962.274922  -9222.569728    240.172467
PG25  15116.476837   6922.289410  20483.517796    325.343629
PG26   5604.283816 -22872.118597  11891.620653    205.966503
PG27   5577.604249 -18796.100773 -17940.676669    203.621242
PG29  21846.253668  -1153.699212  15055.710628   -514.149346
PG30 -20141.289435   3959.676145 -16906.739983   -528.066939
PG31  10434.595894 -11676.802802  21370.453609   -177.813210
PG32  20481.632636 -16585.040892   2462.904977   -128.259174
PR01  11320.923960 -22810.231767   1639.591015      8.748041
PR02   -323.867880 -17221.943073  18836.673159    518.512805
PR03 -11372.471124  -1886.333162  22808.882949     56.714441
PR04 -15776.269619  14237.325551  14148.024977    141.735361
PR05 -11720.277743  22546.492537  -2334.107859     92.941774
PR07  11647.946134   1212.869903 -22611.654608     35.129158
PR08  15752.201154 -14408.230551 -13882.071661    -65.170628
PR09  12190.765795  22205.353734  -2618.108320     55.294141
PR11  11402.749842  -1961.861178  22741.618711     38.859998
PR12   -560.349903 -17885.608947  18196.149872     18.450735
PR13 -11514.245375 -22418.517602   3927.613473    -22.389632
PR14 -16225.603169 -13713.424978 -14121.599024     25.668226
PR15 -11093.444608   2708.787787 -22790.607228     96.072430
PR17 -23552.504107  -3970.584155  -8904.663303    526.476483
PR18 -24018.018793   3462.719420   7960.227309    117.006807
PR19 -13180.599992   8512.738845  20104.966286   -189.198135
PR20   8850.590922   9938.089737  21752.079793    -70.688918
PR21  24159.768387   3412.343064   7469.959066   -301.666676
PR22  23601.016744  -3680.809756  -8827.331008   -183.490830
PR24  -9851.416437 -10035.098758 -21268.808944     93.965713
PE02 -15025.134294   8371.403021 -24095.544743    299.494108
PE03 -24573.982243  14698.634030   7476.129197   -558.773691
PE04  14845.082584 -23258.848281  10731.492090  -1029.021476
PE05 -20033.986088  -2673.555585  21632.947704   -181.156345
PE07   3916.970700  18214.440474 -22986.807558   -668.992189
PE08 -14597.363122  23274.869305 -10991.946473   -529.956092
PE09  -3986.981512 -18052.620127  23128.687691   -520.005091
PE10  -3915.417274 -17337.826898 -23681.653879   -513.330241
PE11 -15041.505480 -17595.852464 -18473.317347   3654.814691
PE13  14399.828495  17576.088916  18962.478389    428.714428
PE14 -22413.270207  11641.546374  -2070.925175  -1836.145577
PE15  -7442.557160  14383.312420  24777.735881    745.364278
PE18  20089.109061 -22009.456860 -10610.989031  -1443.024257
PE19  24825.709282 -12871.210649  -9692.284964  -4750.337861
PE21  16911.565273  12739.523696  20683.608598   -734.469921
PE24  -8363.604707 -28092.018686  -4061.335832   -617.693518
PE25 -16868.421807 -13018.532607 -20540.490915   -574.110436
PE26  27850.293585   9961.170716   1093.634965  -1150.441470
PE27   9165.944493  27670.348035   5177.481383   -299.920328
PE30  -4702.544130  25654.219944 -14021.136962   -514.454379
PE31   3912.597068 -26180.994291  13248.087903   -496.700380
PE33  24772.845937  -2733.646248 -15960.851225   -456.582990
PE34 -24665.256034   2903.091720  16093.839226   -517.298280
PE36 -27632.656760 -10431.404696  -2059.710692   -374.358962
PC01 -34316.478133  24472.696650    542.734088    198.669628
PC03 -14812.042298  39433.623876    995.482871   -551.774733
PC04 -39608.394439  14424.975916    499.199721    128.157171
PC05  21863.618403  35980.994457    -65.812755    238.341319
PC06 -14258.442647  24583.386434 -31196.043854     -5.174722
PC07 -12261.545939  40248.808741   -825.646843   -173.085996
PC08    952.640550  28849.213311  30799.576351    315.326835
PC09  -5263.343457  24535.742345 -33569.417053   -792.322339
PC10  -5673.408978  41009.081938   6761.002272    131.937452
PC11   8959.910008 -15631.259132 -21260.986072    355.312558
PC12  24541.670468 -10100.216700  -8617.806657   -615.378311
PC13   7364.141929  32913.383107  25595.893098    -31.416968
PC14   7533.037465 -26819.777066   2167.067029    476.060240
PC19   -587.998825  25546.897280 -11153.679442    869.416300
PC20 -12351.896359  24375.672870   5585.547561   -917.121272
PC21  17466.409991  -8470.595227 -20036.064673   -300.256339
PC22  12023.441688  11946.885625 -22155.883870   -970.046838
PC23 -20419.452143 -18410.828627  -4774.285444   -930.204259
PC24   8828.280192 -14267.951316  22288.326491   -965.138648
PC25  -9725.811139 -23316.276154  11826.429891   -735.980395
PC26  19993.578657   1345.489523  19425.182352    737.100401
PC27 -27478.576236   4921.449413    -27.388509    723.936444
PC28 -21692.505422  -7320.670381 -15957.756388     67.293894
PC29   3234.480473  15578.897129  22913.455419    555.297892
PC30 -17589.366060  14990.329453  15647.493404    498.516869
PC32 -17420.502715   8490.674985  20094.186343   -963.422405
PC33    463.206683 -25608.557752  11115.560852   -965.934980
PC34  16627.811211 -15296.963879 -16378.768008   -402.470888
PC35  21192.313668   7244.169319  16611.650604    276.291139
PC36   8768.794761  23488.777678 -12230.753190   -964.376376
PC37 -20368.805223  -2917.225847 -18826.517468   -911.636014
PC41 -11867.496333 -12432.230507  22041.956123   -966.048632
PC42  12804.466529 -23939.806911  -6462.377476   -970.293742
PC43  -2431.036235 -15869.892585 -22837.584122   -923.866591
PC44  27278.419222  -5793.422703    170.382611    661.195100
PC45  20513.639613  18242.427025   5075.795468    758.281950
PC46  -7380.469856  15422.585041 -22057.781597   -327.320744
*  2022  5 16  8 45  0.00000000
PG01 -21784.970064 -14421.093315  -6037.127495    361.898262
PG02   3157.785587  16599.396179  21111.293256   -653.231534
PG03 -12541.093886 -17378.553374  15655.196294   -246.000701
PG04 -14776.961269  -7531.939261  20772.230644   -166.761188
PG05   5664.391087  25748.930085  -2618.747470    -82.020794
PG06 -12946.907985   9530.489385  21221.312516    305.343857
PG07 -24839.513021  -4421.346888  -8661.271816    322.115565
PG08  -6660.184363 -13857.558564 -21669.026397    -68.211989
PG09 -21490.771450   2633.395207  15336.980094   -336.341136
PG10  12022.878227 -12893.577052 -19624.265685   -416.442747
PG12   9366.684263  21343.923017  12572.626149   -216.230437
PG13  -3753.082823  17457.324211 -19757.216940    312.497363
PG14 -13361.064552  11493.681933 -19846.614637   -108.489872
PG15   9317.693504  13224.367475 -21460.508851    -60.848683
PG16    610.084375 -26241.423692   1499.755390   -501.285912
PG17 -22401.146952  14313.067224     65.914911    613.254344
PG18  24620.854613   4842.205438  -8883.299092    168.775748
PG19 -19468.522680  16468.829115   6770.882843    157.992933
PG20    323.526088  25248.705156   8607.915235    514.929698
PG21 -15908.884161 -15947.577215 -13950.249058    161.101826
PG22  16711.512138 -18225.195721   9863.883225    259.956151
PG23  15048.856730   -909.744471 -21878.982687    -22.189682
PG24  19961.889390  14922.345342 -10051.238490    240.170408
PG25  15169.849978   7713.308468  20171.507845    325.345115
PG26   5768.933594 -22414.720886  12662.820364    205.967280
PG27   6146.625481 -19141.182061 -17362.485868    203.623032
PG29  21366.965887   -810.643268  15745.658658   -514.150756
PG30 -20688.228242   3627.024297 -16321.175513   -528.067362
PG31  11166.777907 -11309.691438  21211.955102   -177.813808
PG32  20593.034038 -16551.983649   1512.697253   -128.261787
PR01  11302.409244 -22870.772523    572.474031      8.748147
PR02     20.314623 -17898.293403  18194.785789    518.513589
PR03 -10914.132406  -2702.073713  22949.181019     56.714657
PR04 -15447.723509  13737.477645  14981.893778    141.736020
PR05 -11708.090737  22638.891246  -1263.648809     92.941922
PR07  11188.200485   2028.663206 -22785.545636     35.129687
PR08  15432.572069 -13909.052411 -14721.670399    -65.170766
PR09  12147.350971  22078.853861  -3672.976100     55.294599
PR11  11904.245522  -1179.296028  22537.267917     38.859790
PR12   -187.814383 -17223.716246  18832.529075     18.450840
PR13 -11454.857047 -22239.117011   4976.944057    -22.389747
PR14 -16549.641097 -14174.814107 -13265.208000     25.668118
PR15 -11585.618969   1914.618613 -22625.916629     96.072406
PR17 -23164.657743  -3914.877549  -9892.613479    526.477411
PR18 -24323.258741   3534.621259   6936.335903    117.007224
PR19 -13997.540682   8536.854805  19534.715857   -189.198715
PR20   7948.169030   9892.701820  22119.378881    -70.689164
PR21  23830.787182   3347.749255   8485.318408   -301.667609
PR22  23943.339185  -3748.909140  -7813.755715   -183.491485
PR24  -8968.247791 -10017.591586 -21664.186633     93.966272
PE02 -15169.743752   7658.644476 -24241.203872    299.494846
PE03 -24390.107210  14547.641231   8326.122406   -558.774866
PE04  15067.483984 -23475.366487   9918.454025  -1029.023947
PE05 -19543.823182  -3109.853179  22019.769858   -181.155289
PE07   3409.452832  18678.801585 -22693.047789   -668.993318
PE08 -14822.618160  23501.153754 -10179.237573   -529.958067
PE09  -3480.195415 -18522.287390  22837.595746   -520.009025
PE10  -3235.271506 -17109.598652 -23948.925778   -513.330984
PE11 -14512.628221 -17394.423245 -19077.217717   3654.780187
PE13  13855.468929  17371.210306  19548.003995    428.714513
PE14 -22585.565096  11464.964621  -3025.745988  -1836.142230
PE15  -8155.306259  14164.739292  24679.392834    745.363600
PE18  20196.011986 -22104.119526  -9888.250342  -1443.010869
PE19  24588.982554 -12679.129054 -10513.099484  -4750.529410
PE21  17055.045893  13337.967382  20182.591445   -734.470594
PE24  -8411.056898 -28192.809434  -3161.867389   -617.699752
PE25 -17011.151189 -13612.740158 -20031.255310   -574.110840
PE26  27819.089590   9904.628441   2012.966505  -1150.454693
PE27   9223.161430  27803.725121   4284.419783   -299.922933
PE30  -4769.412155  25226.333412 -14755.859570   -514.463573
PE31   3974.792719 -25775.060819  14004.353431   -496.700568
PE33  25233.350579  -2629.911902 -15240.256788   -456.582863
PE34 -25130.163429   2798.612462  15377.649864   -517.298853
PE36 -27575.545525 -10360.132903  -2979.841551   -374.360585
PC01 -34316.577148  24472.046615    545.901623    198.682396
PC03 -14813.267475  39433.280310   1016.511490   -551.772585
PC04 -39608.541552  14424.617507    492.555517    128.187239
PC05  21861.881097  35982.745274    -42.046594    238.343613
PC06 -14578.997377  24792.961285 -30883.766217     -5.152227
PC07 -11940.474450  40324.565758  -1535.964819   -173.100738
PC08    890.994827  28387.798883  31225.424258    315.332685
PC09  -5643.270970  24647.663975 -33434.346424   -792.332966
PC10  -5381.334839  41152.358461   6060.097957    131.937110
PC11   9674.348457 -15751.498806 -20857.173209    355.319424
PC12  24820.131956 -10139.688467  -7731.606977   -615.376561
PC13   7389.267470  32478.883148  26136.991320    -31.413730
PC14   7581.663252 -26864.232781   1237.923650    476.062837
PC19   -730.260243  25889.196308 -10327.067582    869.415199
PC20 -12317.115333  24169.876366   6487.924234   -917.125932
PC21  17262.749144  -7805.682779 -20476.525965   -300.277168
PC22  11777.685316  12661.178649 -21888.818544   -970.045956
PC23 -20480.231762 -18555.278799  -3870.272270   -930.204355
PC24   9342.806415 -13697.843833  22436.302779   -965.140123
PC25  -9409.434831 -23037.478861  12603.395596   -735.978730
PC26  20421.948571   1846.007589  18933.390005    737.098804
PC27 -27469.219562   4884.680926   -959.122643    723.938210
PC28 -21148.949130  -7449.678781 -16614.263765     67.295234
PC29   2468.797179  15755.417368  22888.185569    555.299449
PC30 -18106.645318  15082.638485  14954.613772    498.517040
PC32 -17222.552521   7824.233110  20531.467269   -963.422708
PC33    602.164972 -25948.526292  10289.587200   -965.935110
PC34  17169.691871 -15392.808495 -15715.193885   -402.468342
PC35  20631.495853   7399.430371  17237.857047    276.296386
PC36   8450.122345  23191.500109 -12996.786101   -964.376611
PC37 -20770.292693  -3413.811653 -18296.846826   -911.634981
PC41 -11626.942507 -13139.466485  21757.499435   -966.048820
PC42  12760.889117 -23703.307795  -7351.721189   -970.296155
PC43  -1668.806455 -16041.421761 -22785.418807   -923.865913
PC44  27265.824214  -5748.287557   1099.051731    661.198766
PC45  20585.073314  18390.668483   4170.981733    758.284907
PC46  -7890.682017  14858.983681 -22266.050569   -327.326837
*  2022  5 16  8 50  0.00000000
PG01 -21553.704834 -14368.028332  -6958.572612    361.895735
PG02   2426.069923  16372.700819  21396.423454   -653.231407
PG03 -12559.088723 -17967.463432  14969.003016   -246.004787
PG04 -14135.889254  -8003.111688  21038.057567   -166.760115
PG05   5589.545062  25837.876810  -1667.851296    -82.021134
PG06 -13668.788507   9195.669329  20915.598057    305.348241
PG07 -25107.271722  -4623.243185  -7795.428622    322.115649
PG08  -6002.213567 -14348.919016 -21530.433220    -68.212292
PG09 -21054.653296   2215.706898  15990.281400   -336.340257
PG10  12149.569264 -12136.520802 -20030.451126   -416.447111
PG12   9325.201018  21821.212178  11779.375434   -216.232336
PG13  -4414.826514  17780.835277 -19318.748957    312.499374
PG14 -13456.856233  10734.485034 -20206.452467   -108.490369
PG15   8737.131160  13762.598976 -21354.764616    -60.847854
PG16    700.815685 -26157.466682   2463.205756   -501.286747
PG17 -22411.250502  14239.979864   -897.264203    613.255724
PG18  24884.717498   5034.756440  -7999.307223    168.772685
PG19 -19721.949176  16534.344991   5844.135093    157.994234
PG20    147.589044  24942.074545   9457.806676    514.929211
PG21 -15350.785688 -15817.142327 -14652.997858    161.101444
PG22  17044.187546 -18340.852572   9001.321273    259.957809
PG23  15165.034139    -87.071329 -21820.396711    -22.190406
PG24  19572.504686  14878.373081 -10861.326482    240.168348
PG25  15235.191845   8490.371400  19820.137349    325.346601
PG26   5945.649703 -21931.730700  13409.282275    205.968057
PG27   6691.791318 -19483.170376 -16751.067684    203.624822
PG29  20872.472089   -445.115609  16405.440626   -514.152165
PG30 -21219.789152   3312.791715 -15704.502004   -528.067784
PG31  11898.517951 -10958.238511  21012.599460   -177.814406
PG32  20676.305817 -16499.064353    559.561290   -128.264400
PR01  11263.117203 -22891.608756   -495.879258      8.748253
PR02    335.207834 -18559.014425  17513.642865    518.514372
PR03 -10473.592385  -3532.968338  23040.164695     56.714872
PR04 -15115.963532  13200.143662  15783.466659    141.736679
PR05 -11673.039823  22692.212193   -190.461271     92.942070
PR07  10745.566441   2860.765482 -22909.950692     35.130216
PR08  15109.462075 -13372.244909 -15529.280059    -65.170904
PR09  12077.061769  21917.444816  -4719.864386     55.295058
PR11  12419.538251   -416.995917  22284.258048     38.859583
PR12    214.262616 -16549.851657  19428.273364     18.450945
PR13 -11367.584205 -22025.484034   6015.513140    -22.389862
PR14 -16865.201136 -14598.363987 -12380.153156     25.668010
PR15 -12092.599842   1139.081455 -22412.239766     96.072383
PR17 -22735.534423  -3870.441037 -10859.137342    526.478339
PR18 -24584.462343   3612.994971   5897.504302    117.007641
PR19 -14789.402128   8581.797365  18922.225008   -189.199296
PR20   7030.882515   9870.469056  22438.840982    -70.689410
PR21  23459.137992   3292.858817   9482.355085   -301.668543
PR22  24241.944413  -3824.679519  -6783.201166   -183.492141
PR24  -8069.685107 -10022.188717 -22012.690793     93.966831
PE02 -15331.835726   6945.673217 -24353.349985    299.495585
PE03 -24191.223051  14375.099212   9164.590933   -558.776041
PE04  15267.051397 -23679.895081   9091.702889  -1029.026418
PE05 -19055.496160  -3564.749458  22376.153261   -181.154233
PE07   2919.273308  19148.066592 -22367.864911   -668.994446
PE08 -15024.801767  23715.496835  -9352.434165   -529.960042
PE09  -2990.929513 -18997.019054  22514.947993   -520.012958
PE10  -2542.536402 -16895.957279 -24183.108333   -513.331727
PE11 -13962.014545 -17200.917408 -19654.774077   3654.745683
PE13  13289.787558  17174.892539  20106.477188    428.714598
PE14 -22727.852229  11275.966133  -3974.033489  -1836.138883
PE15  -8869.841321  13964.585060  24546.920384    745.362922
PE18  20285.550855 -22188.362027  -9154.196561  -1442.997481
PE19  24338.882009 -12464.915714 -11319.364124  -4750.720959
PE21  17208.877817  13917.839043  19653.656058   -734.471267
PE24  -8454.695053 -28266.057959  -2258.020797   -617.705986
PE25 -17164.074381 -14188.157814 -19494.302402   -574.111244
PE26  27760.079189   9841.095724   2929.513055  -1150.467915
PE27   9277.273095  27909.528683   3385.434528   -299.925539
PE30  -4851.124198  24778.915654 -15470.194334   -514.472766
PE31   4051.600074 -25348.855562  14741.250157   -496.700755
PE33  25675.169958  -2543.539032 -14498.571325   -456.582736
PE34 -25576.506252   2711.536788  14640.176646   -517.299426
PE36 -27490.257148 -10282.614233  -3895.853653   -374.362208
PC01 -34316.689705  24471.390418    548.807675    198.695163
PC03 -14814.492301  39432.951959   1037.052909   -551.770437
PC04 -39608.692650  14424.260925    485.675298    128.217308
PC05  21860.175267  35984.496737    -18.259750    238.345908
PC06 -14890.097260  25016.389271 -30556.748512     -5.129732
PC07 -11616.365431  40386.094221  -2245.543130   -173.115479
PC08    809.229514  27929.567914  31636.377678    315.338536
PC09  -6017.896560  24775.887726 -33282.992912   -792.343593
PC10  -5083.238683  41282.408240   5356.247380    131.936767
PC11  10371.854283 -15884.069181 -20418.799596    355.326290
PC12  25067.767262 -10178.779775  -6832.640108   -615.374811
PC13   7395.413249  32043.892251  26665.735848    -31.410492
PC14   7620.145104 -26879.265143    306.743953    476.065433
PC19   -857.220769  26206.927405  -9483.363549    869.414097
PC20 -12277.526339  23934.058296   7379.574293   -917.130593
PC21  17068.313985  -7122.898473 -20883.154428   -300.297998
PC22  11549.262196  13370.983650 -21585.582417   -970.045073
PC23 -20522.794540 -18675.712586  -2959.869462   -930.204451
PC24   9871.170361 -13134.481885  22547.216054   -965.141598
PC25  -9069.531520 -22745.988270  13359.529328   -735.977066
PC26  20847.840989   2325.672486  18410.356860    737.097206
PC27 -27429.467029   4841.119805  -1889.275277    723.939977
PC28 -20586.591307  -7594.154328 -17243.349230     67.296574
PC29   1708.267219  15946.839412  22825.099100    555.301005
PC30 -18598.576925  15179.359920  14237.058538    498.517211
PC32 -17033.999745   7140.180021  20934.900135   -963.423010
PC33    726.079802 -26263.894174   9446.653177   -965.935240
PC34  17687.137449 -15493.785652 -15025.675906   -402.465795
PC35  20053.565967   7570.906304  17835.543731    276.301633
PC36   8108.240574  22881.446393 -13741.339405   -964.376846
PC37 -21168.634811  -3888.886629 -17736.921112   -911.633949
PC41 -11403.689037 -13841.554191  21437.301173   -966.049008
PC42  12713.351137 -23437.025516  -8228.927630   -970.298568
PC43   -912.446611 -16227.405791 -22695.685469   -923.865234
PC44  27223.319041  -5695.187465   2025.902736    661.202431
PC45  20638.369924  18514.656029   3259.290329    758.287864
PC46  -8416.196736  14300.633379 -22437.574574   -327.332929
*  2022  5 16  8 55  0.00000000
PG01 -21290.161268 -14305.952312  -7867.080382    361.893273
PG02   1681.428262  16156.475983  21642.783201   -653.231316
PG03 -12584.191236 -18529.569836  14254.100236   -246.008834
PG04 -13495.562031  -8490.863979  21263.698667   -166.759028
PG05   5509.729348  25892.692070   -713.735196    -82.021603
PG06 -14385.481680   8879.249385  20570.133248    305.352673
PG07 -25348.134011  -4807.503391  -6914.880097    322.115579
PG08  -5357.301695 -14848.187639 -21350.627813    -68.213048
PG09 -20606.939050   1775.484725  16612.867266   -336.339373
PG10  12291.738825 -11367.453810 -20397.518928   -416.451473
PG12   9290.419552  22268.513998  10963.398722   -216.234084
PG13  -5056.064621  18107.570851 -18843.564117    312.501568
PG14 -13566.743306   9964.339358 -20527.539752   -108.490863
PG15   8168.279343  14307.108438 -21209.519415    -60.846818
PG16    794.939447 -26038.380746   3421.787749   -501.287669
PG17 -22392.850401  14146.281376  -1858.726106    613.257149
PG18  25121.186886   5209.193668  -7100.099859    168.769627
PG19 -19943.758315  16585.898982   4905.980191    157.995654
PG20    -42.568818  24608.249050  10289.822530    514.929062
PG21 -14764.671463 -15688.710629 -15327.396509    161.101685
PG22  17347.760790 -18444.272897   8121.614358    259.959680
PG23  15295.365092    730.333162 -21720.099966    -22.191146
PG24  19154.340259  14831.700382 -11651.346237    240.166301
PG25  15311.793107   9251.844169  19430.135317    325.348078
PG26   6135.266639 -21424.417684  14129.554869    205.968808
PG27   7212.471847 -19820.465149 -16107.547500    203.626604
PG29  20364.457849    -57.012837  17033.784026   -514.153246
PG30 -21734.442066   3016.725093 -15057.916457   -528.068219
PG31  12628.091930 -10622.924087  20772.825125   -177.814936
PG32  20732.196394 -16425.125829   -394.658415   -128.267026
PR01  11204.870314 -22871.834399  -1563.161877      8.748382
PR02    621.019251 -19201.707652  16794.702598    518.514712
PR03 -10052.199077  -4376.819902  23081.632125     56.715117
PR04 -14783.172798  12626.135454  16551.019972    141.737179
PR05 -11616.918953  22705.408619    883.137620     92.942233
PR07  10321.461804   3706.988663 -22984.604943     35.130359
PR08  14785.042168 -12798.607771 -16303.139993    -65.171090
PR09  11978.521068  21722.604490  -5756.498568     55.295491
PR11  12946.833279    323.193719  21983.132378     38.859400
PR12    645.676891 -15866.439259  19982.102444     18.450974
PR13 -11251.109333 -21779.224296   7041.074306    -22.389868
PR14 -17170.092422 -14983.782905 -11468.348577     25.667985
PR15 -12612.675504    384.094734 -22150.040309     96.072295
PR17 -22266.394376  -3839.128701 -11802.142629    526.479308
PR18 -24800.953980   3695.767408   4845.969970    117.007855
PR19 -15553.966583   8646.344929  18268.818331   -189.199965
PR20   6101.305420   9872.025972  22709.781905    -70.689702
PR21  23045.910203   3249.606992  10458.915225   -301.669571
PR22  24496.025451  -3906.060131  -5737.903803   -183.492823
PR24  -7158.223548 -10049.501884 -22313.568385     93.967293
PE02 -15511.241651   6233.894760 -24431.827054    299.496307
PE03 -23978.464225  14180.532818   9990.374562   -558.777233
PE04  15444.154029 -23871.256782   8252.381252  -1029.028902
PE05 -18570.249490  -4037.725840  22701.605967   -181.153184
PE07   2447.064631  19621.037340 -22011.708776   -668.995575
PE08 -15204.279546  23916.702859  -8512.681114   -529.962005
PE09  -2519.820943 -19475.606122  22161.190726   -520.016893
PE10  -1838.491611 -16697.618875 -24383.878371   -513.332471
PE11 -13390.532358 -17016.441840 -20205.188974   3654.711106
PE13  12703.695473  16988.227005  20637.125749    428.714669
PE14 -22841.424270  11074.069470  -4913.908964  -1836.135567
PE15  -9584.705421  13783.077384  24380.502418    745.362226
PE18  20357.911358 -22261.116556  -8409.562266  -1442.984099
PE19  24076.609663 -12228.205176 -12109.962606  -4750.912222
PE21  17372.088242  14478.182339  19097.534102   -734.471946
PE24  -8493.276568 -28311.890028  -1351.047547   -617.712244
PE25 -17326.209837 -14743.839934 -18930.374940   -574.111660
PE26  27673.037704   9771.851715   3842.006400  -1150.481144
PE27   9327.025417  27987.826293   2481.768614   -299.928144
PE30  -4948.437840  24313.037428 -16163.154650   -514.481971
PE31   4143.814086 -24903.421687  15457.759461   -496.700947
PE33  26097.160073  -2473.763021 -13736.820661   -456.582643
PE34 -26003.135975   2641.106074  13882.440615   -517.300006
PE36 -27376.624174 -10200.155512  -4806.480805   -374.363820
PC01 -34316.815790  24470.728416    551.450836    198.707956
PC03 -14815.716412  39432.639614   1057.097292   -551.768322
PC04 -39608.847593  14423.906291    478.562346    128.247441
PC05  21858.501392  35986.248168      5.536342    238.348193
PC06 -15191.147003  25253.245938 -30215.149303     -5.107141
PC07 -11289.845102  40433.274950  -2954.040218   -173.130215
PC08    707.502902  27475.395396  32032.239191    315.344499
PC09  -6386.510529  24920.171212 -33115.438621   -792.354259
PC10  -4779.706337  41398.972100   4649.791806    131.936316
PC11  11051.088660 -16028.047637 -19946.596638    355.333260
PC12  25284.337376 -10216.092263  -5922.391616   -615.373018
PC13   7382.575773  31609.237762  27181.876195    -31.407236
PC14   7649.734171 -26864.436192   -624.940521    476.068011
PC19   -969.828516  26499.070886  -8623.964792    869.412993
PC20 -12234.489424  23668.318938   8259.024724   -917.135267
PC21  16884.085530  -6423.467839 -21255.275179   -300.318859
PC22  11338.207849  14074.706518 -21246.674008   -970.044209
PC23 -20546.055124 -18772.810216  -2044.580234   -930.204526
PC24  10412.430451 -12579.112507  22620.884996   -965.143070
PC25  -8705.975284 -22443.179694  14093.581759   -735.975422
PC26  21269.837883   2784.062030  17856.948291    737.095591
PC27 -27359.694077   4789.495800  -2816.312777    723.941732
PC28 -20006.782088  -7754.721108 -17843.974930     67.297911
PC29    954.424776  16152.679848  22724.300751    555.302552
PC30 -19064.420417  15279.256502  13496.013075    498.517364
PC32 -16855.810741   6439.749306  21303.822358   -963.423333
PC33    835.904744 -26553.654204   8588.147864   -965.935376
PC34  18179.340531 -15598.687689 -14311.350127   -402.463268
PC35  19459.925967   7759.114158  18403.723083    276.306862
PC36   7743.021125  22559.996611 -14463.181189   -964.377078
PC37 -21562.413268  -4342.061150 -17147.665850   -911.632899
PC41 -11197.734881 -14536.917798  21081.885069   -966.049191
PC42  12663.204361 -23141.121635  -9092.546144   -970.300994
PC43   -163.463120 -16427.335462 -22568.529661   -923.864566
PC44  27151.327024  -5632.884769   2949.402102    661.206101
PC45  20672.420240  18615.062283   2342.224611    758.290824
PC46  -8956.138876  13748.836915 -22572.067578   -327.339009
*  2022  5 16  9  0  0.00000000
PG01 -20994.375359 -14236.384932  -8760.973866    361.890810
PG02    925.333624  15951.574191  21849.967329   -653.231226
PG03 -12615.181631 -19063.797952  13511.873489   -246.012881
PG04 -12857.599486  -8994.426394  21448.714306   -166.757940
PG05   5423.561829  25913.509426    241.759825    -82.022073
PG06 -15095.162131   8581.414330  20185.578828    305.357106
PG07 -25561.103773  -4975.084644  -6021.312874    322.115509
PG08  -4726.681188 -15354.021368 -21129.914261    -68.213804
PG09 -20149.248143   1312.890850  17203.534654   -336.338490
PG10  12449.675460 -10588.205174 -20724.773079   -416.455836
PG12   9261.078638  22684.960684  10126.293323   -216.235831
PG13  -5675.768102  18436.121660 -18332.539740    312.503762
PG14 -13691.014966   9184.980921 -20809.270096   -108.491357
PG15   7612.147918  14856.586261 -21024.999798    -60.845782
PG16    893.843723 -25884.474737   4373.600709   -501.288592
PG17 -22346.824017  14030.830060  -2816.624988    613.258574
PG18  25329.157915   5366.492355  -6187.388212    168.766569
PG19 -20134.300368  16622.068254   3958.257857    157.997074
PG20   -247.845017  24248.329461  11102.385076    514.928914
PG21 -14151.420807 -15563.579951 -15972.046546    161.101925
PG22  17622.309102 -18533.976051   7226.411122    259.961552
PG23  15439.401250   1540.688531 -21578.295390    -22.191886
PG24  18707.894858  14783.651539 -12419.847430    240.164253
PG25  15398.858947   9996.152521  19002.305651    325.349554
PG26   6338.543394 -20894.123340  14822.239590    205.969559
PG27   7708.139987 -20151.445377 -15433.115524    203.628386
PG29  19844.630948    353.661350  17629.475988   -514.154328
PG30 -22230.695118   2738.478205 -14382.670806   -528.068654
PG31  13353.763996 -10304.127544  20493.147365   -177.815465
PG32  20761.544052 -16329.077144  -1348.113001   -128.269652
PR01  11129.559284 -22810.692853  -2627.068999      8.748511
PR02    878.108870 -19824.016303  16039.505553    518.515052
PR03  -9651.170603  -5231.352890  23073.487181     56.715361
PR04 -14451.496844  12016.420618  17282.903608    141.737679
PR05 -11541.600009  22677.581344   1954.830225     92.942397
PR07   9917.175453   4565.062016 -23009.352098     35.130503
PR08  14461.447757 -12189.098105 -17041.562739    -65.171277
PR09  11850.467119  21495.925741  -6780.626313     55.295924
PR11  13484.237277   1039.545093  21634.537999     38.859217
PR12   1106.069056 -15175.906319  20492.826566     18.451002
PR13 -11104.236829 -21502.053504   8051.409009    -22.389874
PR14 -17462.132853 -15330.939075 -10531.765908     25.667959
PR15 -13144.030776   -348.535019 -21839.887093     96.072208
PR17 -21758.644880  -3822.714148 -12719.588349    526.480277
PR18 -24972.224045   3780.832067   3783.997683    117.008068
PR19 -16289.118550   8729.148096  17575.908899   -189.200635
PR20   5162.056334   9897.853419  22931.622565    -70.689994
PR21  22592.346255   3219.858444  11412.888964   -301.670599
PR22  24704.942315  -3990.949086  -4680.133172   -183.493505
PR24  -6236.403473 -10099.994400 -22566.169520     93.967754
PE02 -15707.715986   5524.704530 -24476.525552    299.497028
PE03 -23752.997033  13963.537188  10802.330717   -558.778425
PE04  15599.232240 -24048.303895   7401.649148  -1029.031385
PE05 -18089.300568  -4528.193559  22995.678765   -181.152136
PE07   1993.389964  20096.486170 -21625.072174   -668.996704
PE08 -15361.489385  24103.605679  -7661.141226   -529.963967
PE09  -2067.436853 -19956.809737  21776.813152   -520.020828
PE10  -1124.456754 -16515.228799 -24550.958828   -513.333215
PE11 -12799.115740 -16842.055795 -20727.702379   3654.676528
PE13  12098.168885  16812.255062  21139.216021    428.714741
PE14 -22927.644024  10858.851880  -5843.591113  -1836.132251
PE15 -10298.433174  13620.363094  24180.369732    745.361530
PE18  20413.321494 -22321.314806  -7655.105457  -1442.970716
PE19  23803.392984 -11968.705547 -12883.800291  -4751.103486
PE21  17543.655374  15018.102242  18514.994853   -734.472624
PE24  -8525.570676 -28330.510451   -442.203589   -617.718502
PE25 -17496.527657 -15278.902751 -18340.253030   -574.112077
PE26  27557.822126   9698.188791   4749.183924  -1150.494373
PE27   9371.172960  28038.765077   1574.671518   -299.930750
PE30  -5062.048652  23829.817887 -16833.783441   -514.491175
PE31   4252.169018 -24439.853174  16152.890970   -496.701139
PE33  26498.229729  -2419.755330 -12956.058465   -456.582551
PE34 -26408.956578   2586.497515  13105.490839   -517.300585
PE36 -27234.562156 -10114.073535  -5710.464267   -374.365432
PC01 -34316.955381  24470.060974    553.829822    198.720748
PC03 -14816.939413  39432.344064   1076.635040   -551.766208
PC04 -39609.006245  14423.553726    471.220053    128.277574
PC05  21856.859943  35987.998903     29.330241    238.350477
PC06 -15481.570473  25503.081243 -29859.134037     -5.084550
PC07 -10961.544314  40466.016370  -3661.115057   -173.144950
PC08    586.011379  27026.148587  32412.818522    315.350461
PC09  -6748.414714  25080.241270 -32931.773583   -792.364924
PC10  -4471.334568  41501.816957   3941.074036    131.935865
PC11  11710.776648 -16182.441142 -19441.351746    355.340230
PC12  25469.701150 -10250.221363  -5002.365408   -615.371226
PC13   7350.787608  31175.746324  27685.167732    -31.403980
PC14   7671.709100 -26819.397920  -1555.597123    476.070588
PC19  -1069.091536  26764.680236  -7750.294608    869.411889
PC20 -12189.362270  23372.853210   9124.823007   -917.139942
PC21  16710.977937  -5708.677626 -21592.270286   -300.339721
PC22  11144.467888  14770.760561 -20872.650911   -970.043344
PC23 -20548.982196 -18847.325623  -1125.915818   -930.204601
PC24  10965.576642 -12032.930577  22657.189844   -965.144542
PC25  -8318.728541 -22130.445376  14804.340165   -735.973778
PC26  21686.509300   3220.841384  17274.079626    737.093976
PC27 -27260.366185   4728.566478  -3738.706901    723.943488
PC28 -19410.917606  -7931.924267 -18415.150017     67.299248
PC29    208.773174  16372.371917  22585.957601    555.304098
PC30 -19503.520853  15381.056726  12732.701358    498.517517
PC32 -16688.884330   5724.234325  21637.628245   -963.423655
PC33    932.652322 -26816.872054   7715.486038   -965.935512
PC34  18645.576842 -15706.268805 -13573.393781   -402.460742
PC35  18852.017150   7964.489163  18941.456543    276.312090
PC36   7354.423945  22228.548053 -15161.116977   -964.377310
PC37 -21950.200076  -4773.033599 -16530.055162   -911.631849
PC41 -11008.989996 -15223.990947  20691.832495   -966.049375
PC42  12611.794544 -22815.851667  -9941.148014   -970.303421
PC43    576.670151 -16640.619931 -22404.158576   -923.863898
PC44  27050.359835  -5560.173145   3868.021712    661.209771
PC45  20686.168621  18692.634795   1421.296814    758.293784
PC46  -9509.560267  13204.849623 -22669.304590   -327.345089
*  2022  5 16  9  5  0.00000000
PG01 -20666.491090 -14160.850557  -9638.605161    361.888344
PG02    159.306705  15758.763559  22017.638308   -653.231150
PG03 -12650.786817 -19569.168965  12743.759261   -246.016930
PG04 -12223.582798  -9512.936026  21592.742094   -166.756866
PG05   5329.678285  25900.572717   1196.787560    -82.022499
PG06 -15796.008571   8302.242367  19762.669104    305.361469
PG07 -25745.267266  -5127.010235  -5116.431112    322.115640
PG08  -4111.506167 -15865.013576 -20868.675761    -68.214376
PG09 -19683.205670    828.191104  17761.141541   -336.337603
PG10  12623.565107  -9800.628545 -21011.597462   -416.460208
PG12   9235.873507  23069.787575   9269.694004   -216.237565
PG13  -6272.999388  18765.031434 -17786.622182    312.505746
PG14 -13829.863396   8398.168856 -21051.112912   -108.491866
PG15   7069.672132  15409.669514 -20801.503182    -60.844893
PG16    998.893106 -25696.173702   5316.754374   -501.289722
PG17 -22274.136929  13892.556454  -3769.115342    613.259815
PG18  25507.609983   5507.698547  -5262.908818    168.763465
PG19 -20294.035067  16641.471625   3002.823431    157.998724
PG20   -469.065733  23863.490379  11893.952046    514.928429
PG21 -13512.016159 -15443.004412 -16585.599499    161.102246
PG22  17868.013176 -18608.505613   6317.395525    259.963516
PG23  15596.597458   2342.246971 -21395.264939    -22.192653
PG24  18233.760355  14735.526963 -13165.419200    240.162195
PG25  15495.512996  10721.787937  18537.525156    325.351018
PG26   6556.159373 -20342.255474  15485.993663    205.970328
PG27   8178.373218 -20474.476635 -14729.024846    203.630160
PG29  19314.714245    786.795320  18191.365676   -514.155591
PG30 -22707.100656   2477.614280 -13680.069424   -528.069085
PG31  14073.793404 -10002.126723  20174.156861   -177.815866
PG32  20765.272845 -16209.899143  -2298.952956   -128.272263
PR01  11039.133248 -22707.581039  -3685.302923      8.748542
PR02   1106.986571 -20423.635934  15249.671442    518.515795
PR03  -9271.589957  -6094.222934  23015.739723     56.715686
PR04 -14123.033302  11372.118988  17977.544489    141.738153
PR05 -11449.023085  22607.983443   3022.303398     92.942427
PR07   9533.861739   5432.641815 -22984.144705     35.130452
PR08  14140.768212 -11544.827002 -17742.937798    -65.171200
PR09  11691.760539  21239.108493  -7790.022539     55.296498
PR11  14029.766814   1730.455091  21239.224466     38.859062
PR12   1594.925250 -14480.672450  20959.349028     18.451064
PR13 -10925.899662 -21195.789089   9044.331395    -22.389958
PR14 -17739.159738 -15639.860222  -9572.430093     25.667676
PR15 -13684.755145  -1057.120573 -21482.452870     96.072087
PR17 -21213.834122  -3822.881219 -13609.489221    526.481285
PR18 -25097.931012   3866.059929   2713.874694    117.008499
PR19 -16992.853792   8828.736603  16844.995212   -189.200668
PR20   4215.787193   9948.276076  23103.890175    -70.690336
PR21  22099.836268   3205.397535  12342.215000   -301.671505
PR22  24868.224759  -4077.214311  -3612.186919   -183.494258
PR24  -5306.799592 -10173.978638 -22769.948851     93.968605
PE02 -15920.936980   4819.483256 -24487.382611    299.497749
PE03 -23516.015445  13723.779418  11599.336041   -558.779622
PE04  15732.795765 -24209.922428   6540.682476  -1029.033886
PE05 -17613.835585  -5035.495471  23257.965800   -181.151079
PE07   1558.741418  20573.160105 -21208.490152   -668.997851
PE08 -15496.939681  24275.072870  -6798.993633   -529.965927
PE09  -1634.272689 -20439.365397  21362.346719   -520.024768
PE10   -401.787094 -16349.359425 -24684.119121   -513.333970
PE11 -12188.761941 -16678.767109 -21221.592728   3654.642003
PE13  11474.245955  16647.964312  21612.053915    428.714814
PE14 -22987.933024  10629.949944  -6761.396897  -1836.128909
PE15 -11009.555604  13476.507797  23946.799705    745.360848
PE18  20452.051513 -22367.890464  -6891.608486  -1442.957341
PE19  23520.480542 -11686.199781 -13639.805698  -4751.294935
PE21  17722.512094  15536.767902  17906.844130   -734.473319
PE24  -8550.363000 -28322.202285    467.252421   -617.724746
PE25 -17673.953280 -15792.527200 -17724.753050   -574.112496
PE26  27414.371725   9621.407795   5649.790363  -1150.507610
PE27   9408.483520  28062.571104    665.397462   -299.933361
PE30  -5192.587534  23330.420795 -17481.154480   -514.500396
PE31   4377.335642 -23959.291110  16825.683915   -496.701327
PE33  26877.344258  -2380.626638 -12157.364792   -456.582463
PE34 -26792.928278   2546.827249  12310.402956   -517.301168
PE36 -27064.070056 -10025.690232  -6606.554490   -374.367054
PC01 -34317.108443  24469.388457    555.943480    198.733560
PC03 -14818.160885  39432.066097   1095.656801   -551.764100
PC04 -39609.168464  14423.203346    463.651925    128.307666
PC05  21855.251384  35989.748295     53.110512    238.352782
PC06 -15760.811791  25765.420416 -29488.874963     -5.062088
PC07 -10632.097337  40484.254684  -4366.427321   -173.159756
PC08    444.989056  26582.685354  32777.932627    315.356279
PC09  -7102.923836  25255.794512 -32732.095693   -792.375671
PC10  -4158.729928  41590.736290   3230.438241    131.935346
PC11  12349.711687 -16346.190324 -18903.906992    355.347384
PC12  25623.815586 -10279.762236  -4074.081230   -615.369455
PC13   7300.117310  30744.242306  28175.371803    -31.400527
PC14   7687.370573 -26743.893775  -2483.694596    476.073111
PC19  -1156.073349  27002.885747  -6863.799762    869.410792
PC20 -12143.494467  23047.950186   9975.539523   -917.144585
PC21  16549.834847  -4979.871292 -21893.579814   -300.360553
PC22  10967.898528  15457.572300 -20464.128895   -970.042477
PC23 -20530.602841 -18900.083099   -205.392958   -930.204682
PC24  11529.533996 -11497.074491  22656.072572   -965.145989
PC25  -7907.842696 -21809.188972  15490.630425   -735.972126
PC26  22096.418870   3635.763842  16662.714622    737.092363
PC27 -27132.036980   4657.122567  -4654.937307    723.945250
PC28 -18800.434839  -8126.227467 -18955.932270     67.300572
PC29   -527.220493  16605.267642  22410.298787    555.305630
PC30 -19915.310953  15483.460115  11948.383934    498.517660
PC32 -16534.048233   4994.983674  21935.769968   -963.423969
PC33   1017.389560 -27052.689839   6830.105847   -965.935647
PC34  19085.207665 -15815.250220 -12813.023344   -402.458206
PC35  18231.314815   8187.382622  19447.856115    276.317305
PC36   6942.497936  21888.509706 -15833.991721   -964.377542
PC37 -22330.563119  -5181.591034 -15885.110159   -911.630811
PC41 -10837.275992 -15901.222441  20267.781540   -966.049554
PC42  12560.455754 -22461.564436 -10773.328845   -970.305870
PC43   1306.517121 -16866.588943 -22202.840726   -923.863236
PC44  26921.015417  -5475.882835   4780.241409    661.213421
PC45  20678.617431  18748.192733    498.025556    758.296751
PC46 -10075.442990  12669.874799 -22729.122045   -327.351171
*  2022  5 16  9 10  0.00000000
PG01 -20306.760194 -14080.871378 -10498.358083    361.885878
PG02   -615.089538  15578.724945  22145.526484   -653.231073
PG03 -12689.686500 -20044.803369  11951.242125   -246.020978
PG04 -11595.048186 -10045.439846  21695.497647   -166.755792
PG05   5226.739204  25854.234965   2149.500262    -82.022925
PG06 -16486.210977   8041.705380  19302.210567    305.365832
PG07 -25899.796672  -5264.364253  -4201.953311    322.115772
PG08  -3512.848052 -16379.699651 -20567.374195    -68.214948
PG09 -19210.435516    321.754711  18284.609183   -336.336716
PG10  12813.489959  -9006.594666 -21257.456948   -416.464579
PG12   9213.462301  23422.335745   8395.269618   -216.239299
PG13  -6846.915702  19092.803080 -17206.825266    312.507730
PG14 -13983.382640   7605.678586 -21252.614371   -108.492375
PG15   6541.709244  15964.946980 -20539.397685    -60.844004
PG16   1111.421638 -25474.017288   6249.373035   -501.290852
PG17 -22175.838672  13730.468970  -4714.355559    613.261055
PG18  25655.611155   5633.923815  -4328.420292    168.760362
PG19 -20423.528755  16642.776182   2041.544012    158.000375
PG20   -706.981460  23454.975458  12663.019478    514.927944
PG21 -12847.540219 -15328.188256 -17166.760312    161.102566
PG22  18085.156088 -18666.436225   5396.283872    259.965479
PG23  15766.314106   3133.299988 -21171.368973    -22.193421
PG24  17732.619844  14688.597372 -13886.692413    240.160137
PG25  15600.801627  11427.313275  18036.741419    325.352482
PG26   6788.710683 -19770.282364  16119.532798    205.971097
PG27   8622.854876 -20787.918209 -13996.589350    203.631935
PG29  18776.438490   1242.169131  18718.366570   -514.156854
PG30 -23162.261046   2233.608772 -12951.466540   -528.069515
PG31  14786.441380  -9717.097540  19816.518156   -177.816267
PG32  20744.388130 -16066.649698  -3245.331846   -128.274873
PR01  10935.589703 -22562.052762  -4735.578028      8.748574
PR02   1308.308797 -20998.324866  14426.895738    518.516538
PR03  -8914.400417  -6963.026663  22908.505643     56.716011
PR04 -13799.821817  10694.498430  18633.449888    141.738628
PR05 -11341.186464  22496.024233   4083.253467     92.942458
PR07   9172.535544   6307.321355 -22909.044196     35.130401
PR08  13825.036653 -10867.055398 -18405.735236    -65.171124
PR09  11501.390730  20953.951334  -8782.494335     55.297072
PR11  14581.357279   2394.451716  20798.042209     38.858907
PR12   2111.578578 -13783.138823  21380.668474     18.451127
PR13 -10715.165445 -20862.341394  10017.693049    -22.390041
PR14 -17999.040392 -15910.732445  -8592.414986     25.667393
PR15 -14232.851372  -1740.100828 -21078.512839     96.071966
PR17 -20633.644421  -3841.215138 -14469.919984    526.482294
PR18 -25177.902755   3949.310405   1637.905853    117.008931
PR19 -17663.287835   8943.526858  16077.657958   -189.200702
PR20   3265.171929  10023.460706  23226.219206    -70.690679
PR21  21569.912003   3207.918992  13244.885048   -301.672412
PR22  24985.574243  -4162.704635  -2536.385714   -183.495012
PR24  -4372.009977 -10271.614244 -22924.466745     93.969456
PE02 -16150.507702   4119.592409 -24464.382113    299.498471
PE03 -23268.736833  13460.999976  12380.287958   -558.780819
PE04  15845.421699 -24355.036095   5670.671377  -1029.036386
PE05 -17145.005509  -5558.908099  23488.105124   -181.150021
PE07   1143.538589  21049.785131 -20762.539276   -668.998998
PE08 -15611.207312  24430.009799  -5927.432150   -529.967887
PE09  -1220.750714 -20921.987262  20918.364382   -520.028709
PE10    328.130919 -16200.508173 -24783.175472   -513.334725
PE11 -11560.528156 -16527.528600 -21686.177915   3654.607477
PE13  10833.023428  16496.285071  22054.985871    428.714886
PE14 -23023.760614  10387.059875  -7665.741542  -1836.125568
PE15 -11716.605027  13351.495771  23680.115918    745.360165
PE18  20474.413758 -22399.781782  -6119.878990  -1442.943966
PE19  23229.137576 -11380.546700 -14376.931994  -4751.486384
PE21  17907.549797  16033.415308  17273.923185   -734.474013
PE24  -8566.460063 -28287.325768   1376.060868   -617.730991
PE25 -17857.371356 -16283.961537 -17084.726523   -574.112914
PE26  27242.708370   9542.813259   6542.579544  -1150.520846
PE27   9437.742674  28059.548507   -244.796315   -299.935971
PE30  -5340.618277  22816.050596 -18104.373654   -514.509617
PE31   4519.918652 -23462.919814  17475.208467   -496.701516
PE33  27233.529053  -2355.430199 -11341.844593   -456.582375
PE34 -27154.071069   2521.153698  11498.277683   -517.301751
PE36 -26865.230366  -9936.327823  -7493.512845   -374.368676
PC01 -34317.274934  24468.711234    557.790781    198.746372
PC03 -14819.380380  39431.806499   1114.153470   -551.761993
PC04 -39609.334112  14422.855263    455.861573    128.337759
PC05  21853.676171  35991.495711     76.865724    238.355087
PC06 -16028.336396  26039.764869 -29104.551046     -5.039627
PC07 -10302.140632  40487.953996  -5069.637552   -173.174563
PC08    284.707326  26145.852535  33127.405790    315.362097
PC09  -7449.366805  25446.497925 -32516.510643   -792.386417
PC10  -3842.507573  41665.550554   2518.229781    131.934826
PC11  12966.759819 -16518.173806 -18335.157668    355.354539
PC12  25746.735748 -10303.315704  -3139.072159   -615.367684
PC13   7230.669295  30315.546240  28652.255832    -31.397074
PC14   7698.035774 -26637.759832  -3407.705573    476.075634
PC19  -1231.888261  27212.897852  -5965.948063    869.409694
PC20 -12098.221819  22693.992255  10809.769916   -917.149229
PC21  16401.426017  -4238.444267 -22158.702769   -300.381385
PC22  10808.267452  16133.587225 -20021.780893   -970.041610
PC23 -20490.006683 -18931.973684    715.468591   -930.204763
PC24  12103.166504 -10972.622070  22617.536979   -965.147437
PC25  -7473.458461 -21480.819987  16151.318971   -735.970473
PC26  22498.129344   4028.671268  16023.863870    737.090749
PC27 -26975.345999   4573.993176  -5563.494055    723.947012
PC28 -18176.806313  -8338.010678 -19465.429648     67.301896
PC29  -1252.130583  16850.640297  22197.615129    555.307162
PC30 -20299.312900  15585.142616  11144.355839    498.517803
PC32 -16392.055800   4253.396420  22197.758444   -963.424283
PC33   1091.233320 -27260.329404   5933.466455   -965.935782
PC34  19497.681938 -15924.325465 -12031.492543   -402.455671
PC35  17599.322796   8428.060141  19922.085834    276.322519
PC36   6507.381291  21541.296697 -16480.691723   -964.377775
PC37 -22702.071735  -5567.609501 -15213.897243   -911.629773
PC41 -10682.327122 -16567.081867  19810.425995   -966.049732
PC42  12510.504753 -22078.701056 -11587.710900   -970.308319
PC43   2024.684593 -17104.495386 -21964.905510   -923.862573
PC44  26763.975574  -5378.885755   5684.551530    661.217071
PC45  20648.831266  18782.623291   -426.066654    758.299719
PC46 -10652.702935  12145.059316 -22751.418103   -327.357253
*  2022  5 16  9 15  0.00000000
PG01 -19915.541496 -13997.960588 -11338.650794    361.883433
PG02  -1396.255425  15412.049459  22233.430249   -653.231100
PG03 -12730.519486 -20489.924036  11135.851793   -246.025028
PG04 -10973.480854 -10590.898139  21756.775193   -166.754702
PG05   5113.436514  25774.956837   3098.052336    -82.023216
PG06 -17163.977738   7799.669657  18805.080369    305.370182
PG07 -26023.953285  -5388.286010  -3279.609160    322.115938
PG08  -2931.691520 -16896.562847 -20226.549542    -68.215379
PG09 -18732.553514   -205.946435  18772.924265   -336.335861
PG10  13019.427820  -8207.983848 -21461.898297   -416.468951
PG12   9192.472667  23742.054152   7504.719698   -216.240918
PG13  -7396.771980  19417.905053 -16594.228589    312.509753
PG14 -14151.567915   6809.294934 -21413.398197   -108.492867
PG15   6029.035465  16520.964413 -20239.121851    -60.843276
PG16   1232.725844 -25218.657623   7169.599695   -501.291729
PG17 -22053.058116  13543.659215  -5650.511565    613.262435
PG18  25772.322215   5746.339692  -3385.700042    168.757277
PG19 -20523.451076  16624.703667   1076.294587    158.001971
PG20   -962.262978  23024.092360  13408.124504    514.927769
PG21 -12159.172600 -15220.279850 -17714.290725    161.102720
PG22  18274.121774 -18706.380366   4464.821735    259.967353
PG23  15947.819903   3912.184887 -20907.045489    -22.194175
PG24  17205.245405  14644.098118 -14582.341857    240.158002
PG25  15713.698598  12111.368082  17500.970544    325.353936
PG26   7036.706807 -19179.726680  16721.633747    205.971853
PG27   9041.374983 -21090.130302 -13237.181470    203.633712
PG29  18231.535125   1719.454639  19209.458624   -514.157800
PG30 -23594.834266   2005.852502 -12198.263585   -528.069938
PG31  15489.977960  -9449.114055  19420.967981   -177.816661
PG32  20699.971742 -15898.468622  -4185.410050   -128.277491
PR01  10820.964239 -22373.821367  -5775.625709      8.748737
PR02   1482.874538 -21545.914347  13572.946106    518.516798
PR03  -8580.401625  -7835.311848  22752.006689     56.716112
PR04 -13483.834262   9984.969965  19249.210576    141.739203
PR05 -11220.136341  22341.272561   5135.391184     92.942725
PR07   8834.068023   7186.641270 -22784.220695     35.130663
PR08  13516.220028 -10157.189241 -19028.509108    -65.171318
PR09  11278.481701  20642.342690  -9755.885802     55.297598
PR11  15136.872211   3030.199908  20311.940741     38.858531
PR12   2655.211270 -13085.677502  21755.881001     18.451183
PR13 -10471.241875 -20503.704462  10969.387662    -22.390424
PR14 -18239.682593 -16143.898340  -7593.838860     25.667462
PR15 -14786.244526  -2396.047061 -20628.942957     96.071885
PR17 -20019.884854  -3879.194128 -15299.019582    526.483309
PR18 -25212.137112   4028.442348    558.408687    117.009307
PR19 -18298.663928   9071.830027  15275.556588   -189.201235
PR20   2312.895038  10123.415175  23298.352118    -70.691580
PR21  21004.240185   3229.019006  14118.948177   -301.673329
PR22  25056.865113  -4245.260995  -1455.068127   -183.495671
PR24  -3434.644963 -10392.907091 -23029.390224     93.969943
PE02 -16395.957338   3426.369718 -24407.554718    299.499193
PE03 -23012.397630  13175.013859  13144.106196   -558.782024
PE04  15937.752240 -24482.610192   4792.818587  -1029.038863
PE05 -16683.922194  -6097.643914  23685.779192   -181.148972
PE07    748.127348  21525.070554 -20287.836829   -669.000154
PE08 -15704.935377  24567.363565  -5047.663621   -529.969863
PE09   -827.218801 -21403.372545  20445.479813   -520.032658
PE10   1063.884217 -16069.095796 -24847.991153   -513.335461
PE11 -10915.528099 -16389.234655 -22120.816227   3654.572954
PE13  10175.653052  16358.087039  22467.399759    428.714959
PE14 -23036.633570  10129.937499  -8555.137799  -1836.122224
PE15 -12418.119927  13245.230141  23380.687700    745.359473
PE18  20480.762398 -22415.934240  -5340.750856  -1442.930578
PE19  22930.641514 -11051.681761 -15094.158448  -4751.677878
PE21  18097.622372  16507.349703  16617.107537   -734.474695
PE24  -8572.693714 -28226.316988   2282.962936   -617.737244
PE25 -18045.629749 -16752.523723 -16421.058940   -574.113316
PE26  27042.936564   9463.708602   7426.316112  -1150.534094
PE27   9457.758268  28030.078327  -1154.651301   -299.938602
PE30  -5506.635361  22287.948336 -18702.580198   -514.518844
PE31   4680.454315 -22951.962820  18100.567007   -496.701705
PE33  27565.872886  -2343.165394 -10510.626179   -456.582283
PE34 -27491.468060   2508.481112  10670.239289   -517.302327
PE36 -26638.208938  -9847.303968  -8370.113330   -374.370307
PC01 -34317.454802  24468.029678    559.370825    198.759182
PC03 -14820.597423  39431.566048   1132.116196   -551.759869
PC04 -39609.503049  14422.509587    447.852714    128.367750
PC05  21852.134754  35993.240537    100.584461    238.357385
PC06 -16283.632054  26325.593154 -28706.347876     -5.017122
PC07  -9972.311633  40477.106380  -5770.407324   -173.189315
PC08    105.474349  25716.484320  33461.069699    315.368022
PC09  -7787.088006  25651.989537 -32285.131855   -792.397026
PC10  -3523.290074  41726.107548   1804.795033    131.934265
PC11  13560.863639 -16697.212796 -17736.050753    355.361604
PC12  25838.614294 -10319.494169  -2198.882060   -615.365925
PC13   7142.583640  29890.473265  29115.593432    -31.393859
PC14   7705.032780 -26500.925605  -4326.109068    476.078156
PC19  -1297.696469  27394.010161  -5058.225914    869.408580
PC20 -12054.860710  22311.453915  11626.137413   -917.153903
PC21  16266.444243  -3485.839016 -22387.197948   -300.402224
PC22  10665.255040  16797.275478 -19546.335908   -970.040726
PC23 -20426.349785 -18943.951294   1635.148577   -930.204873
PC24  12685.281152 -10460.586716  22541.648668   -965.148904
PC25  -7015.805804 -21146.748213  16785.314657   -735.968815
PC26  22890.208149   4399.494183  15358.583115    737.089152
PC27 -26791.016139   4478.050866  -6462.880080    723.948782
PC28 -17541.534668  -8567.568291 -19942.801758     67.303220
PC29  -1964.577968  17107.687182  21948.258634    555.308694
PC30 -20655.139802  15684.762099  10321.944458    498.517979
PC32 -16263.583020   3500.917159  22423.164124   -963.424600
PC33   1155.345441 -27439.095318   5027.045642   -965.935909
PC34  19882.538014 -16032.165793 -11230.090295   -402.453120
PC35  16957.567898   8686.700197  20363.363149    276.327753
PC36   6049.301479  21188.324724 -17100.146496   -964.377979
PC37 -23063.302293  -5931.054002 -14517.526338   -911.628721
PC41 -10543.791632 -17220.065159  19320.514252   -966.049909
PC42  12463.235446 -21667.793575 -12382.945410   -970.310752
PC43   2729.827182 -17353.518138 -21690.742702   -923.861888
PC44  26580.003242  -5268.100427   6579.455427    661.220719
PC45  20595.940936  18796.877846  -1349.455925    758.302680
PC46 -11240.193628  11631.489467 -22736.152828   -327.363326
*  2022  5 16  9 20  0.00000000
PG01 -19493.299837 -13913.615621 -12157.938361    361.880988
PG02  -2182.560242  15259.236321  22281.216127   -653.231126
PG03 -12771.890150 -20903.858851  10299.160100   -246.029079
PG04 -10360.309174 -11148.188334  21776.448037   -166.753612
PG05   4988.500188  25663.304625   4040.604038    -82.023507
PG06 -17827.542729   7575.897062  18272.224687    305.374532
PG07 -26117.090331  -5499.964278  -2351.136412    322.116104
PG08  -2368.930849 -17414.040408 -19846.819133    -68.215811
PG09 -18251.160644   -754.338951  19225.140924   -336.335005
PG10  13241.251948  -7406.678440 -21624.550890   -416.473323
PG12   9171.508469  24028.501325   6599.771017   -216.242537
PG13  -7921.923382  19738.777919 -15949.975687    312.511776
PG14 -14334.315360   6010.805217 -21533.166312   -108.493360
PG15   5532.343221  17076.230020 -19901.184266    -60.842548
PG16   1364.057937 -24930.856690   8075.600188   -501.292606
PG17 -21906.998476  13331.307010  -6575.760498    613.263816
PG18  25857.000344   5846.171855  -2436.540958    168.754192
PG19 -20594.571238  16586.036619    108.954175    158.003568
PG20  -1235.497656  22572.207456  14127.848074    514.927593
PG21 -11448.186022 -15120.365888 -18227.012590    161.102874
PG22  18435.393081 -18726.995014   3524.780776    259.969227
PG23  16140.295069   4677.291045 -20602.809217    -22.194929
PG24  16652.495515  14603.223664 -15251.088372    240.155868
PG25  15833.110015  12772.673540  16931.294767    325.355390
PG26   7300.567685 -18572.159185  17291.136720    205.972608
PG27   9433.830627 -21379.481293 -12452.229820    203.635490
PG29  17681.729080   2218.216071  19663.690301   -514.158747
PG30 -24003.539260   1793.655148 -11421.906464   -528.070361
PG31  16182.688768  -9198.148983  18988.313452   -177.817055
PG32  20633.176843 -15704.582250  -5117.358500   -128.280110
PR01  10697.320089 -22142.761670  -6803.199276      8.748900
PR02   1631.620634 -22064.318428  12689.658686    518.517058
PR03  -8270.246345  -8708.587793  22546.570077     56.716212
PR04 -13176.965303   9245.082230  19823.503792    141.739778
PR05 -11087.956335  22143.459361   6176.446657     92.942991
PR07   8519.183055   8068.100118 -22609.952585     35.130926
PR08  13216.209526  -9416.773976 -19609.900699    -65.171512
PR09  11022.297262  20306.251588 -10708.082813     55.298125
PR11  15694.112994   3636.506732  19781.966643     38.858155
PR12   3224.857558 -12390.620941  22084.182042     18.451240
PR13 -10193.481534 -20121.946442  11897.355607    -22.390806
PR14 -18459.044889 -16339.854411  -6578.859824     25.667531
PR15 -15342.791409  -3023.668527 -20134.718022     96.071805
PR17 -19374.483301  -3938.181560 -16094.995188    526.484324
PR18 -25200.801681   4101.325068   -522.291548    117.009684
PR19 -18897.360425   9211.860628  14440.425729   -189.201768
PR20   1361.640103  10247.988245  23320.139848    -70.692481
PR21  20404.615218   3270.186789  14962.515030   -301.674247
PR22  25082.144988  -4322.727680   -370.585445   -183.496331
PR24  -2497.316007 -10537.708979 -23084.493668     93.970431
PE02 -16656.742750   2741.124756 -24316.977830    299.499915
PE03 -22748.248923  12865.711494  13889.734280   -558.783228
PE04  16010.492216 -24591.655335   3908.337785  -1029.041339
PE05 -16231.654632  -6650.853838  23850.715298   -181.147924
PE07    372.778893  21997.713422 -19785.039957   -669.001309
PE08 -15778.830702  24686.126794  -4160.906239   -529.971840
PE09   -453.949473 -21882.205957  19944.346556   -520.036608
PE10   1804.037762 -15955.464930 -24878.476674   -513.336198
PE11 -10254.928369 -16264.718036 -22524.907226   3654.538430
PE13   9503.337813  16234.176188  22848.725716    428.715032
PE14 -23028.086309   9858.397940  -9428.194578  -1836.118881
PE15 -13112.649820  13157.533344  23048.929615    745.358780
PE18  20471.493064 -22415.303289  -4555.085192  -1442.917190
PE19  22626.277451 -10699.617541 -15790.491848  -4751.869372
PE21  18291.550316  16957.947767  15937.305767   -734.475377
PE24  -8567.925480 -28139.686291   3186.702354   -617.743497
PE25 -18237.543682 -17197.603555 -15734.668533   -574.113718
PE26  26815.243196   9385.391338   8299.777244  -1150.547342
PE27   9467.364829  27974.617103  -2062.909445   -299.941232
PE30  -5691.062002  21747.387475 -19274.947877   -514.528072
PE31   4859.408365 -22427.678730  18700.895368   -496.701894
PE33  27873.531022  -2342.781484  -9664.859664   -456.582191
PE34 -27804.268592   2507.763297   9827.434032   -517.302903
PE36 -26383.254529  -9759.926942  -9235.144264   -374.371937
PC01 -34317.647984  24467.344163    560.682838    198.771992
PC03 -14821.811511  39431.345519   1149.536384   -551.757745
PC04 -39609.675136  14422.166424    439.629173    128.397741
PC05  21850.627577  35994.982170    124.255324    238.359683
PC06 -16526.209838  26622.361963 -28294.457580     -4.994618
PC07  -9643.247511  40451.731897  -6468.399412   -173.204067
PC08    -92.365536  25295.400657  33778.763539    315.373948
PC09  -8115.448551  25871.879132 -32038.080401   -792.407635
PC10  -3201.706201  41772.282722   1090.481214    131.933704
PC11  14131.045927 -16882.075912 -17107.583299    355.368669
PC12  25899.700648 -10326.927486  -1255.063034   -615.364165
PC13   7036.035819  29469.831584  29565.164509    -31.390644
PC14   7709.694920 -26333.414508  -5237.392962    476.080678
PC19  -1354.699002  27545.602175  -4142.135829    869.407466
PC20 -12014.702564  21900.900216  12423.295096   -917.158578
PC21  16145.502597  -2723.539915 -22578.684690   -300.423063
PC22  10538.455934  17447.137450 -19038.577818   -970.039842
PC23 -20338.858297 -18937.028613   2552.128769   -930.204984
PC24  13274.632224  -9961.913822  22428.534925   -965.150371
PC25  -6535.203572 -20808.378160  17391.570569   -735.967157
PC26  23271.232931   4748.251515  14667.971507    737.087556
PC27 -26579.850782   4368.216546  -7351.613653    723.950552
PC28 -16896.147116  -8815.107579 -20387.261236     67.304544
PC29  -2663.234911  17375.532711  21662.641921    555.310227
PC30 -20982.496802  15780.963924   9482.507337    498.518155
PC32 -16149.225863   2739.030881  22611.617678   -963.424917
PC33   1210.927701 -27588.377546   4112.337379   -965.936036
PC34  20239.405076 -16137.425692 -10410.138586   -402.450569
PC35  16307.594246   8963.393050  20770.960202    276.332987
PC36   5568.574883  20831.004496 -17691.330548   -964.378183
PC37 -23412.843761  -6271.978115 -13797.149046   -911.627670
PC41 -10421.233440 -17858.700062  18798.848112   -966.050086
PC42  12419.913423 -21229.463252 -13157.714821   -970.313184
PC43   3420.652060 -17612.765230 -21380.801817   -923.861202
PC44  26369.939455  -5142.496738   7463.471966    661.224367
PC45  20519.147213  18791.967862  -2270.619492    758.305641
PC46 -11836.710310  11130.187054 -22683.348282   -327.369398
*  2022  5 16  9 25  0.00000000
PG01 -19040.604588 -13829.311482 -12954.715243    361.878544
PG02  -2972.348014  15120.691091  22288.818800   -653.231084
PG03 -12812.375071 -21286.042904   9442.777909   -246.033136
PG04  -9756.899114 -11716.109207  21754.468871   -166.752532
PG05   4850.704703  25519.947786   4975.325185    -82.023977
PG06 -18475.172291   7370.046675  17704.656951    305.378919
PG07 -26178.655419  -5600.631366  -1418.277793    322.116175
PG08  -1825.366639 -17930.529919 -19428.876748    -68.216565
PG09 -17767.836307  -1322.749587  19640.382637   -336.334126
PG10  13478.731376  -6604.555306 -21745.127261   -416.477695
PG12   9149.156589  24281.346592   5682.174121   -216.244535
PG13  -8421.827392  20053.841062 -15275.272078    312.513696
PG14 -14531.422243   5211.992328 -21611.699334   -108.493838
PG15   5052.238757  17629.220123 -19526.163067    -60.841548
PG16   1506.619208 -24611.483193   8965.567272   -501.293445
PG17 -21738.931991  13092.685045  -7488.294405    613.265063
PG18  25909.002400   5934.694082  -1482.748064    168.751089
PG19 -20637.753849  16525.624227   -858.598004    158.004888
PG20  -1527.186110  22100.740300  14820.817618    514.927288
PG21 -10715.942042 -15029.465847 -18703.811121    161.102574
PG22  18569.549381 -18726.988164   2577.955462    259.970938
PG23  16342.834911   5427.065962 -20259.250565    -22.195675
PG24  16075.312139  14567.122252 -15891.700916    240.153802
PG25  15957.879591  13410.037049  16328.859952    325.356843
PG26   7580.621213 -17949.192246  17826.947659    205.973381
PG27   9800.225872 -21654.355013 -11643.216662    203.637266
PG29  17128.731617   2737.911076  20080.180479   -514.160157
PG30 -24387.161054   1596.249085 -10623.882757   -528.070813
PG31  16862.881713  -8964.074668  18519.430161   -177.817652
PG32  20545.222451 -15484.307648  -6039.362413   -128.282732
PR01  10566.737580 -21868.911162  -7816.078802      8.749028
PR02   1755.616423 -22551.543469  11778.934202    518.517103
PR03  -7984.437928  -9580.335916  22292.627877     56.716288
PR04 -12881.023344   8476.515316  20355.096026    141.740463
PR05 -10946.756854  21902.479487   7204.174217     92.943179
PR07   8228.454409   8949.165154 -22386.625835     35.130824
PR08  12926.811376  -8647.488374 -20148.641560    -65.171409
PR09  10732.245557  19947.718067 -11637.017671     55.298842
PR11  16250.828869   4212.325883  19209.261342     38.857596
PR12   3819.407250 -11700.251685  22364.868050     18.451209
PR13  -9881.386010 -19719.199682  12799.588421    -22.390774
PR14 -18655.146681 -16499.247781  -5549.671157     25.667431
PR15 -15900.290328  -3621.817421 -19596.909545     96.071608
PR17 -18699.477968  -4019.418640 -16856.126096    526.485495
PR18 -25144.232853   4165.849310  -1601.866833    117.010070
PR19 -19457.897550   9361.745603  13574.071427   -189.202160
PR20    414.078336  10396.870134  23291.542079    -70.692308
PR21  19772.951332   3332.796657  15773.761907   -301.675085
PR22  25061.634350  -4392.963578    714.703539   -183.496718
PR24  -1562.624555 -10705.718083 -23089.659299     93.970763
PE02 -16932.250291   2065.134642 -24192.775499    299.500644
PE03 -22477.552003  12533.059376  14616.140998   -558.784425
PE04  16064.406388 -24681.231036   3018.451905  -1029.043827
PE05 -15789.225353  -7217.629958  23982.685946   -181.146877
PE07     17.689064  22466.402992 -19254.844761   -669.002445
PE08 -15833.661130  24785.341284  -3268.387853   -529.973802
PE09   -101.139217 -22357.164207  19415.657130   -520.040545
PE10   2547.139287 -15859.878940 -24874.589906   -513.336956
PE11  -9579.944649 -16154.746895 -22897.892573   3654.503921
PE13   8817.327988  16125.291879  23198.436935    428.715091
PE14 -22999.671709   9572.315046 -10283.615029  -1836.115528
PE15 -13798.760074  13088.147883  22685.300893    745.358093
PE18  20447.042359 -22396.857196  -3763.771301  -1442.903811
PE19  22317.333602 -10324.443971 -16464.967881  -4752.060645
PE21  18488.124973  17384.659551  15235.458253   -734.476049
PE24  -8551.050805 -28028.016431   4086.027152   -617.749749
PE25 -18431.899992 -17618.664565 -15026.505007   -574.114149
PE26  26559.897006   9309.148313   9161.754343  -1150.560590
PE27   9465.427886  27893.695194  -2968.314899   -299.943867
PE30  -5894.248440  21195.669581 -19820.686117   -514.537307
PE31   5057.174137 -21891.356945  19275.364025   -496.702089
PE33  28155.728093  -2353.181525  -8805.715370   -456.582083
PE34 -28091.691130   2517.907530   8971.028569   -517.303499
PE36 -26100.698059  -9675.490840 -10087.409960   -374.373549
PC01 -34317.854409  24466.655065    561.726176    198.784801
PC03 -14823.022115  39431.145675   1166.405701   -551.755616
PC04 -39609.850233  14421.825875    431.194875    128.427768
PC05  21849.155078  35996.720025    147.866940    238.362046
PC06 -16755.605052  26929.507162 -27869.078722     -4.972152
PC07  -9315.583957  40411.878550  -7163.277954   -173.218845
PC08   -308.432462  24883.405683  34080.334063    315.379771
PC09  -8433.827496  26105.749025 -31775.484930   -792.418323
PC10  -2878.389702  41803.979434    375.636202    131.933115
PC11  14676.412987 -17071.484210 -16450.800734    355.375585
PC12  25930.339787 -10324.268767   -309.172853   -615.362450
PC13   6911.236365  29054.420924  30000.755364    -31.387460
PC14   7713.355108 -26135.343965  -6140.056476    476.083209
PC19  -1404.132490  27667.141672  -3219.193916    869.406356
PC20 -11979.008401  21462.984862  13199.928121   -917.163227
PC21  16039.131986  -1953.067968 -22732.843526   -300.443938
PC22  10427.380957  18081.709269 -18499.344091   -970.038994
PC23 -20226.831835 -18912.272763   3464.895465   -930.205079
PC24  13869.925807  -9477.477456  22278.384496   -965.151847
PC25  -6032.058747 -20467.103537  17969.085745   -735.965510
PC26  23639.797069   5075.049994  13953.169785    737.085940
PC27 -26342.730626   4243.464186  -8228.230804    723.952325
PC28 -16242.189816  -9080.747501 -20798.075038     67.305877
PC29  -3346.829744  17653.231790  21341.237526    555.311745
PC30 -21281.181834  15872.386578   8627.429935    498.518301
PC32 -16049.497928   1969.257698  22762.810587   -963.425232
PC33   1259.216625 -27707.653807   3190.849380   -965.936189
PC34  20568.004204 -16238.748464  -9572.990297   -402.448057
PC35  15650.957581   9258.140011  21144.205035    276.338209
PC36   5065.606093  20470.736198 -18253.265091   -964.378421
PC37 -23749.303230  -6590.523262 -13053.956732   -911.626642
PC41 -10314.134155 -18481.551477  18246.281510   -966.050280
PC42  12381.770617 -20764.418506 -13910.735008   -970.315634
PC43   4095.923488 -17881.277282 -21035.591399   -923.860540
PC44  26134.700003  -5001.100497   8335.137997    661.228030
PC45  20417.724294  18768.960574  -3188.038224    758.308603
PC46 -12440.994245  10642.105731 -22593.088506   -327.375486
*  2022  5 16  9 30  0.00000000
PG01 -18558.127767 -13746.494192 -13727.517719    361.876099
PG02  -3763.943376  14996.724267  22256.241055   -653.231043
PG03 -12850.529769 -21636.020226   8568.351964   -246.037193
PG04  -9164.548942 -12293.385427  21690.869941   -166.751452
PG05   4698.875311  25345.656034   5900.398862    -82.024447
PG06 -19105.172092   7181.676863  17103.455963    305.383306
PG07 -26208.192603  -5691.557059   -482.777950    322.116247
PG08  -1301.702941 -18444.395880 -18973.491549    -68.217319
PG09 -17284.131717  -1910.407293  20017.843983   -336.333247
PG10  13731.531725  -5803.478353 -21823.423457   -416.482068
PG12   9123.993786  24500.370830   4753.699849   -216.246532
PG13  -8896.045479  20361.499530 -14571.383168    312.515617
PG14 -14742.587596   4414.627861 -21648.856917   -108.494315
PG15   4589.240073  18178.384991 -19114.705341    -60.840547
PG16   1661.553649 -24261.508948   9837.724677   -501.294283
PG17 -21550.194279  12827.163170  -8386.323968    613.266311
PG18  25927.787795   6013.222008   -526.135153    168.747987
PG19 -20653.954366  16442.387886  -1824.486336    158.006208
PG20  -1837.739219  21611.157876  15485.709625    514.926983
PG21  -9963.886349 -14948.526699 -19143.638063    161.102274
PG22  18677.263766 -18705.125192   1626.159704    259.972649
PG23  16554.453787   6160.021061 -19877.034440    -22.196421
PG24  15474.717498  14536.890759 -16502.998559    240.151736
PG25  16086.794172  14022.356403  15694.872973    325.358297
PG26   7877.101169 -17312.473181  18328.040350    205.974154
PG27  10140.671201 -21913.158001 -10811.675247    203.639042
PG29  16574.233242   3277.892240  20458.120227   -514.161567
PG30 -24744.555593   1412.793542  -9805.718873   -528.071265
PG31  17528.893573  -8746.664475  18015.260145   -177.818249
PG32  20437.387689 -15237.056436  -6949.625002   -128.285354
PR01  10431.303503 -21552.470473  -8812.075925      8.749156
PR02   1856.057756 -23005.697271  10842.733933    518.517148
PR03  -7723.328481 -10448.020490  21990.716185     56.716365
PR04 -12597.721907   7681.074008  20842.845613    141.741148
PR05 -10798.664337  21618.392797   8216.357247     92.943367
PR07   7962.303650   9827.283275 -22114.733081     35.130722
PR08  12649.738066  -7851.137727 -20643.556353    -65.171305
PR09  10407.882931  19568.843289 -12540.673670     55.299560
PR11  16804.727223   4756.761520  18595.058685     38.857038
PR12   4437.609984 -11016.792345  22597.337960     18.451179
PR13  -9534.609331 -19297.650544  13674.133167    -22.390742
PR14 -18826.078044 -16622.872203  -4508.496561     25.667331
PR15 -16456.491167  -4189.493154 -19016.683415     96.071412
PR17 -17997.008412  -4124.017703 -17580.767430    526.486667
PR18 -25042.934091   4219.938137  -2677.991360    117.010455
PR19 -19978.943518   9519.533814  12678.367236   -189.202553
PR20   -527.142813  10569.593836  23212.627266    -70.692135
PR21  19111.274188   3418.100643  16550.934712   -301.675923
PR22  24995.725333  -4453.853359   1798.437764   -183.497105
PR24   -633.150945 -10896.480145 -23044.877414     93.971094
PE02 -17221.797874   1399.639840 -24035.118252    299.501374
PE03 -22201.573881  12177.100441  15322.321820   -558.785621
PE04  16100.316551 -24750.449126   2124.391455  -1029.046315
PE05 -15357.606994  -7797.008459  24081.509160   -181.145831
PE07   -317.022087  22929.825225 -18697.985330   -669.003580
PE08 -15870.252593  24864.101477  -2371.344262   -529.975765
PE09    231.091949 -22826.920531  18860.142071   -520.044483
PE10   3291.724086 -15782.521023 -24836.336139   -513.337715
PE11  -8891.837726 -16060.022022 -23239.256797   3654.469412
PE13   8118.917042  16032.104208  23516.050384    428.715149
PE14 -22952.952559   9271.620575 -11120.194189  -1836.112175
PE15 -14475.036677  13036.737359  22290.304789    745.357407
PE18  20407.887255 -22359.579982  -2967.727664  -1442.890432
PE19  22005.096756  -9926.328284 -17116.652472  -4752.251919
PE21  18686.112872  17787.010156  14512.535875   -734.476720
PE24  -8521.003175 -27891.960472   4979.691401   -617.756001
PE25 -18627.461494 -18015.245651 -14297.548219   -574.114580
PE26  26277.247773   9236.250971  10011.054717  -1150.573838
PE27   9450.848187  27787.914849  -3869.615755   -299.946502
PE30  -6116.470491  20634.119931 -20339.041097   -514.546542
PE31   5274.070967 -21344.313292  19823.179233   -496.702285
PE33  28411.760740  -2373.226460  -7934.382205   -456.581975
PE34 -28353.025915   2537.778628   8102.208339   -517.304095
PE36 -25790.951590  -9595.270832 -10925.732377   -374.375161
PC01 -34318.073994  24465.962764    562.500324    198.797610
PC03 -14824.228678  39430.967273   1182.716079   -551.753487
PC04 -39610.028200  14421.488040    422.553848    128.457794
PC05  21847.717691  35998.453531    171.407964    238.364410
PC06 -16971.378117  27246.444880 -27430.416210     -4.949685
PC07  -8989.953947  40357.622198  -7854.708617   -173.233622
PC08   -542.311757  24481.286188  34365.635670    315.385595
PC09  -8741.623024  26353.154880 -31497.481584   -792.429011
PC10  -2553.978069  41821.129154   -339.391640    131.932527
PC11  15196.157642 -17264.116415 -15766.795086    355.382500
PC12  25930.970676 -10310.200102    637.227611   -615.360735
PC13   6768.430473  28645.031025  30422.158794    -31.384275
PC14   7717.340186 -25906.925154  -7032.612627    476.085741
PC19  -1447.263800  27758.186759  -2290.927356    869.405246
PC20 -11949.003525  20998.447963  13954.755879   -917.167876
PC21  15947.779043  -1175.975369 -22849.416726   -300.464814
PC22  10331.459369  18699.568154 -17929.524408   -970.038145
PC23 -20089.646579 -18870.800763   4371.941989   -930.205174
PC24  14469.824503  -9008.077339  22091.447264   -965.153323
PC25  -5506.865373 -20124.301764  18516.906837   -735.963864
PC26  23994.515130   5380.083212  13215.358386    737.084325
PC27 -26080.610218   4102.825313  -9091.287726    723.954098
PC28 -15581.222172  -9364.517858 -21174.565647     67.307209
PC29  -4014.151321  17939.773483  20984.577121    555.313263
PC30 -21551.086029  15957.667325   7758.123343    498.518447
PC32 -15964.828429   1193.147419  22876.495633   -963.425548
PC33   1301.478157 -27796.491592   2264.100617   -965.936341
PC34  20868.149085 -16334.771859  -8720.026974   -402.445546
PC35  14989.219510   9570.853071  21482.482682    276.343431
PC36   4540.886845  20108.904004 -18785.019675   -964.378660
PC37 -24071.311379  -6886.917637 -12289.178544   -911.625613
PC41 -10221.895423 -19087.226683  17663.719157   -966.050475
PC42  12350.000097 -20273.452521 -14640.757425   -970.318084
PC43   4754.467138 -18158.031222 -20655.678197   -923.859878
PC44  25875.271819  -4842.997768   9193.010800    661.231692
PC45  20291.023002  18728.974452  -4100.199125    758.311566
PC46 -13051.737256  10168.127623 -22465.519402   -327.381574
*  2022  5 16  9 35  0.00000000
PG01 -18046.641753 -13666.574373 -14474.926232    361.873667
PG02  -4555.657509  14887.550253  22183.553664   -653.231049
PG03 -12884.895549 -21953.445078   7677.561682   -246.041262
PG04  -8584.484237 -12878.672454  21585.763057   -166.750377
PG05   4531.894110  25141.296000   6814.025109    -82.024897
PG06 -19715.893828   7010.247800  16469.763889    305.387680
PG07 -26205.344062  -5774.042441    453.619563    322.116257
PG08   -798.544814 -18953.976453 -18481.506857    -68.218132
PG09 -16801.563421  -2516.445713  20356.792256   -336.332369
PG10  13999.216484  -5005.291151 -21859.319211   -416.486436
PG12   9094.593572  24685.466755   3816.135849   -216.248262
PG13  -9344.244318  20660.150967 -13839.632037    312.517754
PG14 -14967.413302   3620.465286 -21644.577944   -108.494809
PG15   4143.775241  18722.154825 -18667.526402    -60.839655
PG16   1829.941832 -23882.004789  10690.331084   -501.295369
PG17 -21342.178399  12534.212285  -9268.082228    613.267766
PG18  25912.920960   6083.106705    431.478596    168.744909
PG19 -20644.214165  16335.326414  -2786.842574    158.007703
PG20  -2167.475521  21104.968669  16121.252151    514.926407
PG21  -9193.543621 -14878.417935 -19545.514758    161.102440
PG22  18759.299828 -18660.235002    671.223393    259.974481
PG23  16774.089421   6874.737209 -19456.898914    -22.197205
PG24  14851.810529  14513.569780 -17083.852412    240.149666
PG25  16218.589513  14608.623575  15030.599000    325.359746
PG26   8190.145572 -16663.677484  18793.458389    205.974919
PG27  10455.382491 -22154.326723  -9959.187021    203.640806
PG29  16019.896718   3837.409069  20796.774435   -514.162833
PG30 -25074.654281   1242.379065  -8968.977137   -528.071703
PG31  18179.096436  -8545.594625  17476.809765   -177.818629
PG32  20311.005768 -14962.338205  -7846.371162   -128.288002
PR01  10293.100479 -21193.803100  -9789.038572      8.749397
PR02   1934.260406 -23424.997751   9883.075531    518.517332
PR03  -7487.117760 -11309.099480  21641.474081     56.716446
PR04 -12328.671480   6860.680443  21285.705134    141.741600
PR05 -10645.810458  21291.424491   9210.812932     92.943616
PR07   7720.998782  10699.892058 -21794.872484     35.131067
PR08  12386.600035  -7029.646458 -21093.565478    -65.171460
PR09  10048.917093  19171.779377 -13417.089531     55.300071
PR11  17353.484103   5269.071380  17940.682316     38.856754
PR12   5078.080150 -10342.395865  22781.094438     18.451075
PR13  -9152.960695 -18859.528993  14519.096683    -22.391003
PR14 -18970.009241 -16711.663410  -3457.585357     25.667182
PR15 -17009.105711  -4725.845936 -18395.297348     96.071165
PR17 -17269.306118  -4252.956112 -18267.353703    526.487663
PR18 -24897.573460   4261.557670  -3748.346499    117.010955
PR19 -20459.319982   9683.205931  11755.250162   -189.202922
PR20  -1459.410929  10765.537213  23083.572426    -70.692097
PR21  18421.711983   3527.221713  17292.352749   -301.676858
PR22  24884.979732  -4503.318551   2878.259144   -183.497738
PR24    288.556561 -11109.390408 -22950.246400     93.971489
PE02 -17524.637273    745.840099 -23844.222868    299.502097
PE03 -21921.582787  11797.954168  16007.300292   -558.786816
PE04  16119.098432 -24798.476982   1227.392813  -1029.048795
PE05 -14937.719044  -8387.972744  24147.048733   -181.144770
PE07   -631.310443  23386.667308 -18115.232720   -669.004724
PE08 -15889.485991  24921.557752  -1471.017495   -529.977740
PE09    542.700625 -23290.149235  18278.568931   -520.048430
PE10   4036.319852 -15723.493611 -24763.768075   -513.338453
PE11  -8191.909356 -15981.174327 -23548.528002   3654.434861
PE13   7409.437366  15955.211608  23801.127473    428.715213
PE14 -22889.493626   8956.303172 -11936.816262  -1836.108849
PE15 -15140.090941  13002.887776  21864.487886    745.356701
PE18  20354.544356 -22302.474463  -2167.902915  -1442.877052
PE19  21690.847727  -9505.514711 -17744.643085  -4752.443241
PE21  18884.260167  18164.601153  13769.538670   -734.477406
PE24  -8476.758118 -27732.239448   5866.456953   -617.762264
PE25 -18822.971425 -18386.962448 -13548.806826   -574.115006
PE26  25967.725216   9167.950684  10846.503228  -1150.587086
PE27   9422.565784  27657.948035  -4765.565776   -299.949127
PE30  -6357.928356  20064.083034 -20829.296779   -514.555764
PE31   5510.342837 -20787.885566  20343.584122   -496.702466
PE33  28641.000006  -2401.739352  -7052.066014   -456.581892
PE34 -28587.637371   2566.203174   7222.175915   -517.304678
PE36 -25454.507016  -9520.518493 -11748.952741   -374.376783
PC01 -34318.306650  24465.267639    563.004896    198.810400
PC03 -14825.430617  39430.811055   1198.459717   -551.751367
PC04 -39610.208901  14421.153015    413.710217    128.487777
PC05  21846.315841  36000.182133    194.867089    238.366695
PC06 -17173.115404  27572.572614 -26978.681192     -4.927196
PC07  -8666.986533  40289.066404  -8542.358759   -173.248363
PC08   -793.554732  24089.810110  34634.530480    315.391167
PC09  -9038.253590  26613.626590 -31204.213912   -792.439700
PC10  -2229.111295  41823.691613  -1054.253646    131.931937
PC11  15689.561904 -17458.614320 -15056.703128    355.389445
PC12  25902.124340 -10283.438161   1582.576965   -615.359015
PC13   6607.897535  28242.440136  30829.174185    -31.381110
PC14   7722.965281 -25648.462408  -7913.590663    476.088265
PC19  -1485.384558  27818.387571  -1358.871849    869.404124
PC20 -11925.872356  20508.113473  14686.534104   -917.172522
PC21  15871.804349   -393.839954 -22928.208744   -300.485659
PC22  10250.041436  19299.337614 -17330.059199   -970.037269
PC23 -19926.758080 -18813.774809   5271.771187   -930.205297
PC24  15072.952303  -8554.436103  21868.033823   -965.154798
PC25  -4960.203131 -19781.328578  19034.129672   -735.962226
PC26  24334.028260   5663.630341  12455.755496    737.082707
PC27 -25794.514210   3945.393297  -9939.363134    723.955869
PC28 -14914.811101  -9666.358806 -21516.112186     67.308536
PC29  -4664.053237  18234.084936  20593.250628    555.314782
PC30 -21792.193759  16035.447885   6876.021954    498.518596
PC32 -15895.560517    412.274029  22952.487292   -963.425851
PC33   1339.002208 -27854.549850   1333.618832   -965.936482
PC34  21139.746376 -16424.133749  -7852.656548   -402.443006
PC35  14323.941751   9901.354877  21785.236179    276.348659
PC36   3994.994628  19746.870671 -19285.713742   -964.378884
PC37 -24377.527857  -7161.474794 -11504.079368   -911.624583
PC41 -10143.841585 -19674.380390  17052.115089   -966.050685
PC42  12325.751014 -19757.440528 -15346.571202   -970.320523
PC43   5395.174169 -18441.944255 -20241.686255   -923.859230
PC44  25592.709085  -4667.338976  10035.670492    661.235361
PC45  20138.473681  18673.174483  -5005.597821    758.314542
PC46 -13667.586451   9709.060224 -22300.848516   -327.387652
*  2022  5 16  9 40  0.00000000
PG01 -17507.016621 -13590.920995 -15195.567676    361.871234
PG02  -5345.794121  14793.286707  22070.895196   -653.231055
PG03 -12914.006392 -22238.082772   6772.115901   -246.045332
PG04  -8017.853209 -13470.561735  21439.339458   -166.749303
PG05   4348.705862  24907.827473   7714.424599    -82.025347
PG06 -20305.741743   6855.124404  15804.784147    305.392053
PG07 -26169.851395  -5849.413636   1389.175245    322.116268
PG08   -316.396297 -19457.590370 -17953.838762    -68.218946
PG09 -16321.606986  -3139.906104  20656.568950   -336.331492
PG10  14281.248768  -4211.809653 -21852.777935   -416.490804
PG12   9059.533094  24836.638746   2871.283081   -216.249992
PG13  -9766.196575  20948.192622 -13081.397100    312.519890
PG14 -15205.405610   2831.233219 -21598.880567   -108.495302
PG15   3716.181065  19258.945866 -18185.408961    -60.838763
PG16   2012.795082 -23474.136031  11521.684036   -501.296455
PG17 -21116.328636  12213.407820 -10131.828321    613.269221
PG18  25864.073375   6145.728116   1388.272011    168.741831
PG19 -20609.655274  16203.520930  -3743.809560    158.009197
PG20  -2516.619007  20583.716564  16726.227237    514.925831
PG21  -8406.511974 -14819.926913 -19908.535099    161.102607
PG22  18816.508029 -18591.215965   -285.011138    259.976312
PG23  17000.607571   7569.869935 -18999.653775    -22.197988
PG24  14207.763056  14498.138940 -17633.187481    240.147596
PG25  16351.956262  15167.928060  14337.358689    325.361195
PG26   8519.795488 -16004.501943  19222.316978    205.975685
PG27  10744.679519 -22376.334694  -9087.378691    203.642570
PG29  15467.350209   4415.610424  21095.483309   -514.164098
PG30 -25376.468219   1084.032265  -8115.252831   -528.072140
PG31  18811.903983  -8360.446440  16905.147473   -177.819010
PG32  20167.457742 -14659.763510  -8727.851127   -128.290649
PR01  10154.196350 -20793.434389 -10744.855607      8.749637
PR02   1991.652905 -23807.781152   8902.028711    518.517516
PR03  -7275.852790 -12161.035432  21245.642361     56.716528
PR04 -12075.371869   6017.366247  21682.723613    141.742053
PR05 -10490.321309  20921.964703  10185.396948     92.943865
PR07   7504.653636  11564.430854 -21427.746350     35.131412
PR08  12138.897876  -6185.050160 -21497.687489    -65.171615
PR09   9655.209567  18758.719048 -14264.363711     55.300582
PR11  17894.754898   5748.669184  17247.542846     38.856470
PR12   5739.302452  -9679.136139  22915.744906     18.450972
PR13  -8736.406467 -18407.098005  15332.649695    -22.391264
PR14 -19085.199885 -16766.693819  -2399.207624     25.667032
PR15 -17555.818172  -5230.179649 -17734.098151     96.070918
PR17 -16518.684669  -4407.070822 -18914.402187    526.488658
PR18 -24708.980414   4288.727630  -4810.625759    117.011455
PR19 -20898.006784   9850.684649  10806.716468   -189.203292
PR20  -2380.159730  10983.925822  22904.662707    -70.692059
PR21  17706.486109   3661.147577  17996.412357   -301.677792
PR22  24730.126226  -4539.328441   3951.817811   -183.498372
PR24   1199.992610 -11343.696278 -22805.972502     93.971883
PE02 -17839.956672    104.890525 -23620.352086    299.502821
PE03 -21638.843677  11395.816430  16670.129379   -558.788012
PE04  16121.678408 -24824.540584    328.696514  -1029.051275
PE05 -14530.424779  -8989.456737  24179.214412   -181.143710
PE07   -925.207721  23835.622161 -17507.393888   -669.005868
PE08 -15892.293873  24956.919527   -568.654088   -529.979714
PE09    833.719928 -23745.530244  17671.741222   -520.052377
PE10   4779.451543 -15682.818051 -24656.985752   -513.339191
PE11  -7481.497992 -15918.762573 -23825.278518   3654.400309
PE13   6690.255889  15895.138700  24053.274655    428.715278
PE14 -22810.854347   8626.407156 -12732.451613  -1836.105522
PE15 -15792.564112  12986.109134  21408.439344    745.355995
PE18  20287.569042 -22224.565403  -1365.276792  -1442.863672
PE19  21375.856842  -9062.323891 -18348.069971  -4752.634564
PE21  19081.297135  18517.111736  13007.494450   -734.478091
PE24  -8417.337047 -27549.639784   6745.095161   -617.768527
PE25 -19017.157978 -18733.508445 -12781.316886   -574.115432
PE26  25631.837630   9105.474147  11666.943921  -1150.600333
PE27   9379.563999  27504.534023  -5654.926117   -299.951753
PE30  -6618.745694  19486.918094 -21290.775898   -514.564987
PE31   5766.157297 -20223.428999  20835.859735   -496.702648
PE33  28842.893475  -2437.509749  -6159.987908   -456.581809
PE34 -28794.966257   2601.973872   6332.149338   -517.305260
PE36 -25091.934492  -9452.457207 -12555.933152   -374.378405
PC01 -34318.552275  24464.570072    563.239635    198.823191
PC03 -14826.627323  39430.677752   1213.629091   -551.749246
PC04 -39610.392197  14420.820892    404.668206    128.517759
PC05  21844.949953  36001.905288    218.233045    238.368981
PC06 -17360.430017  27907.270394 -26514.090956     -4.904706
PC07  -8347.305626  40206.342239  -9225.897594   -173.263104
PC08  -1061.679535  23709.725062  34886.888397    315.396740
PC09  -9323.159021  26886.669197 -30895.832783   -792.450389
PC10  -1904.430627  41811.654890  -1768.601023    131.931347
PC11  16155.999293 -17653.588332 -14321.704454    355.396389
PC12  25844.421586 -10242.739674   2525.315863   -615.357295
PC13   6429.950609  27847.413541  31221.607608    -31.377945
PC14   7731.528224 -25360.352247  -8781.538477    476.090789
PC19  -1519.805566  27847.487626   -424.569053    869.403002
PC20 -11910.753438  19992.886289  15394.056912   -917.177168
PC21  15811.481013    391.740457 -22969.086566   -300.506504
PC22  10182.401336  19879.692477 -16701.938097   -970.036393
PC23 -19737.703765 -18742.397376   6162.897899   -930.205420
PC24  15677.899630  -8117.196876  21608.514956   -965.156273
PC25  -4392.735591 -19439.512725  19519.900752   -735.960588
PC26  24657.009467   5926.054514  11675.615038    737.081089
PC27 -25485.533358   3770.327379 -10771.060592    723.957640
PC28 -14244.525264  -9986.120718 -21822.151435     67.309862
PC29  -5295.457791  18535.035563  20167.905241    555.316301
PC30 -22004.582326  16104.380092   5982.581102    498.518745
PC32 -15841.949946   -371.769944  22990.662022   -963.426155
PC33   1373.097123 -27881.580315    400.938021   -965.936622
PC34  21382.795702 -16505.477793  -6972.311012   -402.440467
PC35  13656.680379  10249.379070  22051.967473    276.353887
PC36   3428.590949  19385.972214 -19754.518092   -964.379109
PC37 -24666.646556  -7414.591894 -10699.957724   -911.623553
PC41 -10079.222646 -20241.719624  16412.471154   -966.050895
PC42  12310.123726 -19217.336770 -16027.005183   -970.322963
PC43   6017.005047 -18731.878083 -19794.295905   -923.858581
PC44  25288.129087  -4473.342754  10861.722398    661.239030
PC45  19959.588795  18602.767266  -5902.741043    758.317518
PC46 -14287.149145   9265.633603 -22099.344714   -327.393729
*  2022  5 16  9 45  0.00000000
PG01 -16940.217096 -13520.855313 -15888.117599    361.868784
PG02  -6132.655453  14713.954263  21918.471762   -653.230958
PG03 -12936.395885 -22489.810027   5853.749581   -246.049402
PG04  -7465.722373 -14067.586207  21251.869525   -166.748226
PG05   4148.323557  24646.299243   8599.842282    -82.025812
PG06 -20873.178953   6715.579697  15109.779172    305.396418
PG07 -26101.556519  -5919.015485   2322.156575    322.116367
PG08    144.341158 -19953.543966 -17391.474581    -68.219343
PG09 -15845.690881  -3779.740664  20916.591080   -336.330606
PG10  14576.993526  -3424.815082 -21803.846536   -416.495172
PG12   9017.399972  24954.002206   1920.952339   -216.251757
PG13 -10161.781228  21224.028393 -12298.109642    312.521986
PG14 -15455.977078   2048.628810 -21511.862098   -108.495802
PG15   3306.702134  19787.166608 -17669.202167    -60.837827
PG16   2211.049969 -23039.157501  12330.123760   -501.297339
PG17 -20874.134046  11864.432764 -10975.851202    613.270314
PG18  25781.025163   6202.488370   2342.425326    168.738731
PG19 -20551.474771  16046.139349  -4693.544880    158.010721
PG20  -2885.297304  20048.974603  17299.473252    514.925686
PG21  -7604.457013 -14773.754567 -20231.868366    161.102852
PG22  18849.821689 -18497.041582  -1240.692721    259.978065
PG23  17232.807008   8244.154340 -18506.178933    -22.198749
PG24  13543.815672  14491.512463 -18149.984452    240.145512
PG25  16485.546136  15699.459802  13616.525285    325.362635
PG26   8865.994280 -15336.657701  19613.804566    205.976447
PG27  11008.984009 -22577.699502  -8197.919174    203.644334
PG29  14918.180584   5011.547404  21353.663720   -514.165248
PG30 -25649.092118    936.720827  -7246.171194   -528.072597
PG31  19425.777573  -8190.708989  16301.401502   -177.819528
PG32  20008.166051 -14329.046427  -9592.344074   -128.293280
PR01  10016.633663 -20352.049792 -11677.461401      8.749625
PR02   2029.768835 -24152.509728   7901.710818    518.517250
PR03  -7089.428209 -13001.306371  20804.062063     56.716574
PR04 -11839.205095   5153.264163  22033.048519    141.742639
PR05 -10334.306641  20510.567344  11138.008047     92.943736
PR07   7313.228018  12418.351881 -21014.159517     35.131603
PR08  11908.015081  -5319.487116 -21855.041286    -65.171741
PR09   9226.777432  18331.885084 -15080.658580     55.301097
PR11  18426.185162   6195.126304  16517.134848     38.856072
PR12   6419.638085  -9028.999031  23001.002353     18.451031
PR13  -8285.071456 -17942.642842  16113.030801    -22.391285
PR14 -19170.007702 -16789.166609  -1335.649298     25.667000
PR15 -18094.295880  -5701.953991 -17034.518774     96.070864
PR17 -15747.529559  -4587.053611 -19520.516101    526.489601
PR18 -24478.141866   4299.531638  -5862.539719    117.011576
PR19 -21294.145977  10019.845203   9834.817349   -189.203251
PR20  -3286.879945  11223.836486  22676.290716    -70.691378
PR21  16967.901383   3820.725162  18661.590386   -301.678874
PR22  24532.056828  -4559.910757   5016.777343   -183.499070
PR24   2098.705371 -11598.500708 -22612.369368     93.972662
PE02 -18166.883431   -522.102181 -23363.814252    299.503544
PE03 -21354.613746  10970.959060  17309.892776   -558.789211
PE04  16109.030043 -24827.927352   -570.454462  -1029.053768
PE05 -14136.528397  -9600.348375  24177.962020   -181.142657
PE07  -1198.821090  24275.392941 -16875.310573   -669.007023
PE08 -15879.656946  24969.458156    334.496651   -529.981684
PE09   1104.259108 -24191.753627  17040.497307   -520.056328
PE10   5519.646252 -15660.434574 -24516.136416   -513.339949
PE11  -6761.974382 -15873.271362 -24069.125493   3654.365758
PE13   5962.769565  15852.334403  24272.143962    428.715344
PE14 -22718.582128   8282.031146 -13506.153549  -1836.102185
PE15 -16431.131882  12985.837276  20922.790081    745.355287
PE18  20207.554462 -22124.902774   -560.861083  -1442.850312
PE19  21061.379460  -8597.152028 -18926.097382  -4752.826087
PE21  19275.942747  18844.299613  12227.457376   -734.478763
PE24  -8341.810953 -27345.010501   7614.388595   -617.774787
PE25 -19208.738874 -19054.655821 -11996.140426   -574.115864
PE26  25270.170237   9050.018868  12471.241630  -1150.613589
PE27   9320.873222  27328.476740  -6536.467038   -299.954386
PE30  -6898.968970  18903.994421 -21722.840886   -514.574224
PE31   6041.604654 -19652.311669  21299.326020   -496.702839
PE33  29016.967145  -2479.298175  -5259.382572   -456.581686
PE34 -28974.531556   2643.854021   5433.360425   -517.305837
PE36 -24703.880582  -9392.277683 -13345.558150   -374.380032
PC01 -34318.810759  24463.870447    563.204411    198.835965
PC03 -14827.818158  39430.568080   1228.216949   -551.747107
PC04 -39610.577952  14420.491761    395.432133    128.547769
PC05  21843.620443  36003.622470    241.494610    238.371277
PC06 -17532.962531  28249.901957 -26036.868821     -4.882236
PC07  -8031.528798  40109.608024  -9904.996354   -173.277936
PC08  -1346.172071  23341.756908  35122.587178    315.402663
PC09  -9595.801581  27171.763865 -30572.496292   -792.461076
PC10  -1580.577311  41785.035455  -2482.085034    131.930726
PC11  16594.936796 -17847.623154 -13563.019483    355.403349
PC12  25758.570386 -10186.906743   3463.889584   -615.355557
PC13   6234.935825  27460.702104  31599.271913    -31.374772
PC14   7744.304022 -25043.082078  -9635.024991    476.093354
PC19  -1551.851156  27845.324819    510.435976    869.401890
PC20 -11904.734629  19453.749059  16076.158779   -917.181854
PC21  15766.993597   1179.153800 -22971.979943   -300.527360
PC22  10127.740356  20439.363721 -16046.198301   -970.035554
PC23 -19522.105121 -18657.906174   7043.851406   -930.205524
PC24  16283.228518  -7696.921175  21313.321009   -965.157755
PC25  -3805.208124 -19100.150766  19973.418652   -735.958967
PC26  24962.168802   6167.800889  10876.224600    737.079464
PC27 -25154.820270   3576.856453 -11585.010797    723.959408
PC28 -13571.929309 -10323.564413 -22092.178755     67.311195
PC29  -5907.359684  18841.441458  19709.244349    555.317845
PC30 -22188.421293  16163.131518   5079.274658    498.518895
PC32 -15804.164093  -1157.379115  22990.958460   -963.426473
PC33   1405.084064 -27877.428496   -532.404084   -965.936761
PC34  21597.389297 -16577.459104  -6080.444055   -402.437947
PC35  12988.980104  10614.570980  22282.238229    276.359115
PC36   2842.419268  19027.512708 -20190.656273   -964.379364
PC37 -24937.400769  -7646.747636  -9878.143606   -911.622511
PC41 -10027.217539 -20788.008419  15745.835402   -966.051100
PC42  12304.165122 -18654.171160 -16680.929897   -970.325415
PC43   6618.993106 -19026.643352 -19314.242661   -923.857924
PC44  24962.707833  -4260.299523  11669.799378    661.242687
PC45  19753.965215  18518.995964  -6790.149081    758.320473
PC46 -14908.997929   8838.497908 -21861.337762   -327.399821
*  2022  5 16  9 50  0.00000000
PG01 -16347.299145 -13457.645008 -16551.302333    361.866335
PG02  -6914.548294  14649.476632  21726.556686   -653.230861
PG03 -12950.604150 -22708.614869   4924.220471   -246.053472
PG04  -6929.072569 -14668.226062  21023.702335   -166.747150
PG05   3929.833676  24357.844551   9468.550986    -82.026277
PG06 -21416.733518   6590.798555  14386.068092    305.400783
PG07 -26000.402186  -5984.205186   3250.840873    322.116466
PG08    583.369814 -20440.138304 -16795.471151    -68.219741
PG09 -15375.190574  -4434.816255  21136.352375   -336.329720
PG10  14885.720208  -2646.046985 -21712.655054   -416.499540
PG12   8966.799083  25037.782465    966.960775   -216.253523
PG13 -10530.983443  21486.075877 -11491.251246    312.524082
PG14 -15718.448940   1274.311274 -21383.698748   -108.496302
PG15   2915.490248  20305.224089 -17119.820541    -60.836891
PG16   2425.563156 -22578.408153  13114.036894   -501.298222
PG17 -20617.121777  11487.080247 -11798.473348    613.271408
PG18  25663.666246   6254.805005   3292.123574    168.735630
PG19 -20470.938904  15862.440500  -5634.224467    158.012244
PG20  -3273.540274  19502.338635  17839.887128    514.925542
PG21  -6789.105519 -14740.511502 -20514.761909    161.103096
PG22  18860.252585 -18376.765876  -2193.965043    259.979818
PG23  17469.424799   8896.409650 -17977.422708    -22.199509
PG24  12861.273370  14494.535016 -18633.281400    240.143429
PG25  16617.978255  16202.511666  12869.521651    325.364075
PG26   9228.587313 -14661.863271  19967.184321    205.977208
PG27  11248.817217 -22756.989676  -7292.516415    203.646099
PG29  14373.926915   5624.176664  21570.810407   -514.166397
PG30 -25891.707862    799.358761  -6363.384380   -528.073054
PG31  20019.232119  -8035.782136  15666.757463   -177.820046
PG32  19834.587892 -13970.006656 -10438.161679   -128.295912
PR01   9882.419280 -19870.492388 -12584.840292      8.749614
PR02   2050.238617 -24457.778868   6884.282267    518.516984
PR03  -6927.587342 -13827.416645  20317.672781     56.716619
PR04 -11621.428860   4270.599215  22335.927551    141.743226
PR05 -10179.849187  20057.948206  12066.592565     92.943607
PR07   7146.528591  13259.131268 -20555.017522     35.131794
PR08  11695.211372  -4435.189332 -22164.848080    -65.171867
PR09   8763.794316  17893.519691 -15864.204441     55.301612
PR11  18945.421503   6608.172695  15751.033657     38.855674
PR12   7117.331497  -8393.873811  23036.685914     18.451091
PR13  -7799.239440 -17468.460263  16858.550298    -22.391306
PR14 -19222.896849 -16780.409203   -269.207231     25.666968
PR15 -18622.200066  -6140.785891 -16298.075192     96.070811
PR17 -14958.287691  -4793.447008 -20084.387617    526.490543
PR18 -24206.197546   4292.127223  -6901.820927    117.011697
PR19 -21647.045121  10188.526114   8841.654486   -189.203210
PR20  -4177.129921  11484.201584  22398.955624    -70.690697
PR21  16208.335923   4006.655744  19286.447499   -301.679957
PR22  24291.822596  -4563.162084   6070.819959   -183.499767
PR24   2982.306903 -11872.766280 -22369.857355     93.973441
PE02 -18504.487072  -1134.083322 -23074.962896    299.504266
PE03 -21070.137982  10523.729169  17925.706170   -558.790411
PE04  16082.170463 -24807.988789  -1468.816412  -1029.056261
PE05 -13756.772359 -10219.493243  24143.293517   -181.141604
PE07  -1452.332533  24704.697505 -16219.858120   -669.008178
PE08 -15852.600415  24958.509612   1237.184373   -529.983654
PE09   1354.502912 -24627.524100  16385.709250   -520.060279
PE10   6255.438082 -15656.202548 -24341.414309   -513.340707
PE11  -6034.737057 -15845.109383 -24279.731417   3654.331206
PE13   5228.400761  15827.170316  24457.433482    428.715409
PE14 -22614.206225   7923.326536 -14257.054951  -1836.098847
PE15 -17054.508783  13001.436005  20408.211901    745.354580
PE18  20115.130388 -22002.565136    244.299481  -1442.836953
PE19  20748.651554  -8110.469780 -19477.924728  -4753.017609
PE21  19466.909278  19146.001615  11430.506503   -734.479436
PE24  -8249.303916 -27119.260197   8473.132738   -617.781048
PE25 -19396.425980 -19350.256008 -11194.363966   -574.116295
PE26  24883.383287   9002.748756  13258.283546  -1150.626845
PE27   9245.574557  27130.641903  -7408.969606   -299.957019
PE30  -7198.567063  18316.686810 -22124.894752   -514.583461
PE31   6336.697423 -19075.909874  21733.342761   -496.703030
PE33  29162.827032  -2525.840715  -4351.496547   -456.581563
PE34 -29125.932093   2690.582097   4527.053061   -517.306414
PE36 -24291.066151  -9341.133575 -14116.736253   -374.381660
PC01 -34319.081982  24463.169146    562.899228    198.848739
PC03 -14829.002462  39430.482737   1242.216321   -551.744968
PC04 -39610.766031  14420.165710    386.006409    128.577780
PC05  21842.327725  36005.333164    264.640614    238.373574
PC06 -17690.381668  28599.815967 -25547.244028     -4.859766
PC07  -7720.266090  39999.049031 -10579.328443   -173.292769
PC08  -1646.486973  22986.608368  35341.512494    315.408586
PC09  -9855.666985  27468.368892 -30234.369663   -792.471762
PC10  -1258.191343  41743.878148  -3194.357175    131.930104
PC11  17005.936467 -18039.283568 -12781.907397    355.410309
PC12  25645.362928 -10114.791986   4396.750580   -615.353820
PC13   6023.231732  27083.040844  31961.986809    -31.371599
PC14   7762.539432 -24697.228533 -10472.642508    476.095919
PC19  -1582.853487  27811.832051   1444.597365    869.400778
PC20 -11908.848498  18891.758681  16731.716448   -917.186540
PC21  15738.437400   1966.779552 -22936.881525   -300.548216
PC22  10085.190387  20977.143099 -15363.922865   -970.034714
PC23 -19279.669562 -18561.568977   7913.177865   -930.205628
PC24  16887.477900  -7294.087121  20982.941171   -965.159236
PC25  -3198.445503 -18764.502023  20393.935339   -735.957346
PC26  25248.258395   6389.394380  10058.903311    737.077839
PC27 -24803.584924   3364.282569 -12379.873817    723.961176
PC28 -12898.578132 -10678.361734 -22325.748918     67.312528
PC29  -6498.829427  19152.070029  19218.026372    555.319389
PC30 -22343.971467  16210.391046   4167.592605    498.519045
PC32 -15782.281322  -1942.940991  22953.377506   -963.426792
PC33   1436.291351 -27842.034298  -1464.868547   -965.936900
PC34  21783.711296 -16638.749873  -5178.528658   -402.435427
PC35  12322.368609  10996.488670  22475.670540    276.364343
PC36   2237.302615  18672.759209 -20593.405874   -964.379619
PC37 -25188.568193  -7858.499860  -9039.996267   -911.621468
PC41  -9986.937674 -21312.072296  15053.300415   -966.051306
PC42  12308.864150 -18069.045655 -17307.259461   -970.327868
PC43   7200.247811 -19325.004303 -18802.316032   -923.857267
PC44  24617.675451  -4027.574796  12458.564108    661.246345
PC45  19521.286176  18423.135107  -7666.358223    758.323428
PC46 -15531.675905   8428.221199 -21587.217798   -327.405913
*  2022  5 16  9 55  0.00000000
PG01 -15729.406219 -13402.498558 -17183.901053    361.863898
PG02  -7689.789979  14599.681080  21495.490119   -653.230884
PG03 -12955.184741 -22894.596066   3985.305752   -246.057528
PG04  -6408.795369 -15270.914764  20755.265078   -166.746014
PG05   3692.401136  24043.676184  10318.854979    -82.026591
PG06 -21935.004270   6479.881847  13635.024283    305.405175
PG07 -25866.432100  -6046.345923   4173.518128    322.116405
PG08   1000.496311 -20915.676365 -16166.952972    -68.219942
PG09 -14911.422880  -5103.918506  21315.424303   -336.328836
PG10  15206.605851  -1877.196499 -21579.416127   -416.503885
PG12   8906.359242  25088.313240     11.128446   -216.255301
PG13 -10873.893993  21732.773409 -10662.351092    312.525937
PG14 -15992.053875    509.895591 -21214.645215   -108.496763
PG15   2542.604232  20811.530241 -16538.242770    -60.836134
PG16   2657.106615 -22093.305313  13871.860104   -501.299198
PG17 -20346.850200  11081.255649 -12598.054438    613.272934
PG18  25511.997044   6304.104128   4235.559977    168.732578
PG19 -20369.376936  15651.777826  -6564.046126    158.013751
PG20  -3681.279028  18945.420865  18346.426516    514.925327
PG21  -5962.238789 -14720.714499 -20756.543682    161.102930
PG22  18848.886201 -18229.528461  -3142.970374    259.981599
PG23  17709.141875   9525.543426 -17414.399989    -22.200240
PG24  12161.500909  14507.977831 -19082.175427    240.141404
PG25  16747.845603  16676.481469  12097.817224    325.365540
PG26   9607.322098 -13981.837557  20281.795433    205.977998
PG27  11464.797064 -22912.831377  -6372.914092    203.647890
PG29  13836.074191   6252.364148  21746.497022   -514.167636
PG30 -26103.587729    670.811870  -5468.568385   -528.073494
PG31  20590.841725  -7894.979943  15002.455866   -177.820507
PG32  19648.208441 -13582.571166 -11263.651609   -128.298551
PR01   9753.514175 -19349.759695 -13465.030944      8.749797
PR02   2054.780834 -24722.323641   5851.941894    518.517298
PR03  -6789.924001 -14636.907683  19787.510766     56.716914
PR04 -11423.170617   3371.679453  22590.710219    141.743686
PR05 -10028.994145  19564.982332  12969.148814     92.944200
PR07   7004.210510  14084.279991 -20051.324554     35.131879
PR08  11501.616645  -3534.473130 -22426.433130    -65.172141
PR09   8266.590664  17445.873794 -16613.303407     55.302093
PR11  19450.122506   6987.697087  14950.892002     38.855477
PR12   7830.517717  -7775.545076  23022.721237     18.451272
PR13  -7279.352963 -16986.847686  17567.593855    -22.391252
PR14 -19242.445760 -16741.866191    797.815762     25.667121
PR15 -19137.196707  -6546.450180 -15526.363095     96.070866
PR17 -14153.456614  -5026.640949 -20604.800654    526.491486
PR18 -23894.434680   4264.755488  -7926.228760    117.011918
PR19 -21956.179809  10354.540133   7829.375496   -189.203590
PR20  -5048.545903  11763.814030  22073.262040    -70.691015
PR21  15430.230691   4219.490785  19869.631287   -301.680965
PR22  24010.628603  -4547.257947   7111.651679   -183.500454
PR24   3848.483210 -12165.319974 -22078.962607     93.974018
PE02 -18851.782470  -1730.053625 -22754.196255    299.505021
PE03 -20786.644757  10054.548190  18516.718459   -558.791588
PE04  16042.156589 -24764.142891  -2365.146630  -1029.058737
PE05 -13391.834954 -10845.698374  24075.256992   -181.140514
PE07  -1685.997942  25122.272834 -15541.944273   -669.009307
PE08 -15812.190171  24923.476956   2138.159431   -529.985598
PE09   1584.710671 -25051.565475  15708.281616   -520.064211
PE10   6985.372984 -15669.901015 -24133.060415   -513.341451
PE11  -5301.207720 -15834.607924 -24456.804591   3654.296697
PE13   4488.592557  15819.939377  24608.887772    428.715498
PE14 -22499.232183   7550.495848 -14984.364795  -1836.095501
PE15 -17661.452446  13032.199453  19865.416568    745.353888
PE18  20010.961912 -21856.663142   1049.126368  -1442.823571
PE19  20438.885359  -7602.820889 -20002.787692  -4753.208916
PE21  19652.906937  19422.134038  10617.744283   -734.480101
PE24  -8138.996447 -26873.353828   9320.137664   -617.787295
PE25 -19578.929954 -19620.239987 -10377.097016   -574.116697
PE26  24472.209890   8964.789836  14026.980763  -1150.640057
PE27   9152.803292  26911.953942  -8271.227378   -299.959611
PE30  -7517.431161  17726.370910 -22496.381905   -514.592663
PE31   6651.370066 -18495.603475  22137.310460   -496.703182
PE33  29280.160498  -2575.853692  -3437.586505   -456.581477
PE34 -29248.847879   2740.876417   3614.481472   -517.306997
PE36 -23854.283998  -9300.137247 -14868.401468   -374.383276
PC01 -34319.365816  24462.466555    562.324215    198.861527
PC03 -14830.179548  39430.422404   1255.620520   -551.742825
PC04 -39610.956300  14419.842823    376.395538    128.607937
PC05  21841.072209  36007.036871    287.659943    238.375853
PC06 -17832.384929  28956.347260 -25045.451632     -4.837299
PC07  -7414.118841  39874.877120 -11248.569608   -173.307615
PC08  -1962.048652  22644.957673  35543.557984    315.414366
PC09 -10102.265366  27775.920774 -29881.625151   -792.482447
PC10   -937.910220  41688.256104  -3905.069361    131.929524
PC11  17388.656659 -18227.120297 -11979.664023    355.417179
PC12  25505.672350 -10025.303487   5322.361033   -615.352044
PC13   5795.248577  26715.147538  32309.578958    -31.368190
PC14   7787.447640 -24323.455480 -11293.009027    476.098496
PC19  -1614.146815  27747.037505   2376.370988    869.399674
PC20 -11924.067948  18308.042531  17359.650762   -917.191186
PC21  15725.818096   2752.994566 -22863.846897   -300.569050
PC22  10053.817697  21491.887529 -14656.238911   -970.033858
PC23 -19010.191970 -18454.678336   8769.442706   -930.205718
PC24  17489.169005  -6909.087992  20617.922654   -965.160692
PC25  -2573.349190 -18433.783686  20780.757405   -735.955672
PC26  25514.077338   6591.437093   9224.999668    737.076243
PC27 -24433.089972   3131.984154 -13154.341277    723.962960
PC28 -12226.011183 -11050.096483 -22522.476836     67.313878
PC29  -7069.016460  19465.644835  18695.063498    555.320919
PC30 -22471.583533  16244.874365   3249.038584    498.519223
PC32 -15776.290715  -2726.841741  22877.982316   -963.427097
PC33   1468.048767 -27775.432292  -2394.917758   -965.937035
PC34  21942.036661 -16688.044931  -4268.054654   -402.432892
PC35  11658.350948  11394.604329  22631.947533    276.369597
PC36   1614.140892  18322.936846 -20962.099731   -964.379827
PC37 -25418.975774  -8050.482843  -8186.901958   -911.620438
PC41  -9957.430752 -21812.802511  14336.001550   -966.051502
PC42  12325.147590 -17463.130342 -17904.953417   -970.330301
PC43   7759.957739 -19625.683620 -18259.358234   -923.856589
PC44  24254.311375  -3774.612180  13226.711313    661.250033
PC45  19261.322909  18316.485291  -8529.923165    758.326413
PC46 -16153.702022   8035.287595 -21277.434712   -327.411993
*  2022  5 16 10  0  0.00000000
PG01 -15087.765168 -13356.559878 -17784.747754    361.861462
PG02  -8456.714359  14564.299283  21225.678575   -653.230906
PG03 -12948.711485 -23047.962106   3038.798646   -246.061584
PG04  -5905.689873 -15874.045285  20447.062309   -166.744878
PG05   3435.273898  23705.081219  11149.093467    -82.026905
PG06 -22426.666352   6381.850941  12858.072837    305.409566
PG07 -25699.790660  -6106.800508   5088.493752    322.116344
PG08   1395.631869 -21378.470269 -15507.110189    -68.220143
PG09 -14455.640574  -5785.756283  21453.456952   -336.327952
PG10  15538.738595  -1119.899864 -21404.424285   -416.508231
PG12   8834.739771  25106.034652   -944.725108   -216.257078
PG13 -11190.708221  21962.587034  -9812.983161    312.527792
PG14 -16275.939174   -243.053586 -21005.034133   -108.497224
PG15   2188.010144  21304.508271 -15925.510394    -60.835377
PG16   2906.363249 -21585.338564  14602.083578   -501.300174
PG17 -20064.901884  10646.978212 -13372.994987    613.274460
PG18  25326.128728   6351.813544   5170.939321    168.729526
PG19 -20248.174758  15413.602674  -7481.232983    158.015258
PG20  -4108.345366  18379.843349  18818.111826    514.925112
PG21  -5125.685658 -14714.783464 -20956.624609    161.102763
PG22  18816.876624 -18054.559277  -4085.853370    259.983380
PG23  17950.588838  10130.555384 -16818.190275    -22.200971
PG24  11445.917960  14532.535140 -19495.824215    240.139379
PG25  16873.721589  17120.873550  11302.924917    325.367004
PG26  10001.848901 -13298.292900  20557.054249    205.978787
PG27  11657.634842 -23043.914878  -5440.888217    203.649681
PG29  13306.047279   6894.889237  21880.377029   -514.168874
PG30 -26284.097235    549.903417  -4563.419940   -528.073935
PG31  21139.245068  -7767.534446  14309.789566   -177.820967
PG32  19450.533962 -13166.775366 -12067.200942   -128.301191
PR01   9631.823466 -18790.999778 -14316.130592      8.749981
PR02   2045.193121 -24945.024706   4806.922194    518.517612
PR03  -6675.884990 -15427.368604  19214.706817     56.717209
PR04 -11245.422281   2458.886323  22796.849212    141.744146
PR05  -9883.738848  19032.700664  13843.731366     92.944793
PR07   6885.779781  14891.354658 -19504.181180     35.131965
PR08  11328.225554  -2619.729342 -22639.227238    -65.172415
PR09   7735.653262  16991.196327 -17326.333098     55.302574
PR11  19937.969617   7333.746430  14118.436457     38.855279
PR12   8557.230191  -7175.685172  22959.140612     18.451452
PR13  -6726.012378 -16500.092394  18238.626031    -22.391198
PR14 -19227.354480 -16675.091730   1863.115872     25.667274
PR15 -19636.967374  -6918.879523 -14721.054406     96.070921
PR17 -13335.573548  -5286.870158 -21080.633485    526.492429
PR18 -23544.282003   4215.750396  -8933.554217    117.012138
PR19 -22221.195443  10515.685314   6800.169274   -189.203969
PR20  -5898.851956  12061.332939  21699.918663    -70.691332
PR21  14636.078772   4459.628473  20409.879212   -301.681973
PR22  23689.828205  -4510.462528   8137.007425   -183.501141
PR24   4695.003961 -12474.858597 -21740.315902     93.974596
PE02 -19207.733239  -2309.072457 -22401.956730    299.505776
PE03 -20505.341492   9563.910677  19082.112924   -558.792766
PE04  15990.081216 -24695.876339  -3258.205132  -1029.061214
PE05 -13042.328085 -11477.736179  23973.946602   -181.139423
PE07  -1900.145957  25526.879384 -14842.507909   -669.010435
PE08 -15759.528836  24863.832559   3036.174613   -529.987543
PE09   1795.215136 -25462.625053  15009.150228   -520.068143
PE10   7708.013566 -15701.229521 -23891.362123   -513.342194
PE11  -4562.826560 -15842.019666 -24600.099534   3654.262188
PE13   3744.803970  15830.854791  24726.298204    428.715587
PE14 -22375.136818   7163.790977 -15687.364639  -1836.092155
PE15 -18250.767714  13077.354696  19295.154824    745.353196
PE18  19895.747989 -21686.343163   1852.506454  -1442.810189
PE19  20133.265110  -7074.820551 -20499.959290  -4753.400223
PE21  19832.648522  19672.692710   9790.295041   -734.480766
PE24  -8010.128611 -26608.309296  10154.229699   -617.793541
PE25 -19754.964888 -19864.618296  -9545.470534   -574.117099
PE26  24037.453600   8937.226086  14776.269781  -1150.653269
PE27   9041.752175  26673.392720  -9122.048069   -299.962203
PE30  -7855.374912  17134.418587 -22836.788913   -514.601864
PE31   6985.478991 -17912.771234  22510.671157   -496.703333
PE33  29368.737300  -2628.038413  -2518.917501   -456.581390
PE34 -29343.041177   2793.439876   2696.908490   -517.307581
PE36 -23394.396244  -9270.355671 -15599.514760   -374.384892
PC01 -34319.662122  24461.763058    561.479634    198.874315
PC03 -14831.348706  39430.387744   1268.423145   -551.740683
PC04 -39611.148626  14419.523180    366.604109    128.638094
PC05  21839.854299  36008.733104    310.541547    238.378133
PC06 -17958.699163  29318.818112 -24531.732386     -4.814832
PC07  -7113.678531  39737.330334 -11912.398085   -173.322460
PC08  -2292.252382  22317.457269  35728.625312    315.420146
PC09 -10335.132204  28093.835297 -29514.441943   -792.493132
PC10   -620.367685  41618.270625  -4613.874102    131.928943
PC11  17742.852874 -18409.675939 -11157.619645    355.424050
PC12  25340.449164  -9917.409521   6239.195371   -615.350267
PC13   5551.427527  26357.721358  32641.882051    -31.364781
PC14   7820.203076 -23922.511695 -12094.770527    476.101074
PC19  -1647.061759  27651.064545   3304.217035    869.398570
PC20 -11951.302085  17703.794411  17958.928424   -917.195832
PC21  15729.051746   3536.178906 -22752.994494   -300.589885
PC22  10032.626972  21982.523240 -13924.315756   -970.033002
PC23 -18713.555890 -18338.546207   9611.232996   -930.205808
PC24  18086.810825  -6542.231114  20218.869784   -965.162148
PC25  -1930.894321 -18109.166082  21133.247197   -735.953999
PC26  25758.476395   6774.605451   8375.889312    737.074646
PC27 -24044.645855   2879.418936 -13907.138497    723.964744
PC28 -11555.746841 -11438.265707 -22682.038191     67.315227
PC29  -7617.151956  19780.850597  18141.220338    555.322450
PC30 -22571.696338  16265.329359   2325.127419    498.519402
PC32 -15786.092150  -3507.471974  22764.898191   -963.427402
PC33   1501.681866 -27677.751623  -3321.017962   -965.937170
PC34  22072.729772 -16724.067238  -3350.526262   -402.430357
PC35  10998.404055  11808.306017  22750.813879    276.374851
PC36    973.907870  17979.224075 -21296.127045   -964.380035
PC37 -25627.504359  -8223.404300  -7320.271615   -911.619408
PC41  -9937.684843 -22289.160058  13595.115122   -966.051699
PC42  12353.876065 -16837.659268 -18473.018488   -970.332734
PC43   8297.393244 -19927.367454 -17686.262828   -923.855910
PC44  23873.939364  -3500.936072  13972.969940    661.253722
PC45  18973.935937  18200.367776  -9379.419394    758.329398
PC46 -16773.576535   7660.095770 -20932.497420   -327.418073
*  2022  5 16 10  5  0.00000000
PG01 -14423.681829 -13320.903211 -18352.733154    361.859007
PG02  -9213.677711  14542.968546  20917.594406   -653.230789
PG03 -12929.785237 -23169.029728   2086.505023   -246.065637
PG04  -5420.459910 -16475.976533  20099.675058   -166.743799
PG05   3157.787205  23343.415453  11957.644038    -82.027536
PG06 -22890.476446   6295.652555  12056.687931    305.413954
PG07 -25500.722314  -6166.925061   5994.091296    322.116508
PG08   1768.792019 -21826.848498 -14817.196424    -68.220727
PG09 -14009.027302  -6478.966500  21550.179756   -336.327049
PG10  15881.121595   -375.732186 -21188.055083   -416.512582
PG12   8750.636914  25091.490819  -1898.784267   -216.258773
PG13 -11481.724551  22174.017404  -8944.763321    312.529902
PG14 -16569.170292   -983.027811 -20755.275361   -108.497725
PG15   1851.581873  21782.599046 -15282.726352    -60.834357
PG16   3173.922936 -21056.063304  15303.254386   -501.301046
PG17 -19772.876435  10184.382160 -14121.739939    613.275633
PG18  25106.283020   6399.355883   6096.481314    168.726460
PG19 -20108.768295  15147.467155  -8384.036855    158.016573
PG20  -4554.471635  17807.231455  19254.028180    514.924818
PG21  -4281.315236 -14723.038822 -21114.500757    161.102805
PG22  18765.441128 -17851.182954  -5020.764896    259.985249
PG23  18192.352011  10710.540835 -16189.935600    -22.201730
PG24  10715.994030  14568.820913 -19873.447510    240.137306
PG25  16994.166677  17535.299886  10486.397958    325.368474
PG26  10411.721776 -12612.928182  20792.455239    205.979571
PG27  11828.131475 -23149.000802  -4498.243623    203.651475
PG29  12785.205156   7550.449278  21972.184445   -514.169957
PG30 -26432.697604    435.419958  -3649.653391   -528.074358
PG31  21663.150495  -7652.599761  13590.101148   -177.821374
PG32  19243.084835 -12722.763801 -12847.239513   -128.303787
PR01   9519.186717 -18195.506671 -15136.299153      8.750363
PR02   2023.342682 -25124.913580   3751.484480    518.518634
PR03  -6584.773330 -16196.446628  18600.483974     56.717458
PR04 -11089.035576   1534.664685  22953.901547    141.744665
PR05  -9746.022675  18462.285988  14688.455208     92.944890
PR07   6790.596349  15677.968091 -18914.781870     35.132018
PR08  11175.892768  -1693.413151 -22802.768013    -65.172383
PR09   7171.624032  16531.723561 -18001.750178     55.303245
PR11  20406.677973   7646.524601  13255.463744     38.854960
PR12   9295.409121  -6595.847161  22846.082892     18.451556
PR13  -6139.974160 -16010.460803  18870.193607    -22.391602
PR14 -19176.451456 -16581.741444   2924.393264     25.667198
PR15 -20119.220034  -7258.163608 -13883.893640     96.070849
PR17 -12507.204244  -5574.212273 -21510.861126    526.493331
PR18 -23157.303147   4143.547618  -9921.624663    117.012438
PR19 -22441.908225  10669.756178   5756.261252   -189.204524
PR20  -6725.869470  12375.289927  21279.736718    -70.691506
PR21  13828.414420   4727.311007  20906.021340   -301.682870
PR22  23330.916635  -4451.137955   9144.656059   -183.501766
PR24   5519.731802 -12799.954847 -21354.651279     93.974930
PE02 -19571.255303  -2870.260850 -22018.730284    299.506527
PE03 -20227.410394   9052.382834  19621.108356   -558.793949
PE04  15927.068991 -24602.746449  -4146.756369  -1029.063684
PE05 -12708.795291 -12114.348498  23839.502435   -181.138355
PE07  -2095.176548  25917.305373 -14122.517732   -669.011572
PE08 -15695.751690  24779.120100   3929.986873   -529.989489
PE09   1986.421057 -25859.477933  14289.280877   -520.072080
PE10   8421.943837 -15749.809212 -23616.652837   -513.342928
PE11  -3821.047503 -15867.517744 -24709.417320   3654.227668
PE13   2998.505129  15860.049253  24809.503249    428.715684
PE14 -22243.363694   6763.511339 -16365.405083  -1836.088803
PE15 -18821.310592  13136.064605  18698.215348    745.352506
PE18  19770.219809 -21490.791045   2653.291301  -1442.796786
PE19  19832.942885  -6527.153547 -20968.750882  -4753.591579
PE21  20004.854054  19897.752780   8949.303419   -734.481434
PE24  -7862.002964 -26325.193852  10974.253052   -617.799787
PE25 -19923.252951 -20083.480774  -8700.635359   -574.117506
PE26  23579.985759   8921.095442  15505.113983  -1150.666483
PE27   8911.674495  26415.990066  -9960.255201   -299.964809
PE30  -8212.134860  16542.193310 -23145.645214   -514.611081
PE31   7338.802833 -17328.786159  22852.909202   -496.703512
PE33  29428.410357  -2681.085967  -1596.761219   -456.581286
PE34 -29408.357283   2846.964738   1775.603793   -517.308138
PE36 -22912.331480  -9252.806494 -16309.065481   -374.386516
PC01 -34319.970752  24461.059039    560.365873    198.887111
PC03 -14832.509201  39430.379396   1280.618082   -551.738554
PC04 -39611.342878  14419.206862    356.636801    128.668357
PC05  21838.674399  36010.421388    333.274441    238.380407
PC06 -18069.081084  29686.539532 -24006.332624     -4.792392
PC07  -6819.525640  39586.672438 -12570.494765   -173.337245
PC08  -2636.465461  22004.732564  35896.624217    315.426005
PC09 -10553.829190  28421.508682 -29133.006045   -792.503788
PC10   -306.192499  41534.050994  -5320.424686    131.928155
PC11  18068.378252 -18585.490922 -10317.136777    355.431078
PC12  25150.717397  -9790.143060   7145.742781   -615.348519
PC13   5292.239837  26011.441537  32958.736891    -31.361518
PC14   7861.936380 -23495.228216 -12876.603191    476.103624
PC19  -1682.919586  27524.131266   4226.602563    869.397500
PC20 -11991.392338  17080.270261  18528.563683   -917.200478
PC21  15747.965153   4314.721680 -22604.505427   -300.610716
PC22  10020.565602  22448.049648 -13169.362983   -970.032142
PC23 -18389.734393 -18214.498513  10437.159774   -930.205883
PC24  18678.905635  -6193.737086  19786.442988   -965.163623
PC25  -1272.126409 -17791.768156  21450.823869   -735.952318
PC26  25980.362519   6939.647034   7512.972759    737.073034
PC27 -23639.605735   2606.126547 -14637.026571    723.966529
PC28 -10889.276873 -11842.281329 -22804.169969     67.316588
PC29  -8142.551313  20096.338375  17557.412491    555.323996
PC30 -22644.834845  16270.541383   1397.382623    498.519581
PC32 -15811.496743  -4283.232492  22614.312361   -963.427711
PC33   1538.506288 -27549.215559  -4241.641784   -965.937299
PC34  22176.242663 -16745.573265  -2427.459597   -402.427815
PC35  10343.971364  12236.899732  22832.076191    276.380091
PC36    317.647900  17642.748127 -21594.934399   -964.380238
PC37 -25813.093166  -8378.042097  -6441.538520   -911.618356
PC41  -9926.632690 -22740.179416  12831.856509   -966.051851
PC42  12395.840327 -16193.926023 -19010.510263   -970.335164
PC43   8811.908811 -20228.710590 -17083.973256   -923.855232
PC44  23477.922337  -3206.154040  14696.105280    661.257404
PC45  18659.076021  18076.119014 -10213.445529    758.332380
PC46 -17389.786531   7302.957775 -20552.973044   -327.424139
*  2022  5 16 10 10  0.00000000
PG01 -13738.536307 -13296.528322 -18886.806515    361.856552
PG02  -9959.064575  14535.233409  20571.775203   -653.230672
PG03 -12897.040514 -23258.222000   1130.239980   -246.069689
PG04  -4953.711661 -17075.039954  19713.759792   -166.742720
PG05   2859.367436  22960.097529  12742.926020    -82.028167
PG06 -23325.277681   6220.163931  11232.390105    305.418341
PG07 -25269.570536  -6228.062749   6888.655101    322.116672
PG08   2120.095870 -22259.163082 -14098.526463    -68.221310
PG09 -13572.692802  -7182.119250  21605.402052   -336.326146
PG10  16232.677310    353.798491 -20930.764062   -416.516933
PG12   8652.790082  25045.327030  -2849.240686   -216.260467
PG13 -11747.342555  22365.606564  -8059.346322    312.532012
PG14 -16870.734766  -1708.580464 -20465.855144   -108.498225
PG15   1533.102138  22244.267462 -14611.053413    -60.833337
PG16   3460.279020 -20507.094021  15973.979706   -501.301918
PG17 -19472.383247   9693.717307 -14842.782195    613.276805
PG18  24852.791535   6448.141746   7010.423917    168.723394
PG19 -19952.636741  14853.026548  -9270.741521    158.017888
PG20  -5019.291024  17229.207305  19653.327236    514.924523
PG21  -3431.029395 -14745.699401 -21229.755325    161.102847
PG22  18695.854456 -17618.822796  -5945.865901    259.987119
PG23  18432.979678  11264.693712 -15530.838344    -22.202489
PG24   9973.243192  14617.365933 -20214.328521    240.135234
PG25  17107.735061  17919.480748   9649.826697    325.369943
PG26  10836.400051 -11927.422021  20987.571790    205.980354
PG27  11977.173384 -23226.926080  -3546.810361    203.653270
PG29  12274.835446   8217.664486  22021.734422   -514.171039
PG30 -26548.947856    326.117321  -2728.997550   -528.074780
PG31  22161.340832  -7549.256508  12844.780247   -177.821780
PG32  19027.388524 -12250.790366 -13602.243164   -128.306383
PR01   9417.368571 -17564.715139 -15923.763211      8.750745
PR02   1991.156454 -25261.177221   2687.913974    518.519655
PR03  -6515.752161 -16941.857258  17946.155012     56.717707
PR04 -10954.718079    601.512556  23061.529498    141.745185
PR05  -9617.717265  17855.068195  15501.499776     92.944986
PR07   6717.877884  16441.799650 -18284.412321     35.132071
PR08  11045.328919   -758.033630 -22916.700884    -65.172350
PR09   6575.298088  16069.668527 -18638.093704     55.303916
PR11  20854.007082   7926.390376  12363.836865     38.854640
PR12  10042.910246  -6037.458357  22683.793175     18.451659
PR13  -5522.148483 -15520.187852  19460.928753    -22.392005
PR14 -19088.699732 -16463.563875   3979.357028     25.667122
PR15 -20581.699744  -7564.547599 -13016.694097     96.070778
PR17 -11670.931743  -5888.586735 -21894.557515    526.494234
PR18 -22735.189425   4046.692924 -10888.308485    117.012738
PR19 -22618.305373  10814.554902   4699.908572   -189.205078
PR20  -7527.526205  12704.096044  20813.628165    -70.691679
PR21  13009.801937   5022.622616  21356.982891   -301.683767
PR22  22935.523938  -4367.753136  10132.405340   -183.502392
PR24   6320.631243 -13139.063982 -20922.804432     93.975265
PE02 -19941.220636  -3412.804299 -21605.045774    299.507278
PE03 -19954.004282   8520.600809  20132.960126   -558.795132
PE04  15854.272257 -24484.382877  -5029.570939  -1029.066154
PE05 -12391.710017 -12754.250763  23672.110322   -181.137287
PE07  -2271.559347  26292.370960 -13382.970931   -669.012709
PE08 -15622.022477  24668.956309   4818.359057   -529.991435
PE09   2158.803503 -26240.931231  13549.667997   -520.076016
PE10   9125.773885 -15815.184220 -23309.311524   -513.343662
PE11  -3077.333404 -15911.195094 -24784.605858   3654.193149
PE13   2251.172413  15907.574441  24858.388694    428.715781
PE14 -22105.319083   6350.001940 -17017.902259  -1836.085450
PE15 -19371.992019  13207.430926  18075.423670    745.351815
PE18  19635.138989 -21269.235999   3450.296543  -1442.783383
PE19  19539.034555  -5960.572126 -21408.513126  -4753.782934
PE21  20168.255399  20097.468231   8095.932788   -734.482102
PE24  -7693.987258 -26025.120334  11779.071430   -617.806033
PE25 -20082.529008 -20276.996030  -7843.760617   -574.117913
PE26  23100.742604   8917.385943  16212.505068  -1150.679696
PE27   8761.886951  26140.826128 -10784.689726   -299.967415
PE30  -8587.371146  15951.045563 -23422.523764   -514.620298
PE31   7711.043009 -16745.010873  23163.551956   -496.703691
PE33  29459.116223  -2733.682061   -672.394202   -456.581181
PE34 -29444.725021   2900.137462    851.842155   -517.308695
PE36 -22409.081687  -9248.454275 -16996.072774   -374.388139
PC01 -34320.291550  24460.354883    558.983452    198.899907
PC03 -14833.660276  39430.397978   1292.199512   -551.736425
PC04 -39611.538927  14418.893944    346.498377    128.698619
PC05  21837.532905  36012.101262    355.847717    238.382681
PC06 -18163.317732  30058.812578 -23469.504145     -4.769951
PC07  -6532.228533  39423.192412 -13222.543346   -173.352031
PC08  -2994.028415  21707.380731  36047.472557    315.431863
PC09 -10757.945051  28758.318752 -28737.510180   -792.514445
PC10      3.992803  41435.754236  -6024.375358    131.927367
PC11  18365.183665 -18753.109483  -9459.607871    355.438106
PC12  24937.570446  -9642.606013   8040.509684   -615.346771
PC13   5018.185951  25676.966086  33259.991466    -31.358256
PC14   7913.729542 -23042.515380 -13637.215604    476.106174
PC19  -1723.026527  27366.549666   5142.004044    869.396431
PC20 -12045.108856  16438.783622  19067.619933   -917.205125
PC21  15782.296596   5087.026833 -22418.623194   -300.631547
PC22  10016.528196  22887.542961 -12392.628431   -970.031282
PC23 -18038.790591 -18083.869653  11245.860336   -930.205959
PC24  19263.954552  -5863.739357  19321.357700   -965.165099
PC25   -598.157764 -17482.653142  21732.964327   -735.950638
PC26  26178.703157   7087.377148   6637.673099    737.071421
PC27 -23219.360277   2311.730825 -15342.804388    723.968313
PC28 -10228.061013 -12261.472118 -22888.670886     67.317950
PC29  -8644.616308  20410.730886  16944.605025    555.325542
PC30 -22691.607761  16259.338400    467.333891    498.519761
PC32 -15852.227640  -5052.540020  22426.473679   -963.428019
PC33   1579.822119 -27390.140679  -5155.270746   -965.937429
PC34  22253.112927 -16751.358252  -1500.380147   -402.425273
PC35   9696.457569  12679.611813  22875.603326    276.385332
PC36   -353.527657  17314.580671 -21858.026686   -964.380442
PC37 -25974.744014  -8515.240692  -5552.155910   -911.617304
PC41  -9923.156252 -23164.972014  12047.478203   -966.052002
PC42  12451.757812 -15533.279091 -19516.534794   -970.337594
PC43   9302.945075 -20528.341763 -16453.481309   -923.854553
PC44  23067.657080  -2889.958876  15394.921024    661.261085
PC45  18316.784773  17945.085120 -11030.625634    758.335362
PC46 -18000.811528   6964.098216 -20139.485992   -327.430206
*  2022  5 16 10 15  0.00000000
PG01 -13033.777983 -13284.356001 -19385.977382    361.854077
PG02 -10691.293504  14540.547596  20188.823136   -653.230738
PG03 -12849.151989 -23316.065977    171.824437   -246.073747
PG04  -4505.951710 -17669.546267  19290.047226   -166.741646
PG05   2539.535561  22556.602804  13503.403766    -82.028584
PG06 -23730.004187   6154.198321  10386.743457    305.422717
PG07 -25006.776438  -6291.537606   7770.552890    322.116735
PG08   2449.764913 -22673.796721 -13352.473790    -68.221977
PG09 -13147.668472  -7893.723249  21619.013494   -336.325260
PG10  16592.252153   1067.256805 -20633.085561   -416.521281
PG12   8539.987893  24968.286526  -3794.296611   -216.262187
PG13 -11988.060579  22535.944582  -7158.422685    312.534029
PG14 -17179.546474  -2418.332111 -20137.335116   -108.498713
PG15   1232.263868  22688.008765 -13911.712467    -60.832512
PG16   3765.825256 -19940.097301  16612.929886   -501.302861
PG17 -19165.034184   9175.349143 -15534.666065    613.278288
PG18  24566.094681   6499.562913   7911.026642    168.720333
PG19 -19781.295643  14530.041276 -10139.665907    158.019466
PG20  -5502.338282  16647.383245  20015.228918    514.924056
PG21  -2576.755032 -14782.880804 -21302.060408    161.103096
PG22  18609.442822 -17357.004343  -6859.331305    259.988985
PG23  18670.988510  11792.309184 -14842.158939    -22.203250
PG24   9219.218638  14678.615215 -20517.815233    240.133177
PG25  17212.981347  18273.244900   8794.835359    325.371439
PG26  11275.250233 -11243.426086  21142.056829    205.981133
PG27  12105.727951 -23276.609619  -2588.440009    203.655055
PG29  11776.149268   8895.083191  22028.923668   -514.172276
PG30 -26632.506497    220.726709  -1803.192540   -528.075196
PG31  22632.677869  -7456.516535  12075.260811   -177.822214
PG32  18804.972537 -11751.218037 -14330.736905   -128.309001
PR01   9328.049752 -16900.194802 -16676.819854      8.750924
PR02   1950.610996 -25353.161914   1618.514818    518.520419
PR03  -6467.849323 -17661.394164  17253.119732     56.717697
PR04 -10843.029942   -338.029402  23119.501317    141.745727
PR05  -9500.617049  17212.518872  16281.112841     92.945216
PR07   6666.704257  17180.605260 -17614.446576     35.132180
PR08  10937.097261    183.856973 -22980.779877    -65.172058
PR09   5947.621082  15607.210580 -19233.988287     55.304500
PR11  21277.771342   8173.854676  11445.481098     38.854413
PR12  10797.514031  -5501.814475  22472.622275     18.451779
PR13  -4873.596081 -15031.466580  20009.552000    -22.392149
PR14 -18963.202548 -16322.391522   5025.730123     25.666980
PR15 -21022.199201  -7838.429857 -12121.333909     96.070661
PR17 -10829.345067  -6229.754427 -22230.897481    526.495075
PR18 -22279.752037   3923.850048 -11831.519672    117.012876
PR19 -22750.544564  10947.902497   3633.395199   -189.205772
PR20  -8301.864851  13046.049276  20302.603703    -70.691942
PR21  12182.824432   5345.488339  21761.786572   -301.684585
PR22  22505.407306  -4258.892074  11098.106795   -183.502932
PR24   7095.777064 -13490.531073 -20445.710895     93.975802
PE02 -20316.461162  -3935.955340 -21161.474234    299.507995
PE03 -19686.242527   7969.268735  20616.961216   -558.796308
PE04  15772.866828 -24340.489087  -5905.427294  -1029.068641
PE05 -12091.474122 -13396.136259  23472.001579   -181.136224
PE07  -2429.831737  26650.932330 -12624.891792   -669.013852
PE08 -15539.529121  24533.032464   5700.061622   -529.993386
PE09   2312.905945 -26605.828196  12791.333292   -520.079950
PE10   9818.144457 -15896.823310 -22969.762190   -513.344409
PE11  -2333.151226 -15973.064083 -24825.560108   3654.158602
PE13   1504.283564  15973.400811  24872.887796    428.715867
PE14 -21962.368358   5923.651385 -17644.334377  -1836.082118
PE15 -19901.781459  13290.497577  17427.641031    745.351110
PE18  19491.295593 -21020.954625   4242.301373  -1442.770014
PE19  19252.615877  -5375.893645 -21818.636886  -4753.974299
PE21  20321.600850  20272.071127   7231.363639   -734.482780
PE24  -7505.516925 -25709.243245  12567.569620   -617.812291
PE25 -20231.545191 -20445.410628  -6976.032097   -574.118320
PE26  22600.722157   8927.032077  16897.464447  -1150.692933
PE27   8591.772301  25849.025564 -11594.211631   -299.970018
PE30  -8980.668478  15362.308306 -23667.041622   -514.629518
PE31   8101.824540 -16162.793024  23442.170445   -496.703882
PE33  29460.875278  -2784.511874    252.903916   -456.581076
PE34 -29452.156948   2951.643557    -73.098331   -517.309263
PE36 -21885.698940  -9258.206915 -17659.586918   -374.389752
PC01 -34320.624350  24459.650974    557.333018    198.912684
PC03 -14834.801151  39430.444085   1303.161910   -551.734262
PC04 -39611.736646  14418.584502    336.193679    128.728820
PC05  21836.430212  36013.772275    378.250541    238.384935
PC06 -18241.226873  30434.929686 -22921.504087     -4.747403
PC07  -6252.342367  39247.203892 -13868.230486   -173.366736
PC08  -3364.256252  21425.969561  36181.096355    315.437812
PC09 -10947.096313  29103.626147 -28328.153674   -792.525150
PC10    309.573122  41323.564823  -6725.381503    131.926699
PC11  18633.317447 -18911.085633  -8586.452987    355.445215
PC12  24702.166679  -9473.973210   8922.022185   -615.344994
PC13   4729.794559  25354.930533  33545.501024    -31.354945
PC14   7976.611233 -22565.359559 -14375.350881    476.108730
PC19  -1768.668169  27178.724477   6048.909883    869.395325
PC20 -12113.147192  15780.700890  19575.211234   -917.209769
PC21  15831.696903   5851.518888 -22195.653290   -300.652395
PC22  10019.361319  23300.159486 -11595.396127   -970.030423
PC23 -17660.877809 -17947.996996  12036.000485   -930.206051
PC24  19840.463102  -5552.284147  18824.383167   -965.166575
PC25     89.836344 -17182.824486  21979.204085   -735.948973
PC26  26352.530331   7218.675122   5751.433653    737.069801
PC27 -22785.332294   1995.941766 -16023.310588    723.970088
PC28  -9573.521661 -12695.085990 -22935.401722     67.319285
PC29  -9122.836922  20722.627939  16303.810878    555.327052
PC30 -22712.704841  16230.595946   -463.485414    498.519925
PC32 -15907.921161  -5813.832856  22201.692204   -963.428331
PC33   1626.908311 -27200.935716  -6060.397765   -965.937571
PC34  22303.961293 -16740.261324   -570.820249   -402.422726
PC35   9057.223539  13135.591668  22881.326580    276.390570
PC36  -1038.444264  16995.733702 -22084.967935   -964.380673
PC37 -26111.525325  -8635.907310  -4653.594556   -911.616255
PC41  -9926.091439 -23562.729408  11243.267787   -966.052195
PC42  12522.269503 -14857.116989 -19990.250118   -970.340013
PC43   9770.030514 -20824.869070 -15795.825505   -923.853902
PC44  22644.568820  -2552.130310  16068.261253    661.264762
PC45  17947.194906  17808.616322 -11829.611483    758.338336
PC46 -18605.129103   6643.653772 -19692.716942   -327.436291
*  2022  5 16 10 20  0.00000000
PG01 -12310.920239 -13285.223888 -19849.317240    361.851602
PG02 -11408.822695  14558.276343  19769.404210   -653.230805
PG03 -12784.840808 -23343.189922   -786.918283   -246.077806
PG04  -4077.585531 -18257.792316  18829.340989   -166.740571
PG05   2197.910165  22134.456964  14237.589846    -82.029002
PG06 -24103.685281   6096.510749   9521.352754    305.427094
PG07 -24712.877012  -6358.648467   8638.178308    322.116799
PG08   2758.121355 -23069.169812 -12580.467989    -68.222644
PG09 -12734.903286  -8612.231541  21590.984297   -336.324374
PG10  16958.621488   1763.285356 -20295.631375   -416.525629
PG12   8411.073992  24861.206890  -4732.168150   -216.263907
PG13 -12204.472935  22683.676020  -6243.715508    312.536046
PG14 -17494.450239  -3110.975556 -19770.351176   -108.499201
PG15    948.671992  23112.354796 -13185.980697    -60.831686
PG16   4090.853239 -19356.784615  17218.841355   -501.303803
PG17 -18852.436235   8629.758401 -16195.990648    613.279771
PG18  24246.740101   6554.985633   8796.573819    168.717272
PG19 -19596.289884  14178.378410 -10989.167163    158.021044
PG20  -6003.050866  16063.355359  20339.023021    514.923589
PG21  -1720.436155 -14834.594300 -21331.178546    161.103344
PG22  18507.577669 -17065.358508  -7759.353900    259.990851
PG23  18904.870133  12292.785840 -14125.213467    -22.204011
PG24   8455.507070  14752.925766 -20783.321647    240.131120
PG25  17308.467214  18596.529338   7923.078784    325.372934
PG26  11727.548343 -10562.558561  21255.643276    205.981912
PG27  12214.838602 -23297.057623  -1625.001903    203.656840
PG29  11290.276439   9581.187416  21993.730714   -514.173513
PG30 -26683.132807    117.960895   -873.986631   -528.075611
PG31  23076.106524  -7373.327919  11283.018319   -177.822647
PG32  18577.357396 -11224.518117 -15031.297964   -128.311619
PR01   9252.818470 -16203.643645 -17393.840359      8.751102
PR02   1903.722118 -25400.376438    545.605046    518.521183
PR03  -6439.962591 -18352.938736  16522.862065     56.717687
PR04 -10754.381330  -1281.388590  23127.691717    141.746268
PR05  -9396.430183  16536.245259  17025.614250     92.945447
PR07   6636.022680  17892.227085 -16906.343962     35.132290
PR08  10851.611053   1129.674157 -22994.868139    -65.171767
PR09   5289.685835  15146.485159 -19788.147061     55.305085
PR11  21675.850331   8389.577108  10502.379852     38.854185
PR12  11556.935227  -4990.074400  22213.025966     18.451899
PR13  -4195.524400 -14546.437913  20514.875024    -22.392292
PR14 -18799.208299 -16160.131502   6061.254270     25.666838
PR15 -21438.569111  -8080.358955 -11199.751951     96.070543
PR17  -9985.027914  -6597.318079 -22519.158479    526.495917
PR18 -21792.913759   3773.808018 -12749.222297    117.013014
PR19 -22838.952590  11067.649899   2559.026969   -189.206466
PR20  -9047.051038  13399.342611  19747.770563    -70.692206
PR21  11350.072502   5695.673563  22119.554709   -301.685404
PR22  22042.442824  -4123.261638  12039.660481   -183.503472
PR24   7843.362203 -13852.598785 -19924.404003     93.976339
PE02 -20695.772796  -4439.035898 -20688.628084    299.508712
PE03 -19425.207111   7399.156544  21072.443181   -558.797484
PE04  15684.047658 -24170.843546  -6773.113431  -1029.071129
PE05 -11808.416642 -14038.680452  23239.452690   -181.135161
PE07  -2570.596700  26991.885644 -11849.330273   -669.014994
PE08 -15449.479358  24371.115625   6573.874340   -529.995336
PE09   2449.338096 -26953.052199  12015.324337   -520.083884
PE10  10497.731443 -15994.121804 -22598.473305   -513.345156
PE11  -1589.967192 -16053.056422 -24832.222229   3654.124056
PE13    759.312795  16057.417668  24852.981367    428.715954
PE14 -21815.832806   5484.889824 -18244.238335  -1836.078786
PE15 -20409.710278  13384.254143  16755.763192    745.350406
PE18  19339.505953 -20745.275069   5028.048173  -1442.756644
PE19  18974.718721  -4773.997999 -22198.554069  -4754.165664
PE21  20463.659650  20421.870583   6356.791950   -734.483458
PE24  -7296.097319 -25378.754699  13338.655043   -617.818549
PE25 -20369.075425 -20589.048020  -6098.650607   -574.118727
PE26  22080.980892   8950.911295  17559.044598  -1150.706171
PE27   8400.781782  25541.753581 -12387.701513   -299.972622
PE30  -9391.537368  14777.292509 -23878.860483   -514.638738
PE31   8510.697145 -15583.460744  23688.379943   -496.704073
PE33  29433.791631  -2832.264915   1177.852191   -456.580972
PE34 -29430.749279   3000.172426   -997.938017   -517.309831
PE36 -21343.291904  -9282.912277 -18298.690642   -374.391365
PC01 -34320.968977  24458.947695    555.415346    198.925461
PC03 -14835.931025  39430.518283   1313.500048   -551.732100
PC04 -39611.935909  14418.278606    325.727633    128.759021
PC05  21835.366711  36015.433988    400.472166    238.387189
PC06 -18302.657343  30814.176026 -22362.594808     -4.724855
PC07  -5980.408021  39059.044567 -14507.245957   -173.381441
PC08  -3746.439774  21161.036377  36297.429834    315.443762
PC09 -11120.928019  29456.775560 -27905.142340   -792.535855
PC10    609.942003  41197.694327  -7423.099824    131.926031
PC11  18872.924739 -19057.989084  -7699.117420    355.452325
PC12  24445.724792  -9283.496092   9788.828484   -615.343217
PC13   4427.621591  25045.946719  33815.128146    -31.351635
PC14   8051.552342 -22064.819611 -15089.788758    476.111285
PC19  -1821.103920  26961.151627   6945.822921    869.394218
PC20 -12196.125285  15107.436373  20050.503747   -917.214412
PC21  15895.730889   6606.648608 -21935.962714   -300.673243
PC22  10027.868416  23685.138630 -10778.984152   -970.029564
PC23 -17256.239406 -17808.215363  12806.276727   -930.206143
PC24  20406.946779  -5259.330707  18296.341177   -965.168051
PC25    790.621770 -16893.221990  22189.138023   -735.947309
PC26  26500.944473   7334.480368   4855.715595    737.068181
PC27 -22338.971276   1658.557155 -16677.425457    723.971862
PC28  -8927.038739 -13142.292637 -22944.285546     67.320620
PC29  -9576.792819  21030.611970  15636.089178    555.328561
PC30 -22708.893884  16183.241929  -1393.540781    498.520088
PC32 -15978.128291  -6565.576453  21940.338694   -963.428643
PC33   1681.017187 -26982.100036  -6955.529636   -965.937713
PC34  22329.488879 -16711.170440    359.683461   -402.420178
PC35   8427.581425  13603.914795  22849.239781    276.395809
PC36  -1735.868292  16687.155667 -22275.382041   -964.380903
PC37 -26222.575871  -8741.007885  -3747.340320   -911.615207
PC41  -9934.233042 -23932.726157  10420.545855   -966.052389
PC42  12607.937086 -14166.883219 -20430.867686   -970.342432
PC43  10212.782792 -21116.885490 -15112.089390   -923.853250
PC44  22210.105705  -2192.536386  16715.012363    661.268439
PC45  17550.530142  17668.061388 -12609.084785    758.341309
PC46 -19201.220546   6341.673066 -19213.401737   -327.442375
*  2022  5 16 10 25  0.00000000
PG01 -11571.534945 -13299.882647 -20275.961092    361.849147
PG02 -12110.155490  14587.699062  19314.247466   -653.230821
PG03 -12702.880717 -23340.320128  -1744.165857   -246.081898
PG04  -3668.916421 -18838.067997  18332.516149   -166.739483
PG05   1834.210048  21695.229435  14944.048142    -82.029204
PG06 -24445.449267   6045.804033   8637.860465    305.431481
PG07 -24388.503027  -6430.663022   9489.953398    322.116786
PG08   3045.586003 -23443.747338 -11783.992000    -68.223365
PG09 -12335.260087  -9336.047479  21521.365321   -336.323491
PG10  17330.494922   2440.609625 -19919.089259   -416.529988
PG12   8264.952626  24725.016075  -5661.088489   -216.265565
PG13 -12397.266678  22807.506189  -5316.977183    312.538037
PG14 -17814.226728  -3785.280595 -19365.612215   -108.499673
PG15    681.845602  23515.880151 -12435.189617    -60.830752
PG16   4435.550319 -18758.904919  17790.519356   -501.304757
PG17 -18536.184180   8057.540097 -16825.413105    613.281081
PG18  23895.380691   6615.744022   9665.377817    168.714245
PG19 -19399.186572  13798.012721 -11817.643641    158.022440
PG20  -6520.770512  15478.697049  20624.070692    514.923374
PG21   -864.025831 -14900.746226 -21316.964038    161.103259
PG22  18391.669203 -16743.624262  -8644.148264    259.992712
PG23  19133.097821  12765.627440 -13381.371162    -22.204749
PG24   7683.722955  14840.564714 -21010.328923    240.129069
PG25  17392.768039  18889.378590   7036.239133    325.374425
PG26  12192.482644  -9886.397787  21328.144331    205.982713
PG27  12305.619544 -23287.368562   -658.379287    203.658640
PG29  10818.261038  10274.398751  21916.216010   -514.174884
PG30 -26700.687730     16.520485     56.866932   -528.076046
PG31  23490.658652  -7298.580216  10469.566955   -177.823142
PG32  18346.049647 -10671.269010 -15702.558733   -128.314218
PR01   9193.162287 -15476.880943 -18073.273718      8.751147
PR02   1852.534327 -25402.494490   -528.488494    518.521820
PR03  -6430.865536 -19014.469264  15756.946994     56.718036
PR04 -10689.030583  -2225.971326  23086.082147    141.746729
PR05  -9306.769885  15827.983589  17733.399513     92.945725
PR07   6624.653477  18574.602819 -16161.645844     35.132459
PR08  10789.131685   2076.812237 -22958.938223    -65.171773
PR09   4602.728274  14689.573778 -20299.374449     55.305595
PR11  22046.198812   8574.361802   9536.570389     38.853824
PR12  12318.832754  -4503.255615  21905.564001     18.452008
PR13  -3489.283057 -14067.180727  20975.803229    -22.392350
PR14 -18596.114832 -15978.755888   7083.694818     25.666812
PR15 -21828.728298  -8291.029984 -10253.943621     96.070462
PR17  -9140.547394  -6990.723436 -22758.722113    526.496942
PR18 -21276.700123   3595.487897 -13639.434898    117.013437
PR19 -22884.023258  11171.688945   1479.126589   -189.206526
PR20  -9761.380790  13762.072609  19150.330095    -70.692112
PR21  10514.132903   6072.784330  22429.511165   -301.686202
PR22  21548.616692  -3959.698744  12955.019644   -183.504291
PR24   8561.705096 -14223.415677 -19360.012647     93.976934
PE02 -21077.919619  -4921.439384 -20187.160302    299.509462
PE03 -19171.938818   6811.097541  21498.777076   -558.798657
PE04  15589.024469 -23975.300679  -7631.428572  -1029.073594
PE05 -11542.792818 -14680.545398  22974.784925   -181.134101
PE07  -2694.520441  27314.170867 -11057.360544   -669.016123
PE08 -15353.096302  24183.049609   7438.587990   -529.997291
PE09   2568.773519 -27281.530586  11222.713131   -520.087818
PE10  11163.250231 -16106.403757 -22195.957163   -513.345885
PE11   -849.241942 -16151.023363 -24804.581667   3654.089521
PE13     17.725922  16159.433528  24798.697795    428.716030
PE14 -21666.986825   5034.186860 -18817.206434  -1836.075439
PE15 -20894.874921  13487.639574  16060.719200    745.349735
PE18  19180.610292 -20441.581315   5806.242310  -1442.743255
PE19  18706.327459  -4155.824816 -22547.738425  -4754.356885
PE21  20593.226457  20547.251469   5473.427526   -734.484100
PE24  -7065.305721 -25034.880223  14091.259273   -617.824786
PE25 -20493.919866 -20708.307194  -5212.830312   -574.119142
PE26  21542.630213   8989.840741  18196.330375  -1150.719421
PE27   8188.437292  25220.211838 -13164.062123   -299.975232
PE30  -9819.415625  14197.282754 -24057.687142   -514.647948
PE31   8937.136595 -15008.318193  23901.840506   -496.704244
PE33  29378.052730  -2875.639868   2101.170148   -456.580853
PE34 -29380.681513   3044.422208  -1921.397478   -517.310388
PE36 -20783.022138  -9323.355031 -18912.500388   -374.392988
PC01 -34321.325248  24458.245429    553.231342    198.938270
PC03 -14837.049077  39430.621115   1323.208996   -551.729965
PC04 -39612.136594  14417.976328    315.105239    128.789211
PC05  21834.342790  36017.085973    422.501932    238.389484
PC06 -18347.489331  31195.830859 -21793.043760     -4.702322
PC07  -5716.951060  38859.075531 -15139.282797   -173.396228
PC08  -4139.846925  20913.086999  36396.415453    315.449720
PC09 -11279.114383  29817.097007 -27468.688363   -792.546550
PC10    904.502828  41058.381018  -8117.188523    131.925415
PC11  19084.246472 -19192.411124  -6799.069288    355.459371
PC12  24169.518941  -9070.506116  10639.501256   -615.341408
PC13   4112.249163  24750.601632  34068.742805    -31.348426
PC14   8139.461754 -21542.023049 -15779.347609    476.113851
PC19  -1881.561586  26714.416368   7831.262910    869.393133
PC20 -12294.580757  14420.447162  20492.717080   -917.219087
PC21  15973.879139   7350.898560 -21639.979371   -300.694066
PC22  10040.814914  24041.805586  -9944.742452   -970.028683
PC23 -16825.208251 -17665.851532  13555.418417   -930.206244
PC24  20961.936572  -4984.751934  17738.104689   -965.169503
PC25   1502.909813 -16614.718234  22362.421045   -735.945648
PC26  26623.118005   7435.788204   3951.995554    737.066596
PC27 -21881.747828   1299.463849 -17304.072749    723.973641
PC28  -8289.944725 -13602.186463 -22915.307841     67.321981
PC29 -10006.154473  21333.253660  14942.543484    555.330093
PC30 -22681.017441  16116.261215  -2321.299079    498.520258
PC32 -16062.316514  -7306.268890  21642.843997   -963.428955
PC33   1743.369040 -26734.221785  -7839.189497   -965.937836
PC34  22330.474143 -16663.027159   1289.592598   -402.417636
PC35   7808.789947  14083.586113  22779.399279    276.401076
PC36  -2444.511335  16389.727858 -22428.953394   -964.381094
PC37 -26307.108259  -8831.562765  -2834.891680   -911.614148
PC41  -9946.339830 -24274.322390   9580.663885   -966.052586
PC42  12709.240431 -13464.061036 -20837.653709   -970.344851
PC43  10630.909768 -21402.974463 -14403.399765   -923.852576
PC44  21765.733196  -1811.134485  17334.104916    661.272097
PC45  17127.104776  17524.762085 -13367.759348    758.344297
PC46 -19787.576499   6058.116889 -18702.330178   -327.448442
*  2022  5 16 10 30  0.00000000
PG01 -10817.246720 -13328.992488 -20665.108939    361.846693
PG02 -12793.845724  14628.012359  18824.144097   -653.230838
PG03 -12602.103955 -23308.277340  -2698.100353   -246.085991
PG04  -3280.144887 -19408.663245  17800.517594   -166.738394
PG05   1448.256367  21240.526611  15621.396833    -82.029407
PG06 -24754.526838   6000.735040   7737.943727    305.435869
PG07 -24034.376568  -6508.812022  10324.331017    322.116773
PG08   3312.675702 -23796.045602 -10964.579250    -68.224086
PG09 -11949.512275 -10063.530910  21410.287999   -336.322607
PG10  17706.521903   3098.042507 -19504.221296   -416.534347
PG12   8100.593936  24560.728084  -6579.311047   -216.267223
PG13 -12567.217972  22906.207180  -4379.986036    312.540029
PG14 -18137.597658  -4440.098419 -18923.898722   -108.500145
PG15    431.220503  23897.208195 -11660.722977    -60.829819
PG16   4799.998014 -18148.237100  18326.840507   -501.305710
PG17 -18217.853288   7459.402042 -17421.651843    613.282392
PG18  23512.772171   6683.133609  10515.782214    168.711218
PG19 -19191.567894  13389.027272 -12623.537760    158.023836
PG20  -7054.745225  14894.952729  20869.805796    514.923159
PG21     -9.478020 -14981.137932 -21259.364006    161.103173
PG22  18263.159735 -16391.650847  -9511.954655    259.994573
PG23  19354.133275  13210.444219 -12612.051814    -22.205488
PG24   6905.502669  14941.707806 -21198.386438    240.127018
PG25  17464.479435  19151.943563   6136.022579    325.375916
PG26  12669.156777  -9216.476107  21359.453585    205.983513
PG27  12379.250163 -23246.737761    309.534584    203.660439
PG29  10361.057356  10973.084515  21796.521866   -514.176256
PG30 -26685.134357    -84.899769    987.613090   -528.076480
PG31  23875.456506  -7231.109950   9636.456734   -177.823637
PG32  18112.534959 -10092.154507 -16343.209585   -128.316818
PR01   9150.460470 -14721.839644 -18713.650001      8.751192
PR02   1799.110124 -25359.356369  -1601.435242    518.522458
PR03  -6439.213990 -19644.069690  14957.017284     56.718386
PR04 -10647.083100  -3169.173802  22994.760839    141.747189
PR05  -9233.146250  15089.591855  18402.943229     92.946002
PR07   6631.296477  19225.774526 -15381.972199     35.132627
PR08  10749.767552   3022.655516 -22873.072116    -65.171779
PR09   3888.122706  14238.494320 -20766.568720     55.306104
PR11  22386.856435   8729.152582   8550.139429     38.853462
PR12  13080.819868  -4042.230299  21550.898926     18.452117
PR13  -2756.358644 -13595.702231  21391.338131    -22.392408
PR14 -18353.473065 -15780.291774   8090.845547     25.666787
PR15 -22190.673502  -8471.280172  -9285.956485     96.070380
PR17  -8298.442875  -7409.261172 -22949.075429    526.497967
PR18 -20733.230155   3387.948914 -14500.234744    117.013861
PR19 -22886.414521  11257.963162    396.028608   -189.206585
PR20 -10443.287361  14132.248451  18511.575162    -70.692018
PR21   9677.577255   6476.268399  22690.983032   -301.687000
PR22  21026.015938  -3767.176919  13842.195238   -183.505110
PR24   9249.256431 -14601.044964 -18753.758820     93.977528
PE02 -21461.638167  -5382.632550 -19657.763518    299.510211
PE03 -18927.433580   6205.985770  21895.374312   -558.799829
PE04  15489.017313 -23753.791550  -8479.184831  -1029.076060
PE05 -11294.783371 -15320.384189  22678.363902   -181.133040
PE07  -2802.329785  27616.775433 -10250.079497   -669.017251
PE08 -15251.613959  23968.755700   8293.006037   -529.999246
PE09   2671.947018 -27590.238388  10414.594626   -520.091752
PE10  11813.459933 -16232.924388 -21762.769179   -513.346614
PE11   -112.425714 -16266.736179 -24742.675176   3654.054987
PE13   -719.024489  16279.176767  24710.113004    428.716105
PE14 -21517.055469   4572.049415 -19362.883198  -1836.072091
PE15 -21356.439852  13599.546053  15343.470107    745.349065
PE18  19015.470148 -20109.317610   6575.552116  -1442.729866
PE19  18448.375523  -3522.370451 -22865.706267  -4754.548105
PE21  20709.125706  20648.672859   4582.492326   -734.484742
PE24  -6812.793087 -24678.874464  14824.339531   -617.831023
PE25 -20604.909262 -20803.661076  -4319.797043   -574.119556
PE26  20986.832738   9044.574187  18808.440273  -1150.732672
PE27   7954.333321  24885.634221 -13922.219885   -299.977842
PE30 -10263.670111  13623.532938 -24203.273904   -514.657157
PE31   9380.546337 -14438.641174  24082.257432   -496.704415
PE33  29293.928684  -2913.349399   3021.579557   -456.580735
PE34 -29302.215781   3083.104589  -2842.199284   -517.310946
PE36 -20206.100215  -9380.253707 -19500.167536   -374.394611
PC01 -34321.692971  24457.544555    550.782038    198.951079
PC03 -14838.154465  39430.753093   1332.284130   -551.727831
PC04 -39612.338579  14417.677736    304.331574    128.819400
PC05  21833.358834  36018.727812    444.329274    238.391779
PC06 -18375.634603  31579.168908 -21213.123357     -4.679790
PC07  -5462.480719  38647.680580 -15764.037456   -173.411016
PC08  -4543.724192  20682.594778  36478.003941    315.455679
PC09 -11421.359388  30183.907120 -27019.010181   -792.557245
PC10   1192.669984  40905.889407  -8807.307481    131.924799
PC11  19267.617967 -19312.970407  -5887.797080    355.466417
PC12  23874.873669  -8834.417838  11472.639985   -615.339599
PC13   3784.284477  24469.456284  34306.222440    -31.345218
PC14   8241.182356 -20998.161953 -16442.886418    476.116417
PC19  -1951.232077  26439.191056   8703.768952    869.392047
PC20 -12408.968530  13721.227850  20901.125546   -917.223762
PC21  16065.540127   8082.788548 -21308.191373   -300.714888
PC22  10056.933482  24369.573686  -9094.050599   -970.027801
PC23 -16368.205860 -17522.218783  14282.189852   -930.206345
PC24  21503.984438  -4728.335321  17150.596390   -965.170954
PC25   2225.361740 -16348.115259  22498.768635   -735.943988
PC26  26718.298648   7523.645458   3041.763183    737.065012
PC27 -21415.148032    918.638707 -17902.221440    723.975420
PC28  -7663.519862 -14073.789822 -22848.516526     67.323341
PC29 -10410.683946  21629.117595  14224.319962    555.331625
PC30 -22629.989227  16028.700010  -3245.231068    498.520429
PC32 -16159.871978  -8034.446215  21309.698343   -963.429268
PC33   1815.146873 -26457.975691  -8709.919257   -965.937959
PC34  22307.769531 -16594.831203   2217.369588   -402.415095
PC35   7202.049909  14573.543570  22671.923824    276.406343
PC36  -3163.034746  16104.261074 -22545.427408   -964.381285
PC37 -26364.412132  -8908.642213  -1917.757239   -911.613089
PC41  -9961.139790 -24586.966041   8725.002043   -966.052784
PC42  12826.575406 -12750.168079 -21209.930407   -970.347270
PC43  11024.210137 -21681.715518 -13670.924843   -923.851901
PC44  21312.928408  -1407.971999  17924.515417    661.275754
PC45  16677.322876  17380.047655 -14104.383208    758.347285
PC46 -20362.702578   5792.858765 -18160.344738   -327.454509
*  2022  5 16 10 35  0.00000000
PG01 -10049.726976 -13373.120069 -21016.027192    361.844210
PG02 -13458.502909  14678.333387  18299.946495   -653.230797
PG03 -12481.406910 -23247.972797  -3646.911599   -246.090068
PG04  -2911.368477 -19967.875034  17234.358275   -166.737331
PG05   1039.974325  20771.984920  16268.311270    -82.030142
PG06 -25030.254058   5959.921140   6823.311236    305.440242
PG07 -23651.308259  -6594.283660  11139.797192    322.116914
PG08   3560.000324 -24124.638759 -10123.810656    -68.224148
PG09 -11578.340893 -10793.004581  21257.964098   -336.321712
PG10  18085.297570   3734.488456 -19051.862126   -416.538694
PG12   7917.038981  24369.438320  -7485.112582   -216.268899
PG13 -12715.188062  22978.623630  -3434.542892    312.542141
PG14 -18463.231250  -5074.365677 -18446.061242   -108.500636
PG15    196.152147  24255.016949 -10864.014543    -60.828822
PG16   5184.170934 -17526.582310  18826.755170   -501.306704
PG17 -17898.992098   6836.162833 -17983.489565    613.283522
PG18  23099.770241   6758.405042  11346.164922    168.708163
PG19 -18975.023934  12951.613545 -13405.338759    158.025376
PG20  -7604.131684  14313.631631  21075.736150    514.922971
PG21    841.260632 -15075.466262 -21158.419202    161.103326
PG22  18123.516859 -16009.399513 -10361.042891    259.996474
PG23  19566.433474  13626.953748 -11818.723086    -22.206236
PG24   6122.498534  15056.438279 -21347.112755    240.124962
PG25  17522.223700  19384.479960   5224.155995    325.377347
PG26  13156.593268  -8554.273943  21349.544972    205.984303
PG27  12436.969122 -23174.461570   1276.840401    203.662256
PG29   9919.526249  11675.564157  21634.872226   -514.177409
PG30 -26636.537995   -187.604650   1916.498137   -528.076916
PG31  24229.715819  -7169.706299   8785.270609   -177.824194
PG32  17878.271328  -9487.961620 -16952.001577   -128.319435
PR01   9125.976866 -13940.558227 -19313.583539      8.751353
PR02   1745.519210 -25270.969894  -2670.906054    518.522949
PR03  -6463.553085 -20239.937900  14124.790050     56.718702
PR04 -10628.490965  -4108.393091  22853.922629    141.747771
PR05  -9176.958559  14323.042017  19032.802339     92.945988
PR07   6654.537973  19843.897024 -14569.018032     35.132820
PR08  10733.473679   3964.589507 -22737.461025    -65.171842
PR09   3147.376432  13795.191650 -21188.724341     55.306715
PR11  22695.957050   8855.027477   7545.218642     38.853237
PR12  13840.474548  -3607.722116  21149.794663     18.452142
PR13  -1998.368872 -13133.928710  21760.579530    -22.392624
PR14 -18070.989913 -15566.811090   9080.533416     25.666638
PR15 -22522.488866  -8622.083842  -8297.885828     96.070368
PR17  -7461.214968  -7852.069557 -23089.811973    526.498909
PR18 -20164.706687   3150.393942 -15329.761979    117.014079
PR19 -22846.944871  11324.478333   -687.925643   -189.206795
PR20 -11091.347443  14507.801406  17832.887333    -70.692005
PR21   8842.950831   6905.417077  22903.402112   -301.687909
PR22  20476.818699  -3544.812204  14699.260327   -183.505987
PR24   9904.605287 -14983.473696 -18106.954961     93.978325
PE02 -21845.641819  -5822.157086 -19101.169067    299.510930
PE03 -18692.638976   5584.773158  22261.687468   -558.801007
PE04  15385.252107 -23506.324284  -9315.208860  -1029.078546
PE05 -11064.494049 -15956.845440  22350.599080   -181.131977
PE07  -2894.809366  27898.737764  -9428.605213   -669.018408
PE08 -15146.272708  23728.233094   9135.946289   -530.001201
PE09   2759.651805 -27878.201867   9592.085217   -520.095696
PE10  12447.167456 -16372.872751 -21299.507132   -513.347356
PE11    619.046442 -16399.886930 -24646.586774   3654.020468
PE13  -1449.503918  16416.296554  24587.350338    428.716188
PE14 -21367.212323   4099.019578 -19880.962310  -1836.068751
PE15 -21793.640273  13718.823036  14605.007636    745.348376
PE18  18844.965577 -19747.993013   7334.609088  -1442.716481
PE19  18201.742146  -2874.684785 -23152.017149  -4754.739192
PE21  20810.215890  20726.666217   3685.218772   -734.485414
PE24  -6538.285541 -24312.016786  15536.880131   -617.837273
PE25 -20700.909206 -20875.654668  -3420.786603   -574.119971
PE26  20414.798406   9115.799201  19394.527651  -1150.745891
PE27   7698.138638  24539.282518 -14661.126378   -299.980447
PE30 -10723.598739  13057.262085 -24315.418925   -514.666370
PE31   9840.259357 -13875.672866  24229.381671   -496.704612
PE33  29181.771308  -2944.124922   3937.806216   -456.580625
PE34 -29195.695902   3114.949556  -3759.069767   -517.311518
PE36 -19613.781677  -9454.257994 -20060.879566   -374.396232
PC01 -34322.071945  24456.845454    548.068592    198.963856
PC03 -14839.246330  39430.914700   1340.721128   -551.725730
PC04 -39612.541745  14417.382895    293.411787    128.849598
PC05  21832.415224  36020.359098    465.943724    238.394047
PC06 -18387.036670  31963.461749 -20623.110850     -4.657309
PC07  -5217.488929  38425.265481 -16381.209945   -173.425722
PC08  -4957.298042  20469.999680  36542.154319    315.461537
PC09 -11547.397333  30556.510473 -26556.332358   -792.567837
PC10   1473.870012  40740.509747  -9493.118433    131.924388
PC11  19423.467186 -19418.318642  -4966.807188    355.473402
PC12  23563.158648  -8574.731678  12286.873248   -615.337854
PC13   3444.358662  24203.044649  34527.452007    -31.341864
PC14   8357.487315 -20434.488633 -17079.306675    476.118958
PC19  -2031.264255  26136.232605   9561.901913    869.390949
PC20 -12539.658773  13011.305109  21275.059336   -917.228407
PC21  16170.032670   8800.880916 -20941.146237   -300.735723
PC22  10074.929420  24667.946421  -8228.315486   -970.026931
PC23 -15885.741185 -17378.611503  14985.392302   -930.206438
PC24  22031.668703  -4489.784246  16534.787163   -965.172431
PC25   2956.593520 -16094.141538  22597.957319   -735.942321
PC26  26785.812441   7599.145882   2126.518715    737.063395
PC27 -20940.667767    516.149174 -18470.887405 999999.999999
PC28  -7048.987595 -14556.056550 -22744.021880     67.324676
PC29 -10790.235302  21916.767974  13482.605481    555.333173
PC30 -22556.790276  15919.669996  -4163.813919    498.520580
PC32 -16270.101991  -8748.687652  20941.450544   -963.429580
PC33   1897.491277 -26154.120541  -9566.282005   -965.938094
PC34  22262.297848 -16505.644796   3141.480223   -402.412549
PC35   6608.499945  15072.662019  22526.994357    276.411578
PC36  -3890.054371  15831.492566 -22624.610946   -964.381499
PC37 -26393.857070  -8973.361706   -997.453209   -911.612040
PC41  -9977.335504 -24870.194761   7854.966952   -966.052999
PC42  12960.252016 -12026.750852 -21547.077167   -970.349688
PC43  11392.573736 -21951.689938 -12915.872326   -923.851229
PC44  20853.174414   -983.186650  18485.268013    661.279432
PC45  16201.677155  17235.229359 -14817.740689    758.350254
PC46 -20925.124938   5545.685877 -17588.339176   -327.460581
*  2022  5 16 10 40  0.00000000
PG01  -9270.687783 -13432.735779 -21328.049974    361.841727
PG02 -14102.797223  14737.703519  17742.567222   -653.230756
PG03 -12339.755493 -23160.403917  -4588.800528   -246.094145
PG04  -2562.582074 -20514.014378  16635.117313   -166.736268
PG05    609.394382  20291.263783  16883.526731    -82.030877
PG06 -25272.074913   5921.946848   5895.700086    305.444615
PG07 -23240.194146  -6688.218129  11934.873417    322.117055
PG08   3788.259346 -24428.165132  -9263.311508    -68.224210
PG09 -11222.332139 -11522.760709  21064.685321   -336.320817
PG10  18465.368845   4348.947207 -18562.917042   -416.543041
PG12   7713.404430  24152.318628  -8376.796214   -216.270574
PG13 -12842.118878  23023.678203  -2482.467578    312.544252
PG14 -18789.747943  -5687.108165 -17933.018721   -108.501127
PG15    -24.081084  24588.044775 -10046.545747    -60.827826
PG16   5587.936212 -16895.756220  19289.289639   -501.307698
PG17 -17581.115313   6188.749328 -18509.776210    613.284652
PG18  22657.327330   6842.758001  12154.941244    168.705108
PG19 -18751.145526  12486.071120 -14161.585336    158.026916
PG20  -8167.998047  13736.201773  21241.444622    514.922784
PG21   1686.259033 -15183.324573 -21014.264557    161.103479
PG22  17974.226498 -15596.944753 -11189.716202    259.998375
PG23  19768.457550  14014.981342 -11002.897744    -22.206984
PG24   5336.372790  15184.746121 -21456.196499    240.122906
PG25  17564.656123  19587.346272   4302.383633    325.378778
PG26  13653.737393  -7901.214134  21298.472555    205.985093
PG27  12480.068169 -23069.941110   2241.636801    203.664073
PG29   9494.431913  12380.115891  21431.572282   -514.178562
PG30 -26555.065832   -292.892157   2841.772867   -528.077351
PG31  24552.748515  -7113.116970   7917.621535   -177.824751
PG32  17644.682422  -8859.577940 -17527.749007   -128.322051
PR01   9120.853346 -13135.172093 -19871.775928      8.751513
PR02   1693.827647 -25137.510560  -3734.578325    518.523440
PR03  -6502.324831 -20800.393522  13262.053149     56.719017
PR04 -10633.053300  -5041.038152  22663.868562    141.748353
PR05  -9139.488125  13530.411708  19621.619208     92.945975
PR07   6692.858230  20427.245737 -13724.549627     35.133012
PR08  10740.052101   4900.012142 -22552.404920    -65.171906
PR09   2382.123738  13361.528613 -21564.934105     55.307325
PR11  22971.737627   8953.192609   6523.980042     38.853012
PR12  14595.350084  -3200.303716  20703.114889     18.452168
PR13  -1217.056103 -12683.696670  22082.727465    -22.392841
PR14 -17748.530495 -15340.420243  10050.623224     25.666489
PR15 -22822.355018  -8744.546739  -7291.870088     96.070355
PR17  -6631.314721  -8318.137846 -23180.632629    526.499851
PR18 -19573.406316   2882.174320 -16126.223635    117.014297
PR19 -22766.588998  11369.312774  -1770.393122   -189.207005
PR20 -11704.286706  14886.594704  17115.733897    -70.691993
PR21   8012.761488   7359.367797  23066.306162   -301.688819
PR22  19903.284083  -3291.868380  15524.354324   -183.506864
PR24  10526.484625 -15368.622333 -17421.001108     93.979122
PE02 -22228.625278  -6239.630953 -18518.145985    299.511648
PE03 -18468.450912   4948.466465  22597.211034   -558.802185
PE04  15278.956150 -23232.984223 -10138.343478  -1029.081032
PE05 -10851.955438 -16588.577789  21991.943203   -181.130913
PE07  -2972.798610  28159.150595  -8594.075416   -669.019565
PE08 -15038.314763  23461.559069   9966.242536   -530.003155
PE09   2832.736472 -28144.501882   8756.321206   -520.099640
PE10  13063.231407 -16525.374651 -20806.810345   -513.348099
PE11   1343.759401 -16550.089508 -24516.447637   3653.985950
PE13  -2172.300624  16570.364058  24430.580392    428.716271
PE14 -21218.577677   3615.672422 -20371.183684  -1836.065411
PE15 -22205.784590  13844.281441  13846.352823    745.347688
PE18  18669.992145 -19357.186059   8082.008345  -1442.703096
PE19  17967.249297  -2213.867827 -23406.274479  -4754.930279
PE21  20895.393706  20781.833332   2782.848038   -734.486086
PE24  -6241.585603 -23935.606789  16227.893898   -617.843523
PE25 -20780.824270 -20924.902938  -2517.043049   -574.120387
PE26  19827.780427   9204.134533  19953.781896  -1150.759110
PE27   7419.597714  24182.441993 -15379.759785   -299.983052
PE30 -11198.432718  12499.650281 -24393.966492   -514.675582
PE31  10315.540310 -13320.619659  24343.010159   -496.704809
PE33  29042.012874  -2966.721296   4848.581713   -456.580515
PE34 -29061.546167   3138.710098  -4670.740786   -517.312090
PE36 -19007.362834  -9545.946273 -20593.861186   -374.397853
PC01 -34322.461962  24456.148502    545.092290    198.976632
PC03 -14840.323796  39431.106389   1348.515973   -551.723629
PC04 -39612.745977  14417.091871    282.351098    128.879795
PC05  21831.512336  36021.979430    487.334920    238.396315
PC06 -18381.670884  32347.979188 -20023.288192     -4.634828
PC07  -4982.449369  38192.257186 -16990.503983   -173.440428
PC08  -5379.776398  20275.707446  36588.833927    315.467395
PC09 -11656.993314  30934.200914 -26080.885465   -792.578429
PC10   1747.542734  40562.557467 -10174.285148    131.923977
PC11  19552.312621 -19507.146156  -4037.621399    355.480387
PC12  23235.783256  -8291.036350  13080.860958   -615.336109
PC13   3093.125586  23951.872636  34732.324043    -31.338510
PC14   8489.076629 -19852.311067 -17687.554210    476.121499
PC19  -2122.759958  25806.379617  10404.246787    869.389851
PC20 -12686.935190  12292.232150  21613.905587   -917.233052
PC21  16286.598706   9503.785678 -20539.449986   -300.756557
PC22  10093.486165  24936.519112  -7348.968997   -970.026060
PC23 -15378.409069 -17236.299874  15663.865984   -930.206531
PC24  22543.599370  -4268.719595  15891.694480   -965.173908
PC25   3695.180726 -15853.449255  22659.825021   -735.940654
PC26  26825.066475   7663.425378   1207.770496    737.061777
PC27 -20459.806992     92.153509 -19009.135022 999999.999999
PC28  -6447.510218 -15047.875766 -22601.996353     67.326012
PC29 -11144.754672  22194.774316  12718.625651    555.334722
PC30 -22462.464836  15788.352225  -5075.533707    498.520732
PC32 -16392.237821  -9447.620632  20538.707096   -963.429891
PC33   1991.495471 -25823.496338 -10406.864382   -965.938229
PC34  22195.048356 -16394.596768   4060.396217   -402.410003
PC35   6029.212514  15579.757351  22344.853679    276.416814
PC36  -4624.145461  15572.083284 -22666.372644   -964.381713
PC37 -26394.895197  -9026.877075    -75.500900   -911.610991
PC41  -9993.609627 -25123.637481   6971.989403   -966.053214
PC42  13110.492900 -11295.379113 -21848.531611   -970.352106
PC43  11735.981482 -22211.486416 -12139.487427   -923.850556
PC44  20387.954531   -537.006452  19015.436106    661.283109
PC45  15700.747493  17091.595094 -15506.654404    758.353222
PC46 -21473.395773   5316.300319 -16987.257073   -327.466653
*  2022  5 16 10 45  0.00000000
PG01  -8481.875576 -13508.211409 -21600.580352    361.839228
PG02 -14725.464294  14805.092344  17152.977901   -653.230624
PG03 -12176.190222 -23046.649636  -5521.982496   -246.098222
PG04  -2233.678634 -21045.413286  16003.937976   -166.735157
PG05    156.653005  19800.038477  17465.841041    -82.031063
PG06 -25479.543428   5885.370609   4956.872546    305.449034
PG07 -22802.012287  -6791.702405  12708.118886    322.117197
PG08   3998.238005 -24705.333264  -8384.748238    -68.225029
PG09 -10881.975300 -12251.067694  20830.822755   -336.319949
PG10  18845.240724   4940.517081 -18038.359960   -416.547401
PG12   7488.886944  23910.612057  -9252.694397   -216.272412
PG13 -12949.028265  23040.376761  -1525.595361    312.546349
PG14 -19115.726317  -6277.444133 -17385.756715   -108.501626
PG15   -230.274220  24895.095875  -9209.843210    -60.827180
PG16   6011.053452 -16257.581242  19713.548121   -501.308592
PG17 -17265.696835   5518.193608 -18999.431743    613.286222
PG18  22186.488938   6937.335318  12940.566868    168.702044
PG19 -18521.517128  11992.806885 -14890.868161    158.028474
PG20  -8745.327154  13164.084105  21366.590105    514.922202
PG21   2523.609847 -15304.204298 -20827.129453    161.103369
PG22  17816.785853 -15154.475041 -11996.315034    260.000077
PG23  19958.673680  14374.460017 -10166.130806    -22.207748
PG24   4548.791515  15326.527715 -21525.397134    240.120799
PG25  17590.471151  19761.001358   3372.463811    325.380213
PG26  14159.461395  -7258.656541  21206.370149    205.985875
PG27  12509.885703 -22932.685568   3202.024393    203.665862
PG29   9086.439089  13084.983520  21187.007922   -514.179743
PG30 -26440.986205   -402.047224   3761.695708   -528.077790
PG31  24843.965022  -7060.054233   7035.149517   -177.825197
PG32  17413.151103  -8207.988566 -18069.331843   -128.324671
PR01   9136.103829 -12307.904512 -20387.018845      8.751641
PR02   1646.087042 -24959.320929  -4790.141121    518.523908
PR03  -6553.876204 -21323.885173  12370.661410     56.719174
PR04 -10660.417365  -5964.540792  22425.005272    141.748923
PR05  -9121.891717  12713.875460  20168.124519     92.946189
PR07   6744.639508  20974.224008 -12850.400657     35.132785
PR08  10769.152996   5826.344930 -22318.311824    -65.171946
PR09   1594.119299  12939.277453 -21894.391039     55.308111
PR11  23212.546710   9024.975488   5488.631282     38.852892
PR12  15342.985788  -2820.394942  20211.821204     18.452341
PR13   -414.280299 -12246.744440  22357.083958    -22.392971
PR14 -17386.119634 -15103.249618  10999.022204     25.666324
PR15 -23088.557736  -8839.899738  -6270.086209     96.070259
PR17  -5811.133067  -8806.310399 -23221.346218    526.500707
PR18 -18961.669038   2582.793966 -16887.897511    117.014740
PR19 -22646.472750  11390.627294  -2849.034152   -189.207683
PR20 -12280.984656  15266.433725  16361.664693    -70.692046
PR21   7189.468786   7837.107430  23179.339922   -301.689682
PR22  19307.741690  -3007.761482  16315.687087   -183.507507
PR24  11113.776113 -15754.354649 -16697.381858     93.979771
PE02 -22609.269111  -6634.749452 -17909.499948    299.512360
PE03 -18255.710479   4298.124043  22901.482110   -558.803389
PE04  15171.353635 -22933.933813 -10947.449274  -1029.083523
PE05 -10657.123029 -17214.234403  21602.891673   -181.129858
PE07  -3037.188530  28397.164135  -7747.645884   -669.020718
PE08 -14928.979631  23168.888888  10782.746162   -530.005136
PE09   2892.101767 -28388.277078   7908.457239   -520.103602
PE10  13660.565825 -16689.495767 -20285.358812   -513.348839
PE11   2060.322622 -16716.880949 -24352.435928   3653.951383
PE13  -2886.030306  16740.873940  24240.020769    428.716333
PE14 -21072.216974   3122.613817 -20833.330666  -1836.062065
PE15 -22592.256625  13974.697974  13068.554596    745.346984
PE18  18491.457692 -18936.549540   8816.309370  -1442.689745
PE19  17745.658817  -1541.066153 -23628.126065  -4755.121635
PE21  20963.598087  20814.844017   1876.628334   -734.486747
PE24  -5922.573150 -23550.959762  16896.423537   -617.849781
PE25 -20843.602007 -20952.088471  -1609.816968   -574.120820
PE26  19227.071082   9310.127764  20485.429547  -1150.772356
PE27   7118.531881  23816.416888 -16077.126303   -299.985682
PE30 -11687.339034  11951.834746 -24438.807247   -514.684798
PE31  10805.587870 -12774.647131  24422.986102   -496.705018
PE33  28875.164598  -2979.921440   5752.645194   -456.580431
PE34 -28900.269837   3153.166817  -5575.951485   -517.312686
PE36 -18388.176430  -9655.823407 -21098.375398   -374.399493
PC01 -34322.862804  24455.454076    541.854546    198.989387
PC03 -14841.385970  39431.328580   1355.664959   -551.721518
PC04 -39612.951161  14416.804726    271.154792    128.909854
PC05  21830.650547  36023.588420    508.492608    238.398675
PC06 -18359.544490  32731.990658 -19413.941902     -4.612366
PC07  -4757.816557  37949.103009 -17591.627140   -173.455229
PC08  -5810.350152  20100.088812  36618.018444    315.473204
PC09 -11749.943648  31316.262935 -25592.905947   -792.589118
PC10   2013.142356  40372.372576 -10850.473609    131.923348
PC11  19654.760839 -19578.187308  -3101.774374    355.487369
PC12  22894.191009  -7983.010952  13853.296551   -615.334331
PC13   2731.260607  23716.417131  34920.738719    -31.335263
PC14   8636.573963 -19252.988124 -18266.620954    476.124033
PC19  -2226.769207  25450.549210  11229.415027    869.388733
PC20 -12850.993656  11565.583086  21917.109364   -917.237712
PC21  16414.406380  10190.165461 -20103.766147   -300.777407
PC22  10111.270891  25174.980231  -6457.465615   -970.025214
PC23 -14846.888374 -17096.524668  16316.491967   -930.206668
PC24  23038.423302  -4064.681708  15222.380721   -965.175398
PC25   4439.663599 -15626.611872  22684.271319   -735.939005
PC26  26835.551305   7717.657070    287.032510    737.060163
PC27 -19974.064029   -353.099339 -19516.078690 999999.999999
PC28  -5860.184779 -15548.075941 -22422.674290     67.327335
PC29 -11474.279958  22461.717160  11933.642786    555.336259
PC30 -22348.116025  15634.000743  -5978.887903    498.520884
PC32 -16525.437817 -10129.925643  20102.131191   -963.430212
PC33   2098.200542 -25467.021148 -11230.278907   -965.938390
PC34  22107.072623 -16260.886399   4972.597749   -402.407474
PC35   5465.190155  16093.590864  22125.806034    276.422034
PC36  -5363.847750  15326.615430 -22670.643135   -964.381952
PC37 -26367.063469  -9070.379475    846.575817   -911.609964
PC41 -10008.630453 -25347.015638   6077.522026   -966.053402
PC42  13277.432172 -10557.640160 -22113.790554   -970.354555
PC43  12054.504964 -22459.706701 -11343.050820   -923.849905
PC44  19918.746624    -69.749313  19514.143896    661.286761
PC45  15175.199122  16950.404113 -16169.987202    758.356192
PC46 -22006.098722   5104.320705 -16358.090278   -327.472747
*  2022  5 16 10 50  0.00000000
PG01  -7685.064715 -13599.818238 -21833.091459    361.836728
PG02 -15325.309767  14879.401960  16532.208033   -653.230491
PG03 -11989.830996 -22907.865425  -6444.690556   -246.102298
PG04  -1924.450381 -21560.431652  15342.025522   -166.734046
PG05   -318.007073  19299.992945  18014.117067    -82.031249
PG06 -25652.325328   5848.731706   4008.612784    305.453453
PG07 -22337.819033  -6905.765241  13458.132667    322.117338
PG08   4190.803070 -24954.927694  -7489.825086    -68.225848
PG09 -10557.661129 -12976.176959  20556.826147   -336.319081
PG10  19223.382757   5508.397839 -17479.231274   -416.551760
PG12   7242.767204  23645.627355 -10111.171802   -216.274249
PG13 -13037.004898  23027.813196   -565.773346    312.548446
PG14 -19439.709212  -6844.587194 -16805.325481   -108.502125
PG15   -423.291716  25175.045550  -8355.476134    -60.826534
PG16   6453.175186 -15613.878747  20098.714522   -501.309486
PG17 -16954.162991   4825.629441 -19451.448806    613.287792
PG18  21688.389606   7043.217358  13701.540794    168.698980
PG19 -18287.709790  11472.333817 -15591.832276    158.030033
PG20  -9335.020111  12598.646859  21450.908343    514.921621
PG21   3351.437622 -15437.497051 -20597.337714    161.103258
PG22  17652.696288 -14682.293049 -12779.220804    260.001779
PG23  20135.565939  14705.429993  -9310.016620    -22.208512
PG24   3761.418511  15481.585875 -21554.545647    240.118692
PG25  17598.408366  19906.001624   2436.165604    325.381648
PG26  14672.569012  -6627.892966  21073.450786    205.986656
PG27  12527.800111 -22762.315018   4156.109808    203.667652
PG29   8696.110716  13788.383426  20901.645022   -514.180924
PG30 -26294.667450   -516.335504   4674.535837   -528.078228
PG31  25102.876203  -7009.201078   6139.518631   -177.825644
PG32  17185.013149  -7534.272593 -18575.697998   -128.327291
PR01   9172.608939 -11461.057172 -20858.196670      8.751769
PR02   1604.323781 -24736.909259  -5835.300276    518.524376
PR03  -6616.467696 -21808.997148  11452.532714     56.719330
PR04 -10710.080378  -6876.366519  22137.844142    141.749492
PR05  -9125.195574  11875.695497  20671.139984     92.946404
PR07   6808.174540  21483.369825 -11948.468142     35.132558
PR08  10820.276564   6741.043996 -22035.696864    -65.171986
PR09    785.231000  12530.111689 -22176.390092     55.308897
PR11  23416.852384   9071.817733   4441.410877     38.852771
PR12  16080.917807  -2468.261770  19676.971089     18.452513
PR13    407.988592 -11824.704250  22583.054531    -22.393101
PR14 -16983.942613 -14857.442986  11923.684511     25.666160
PR15 -23319.496139  -8909.491977  -5234.744903     96.070163
PR17  -5002.990567  -9315.291485 -23211.869861    526.501562
PR18 -18331.887602   2251.912789 -17613.135892    117.015184
PR19 -22487.867404  11386.674770  -3921.517486   -189.208361
PR20 -12820.478774  15645.076501  15572.308762    -70.692098
PR21   6375.473348   8337.476333  23242.255903   -301.690545
PR22  18692.580825  -2692.063587  17071.542845   -183.508149
PR24  11665.514264 -16138.487928 -15937.663144     93.980421
PE02 -22986.244351  -7007.286026 -17276.072165    299.513073
PE03 -18055.201013   3634.852412  23174.081033   -558.804593
PE04  15063.661176 -22609.412225 -11741.406193  -1029.086013
PE05 -10479.877561 -17832.477474  21183.981870   -181.128802
PE07  -3088.918335  28611.989010  -6890.488845   -669.021870
PE08 -14819.499581  22850.455437  11584.327739   -530.007117
PE09   2938.697184 -28608.726872   7049.664713   -520.107563
PE10  14238.143722 -16864.245006 -19735.872266   -513.349578
PE11   2767.374731 -16899.723034 -24154.776556   3653.916816
PE13  -3589.340655  16927.246106  24015.935774    428.716395
PE14 -20929.139512   2620.478232 -21267.227378  -1836.058718
PE15 -22952.517581  14108.819584  12272.688337    745.346279
PE18  18310.278869 -18485.815368   9536.037082  -1442.676394
PE19  17537.669772   -857.469172 -23817.264604  -4755.312990
PE21  21013.814077  20826.433568    967.813177   -734.487408
PE24  -5581.206112 -23159.402084  17541.542969   -617.856040
PE25 -20888.236804 -20957.958884   -700.363742   -574.121254
PE26  18613.997388   9434.253189  20988.735364  -1150.785603
PE27   6794.840227  23442.525859 -16752.261517   -299.988312
PE30 -12189.423154  11414.906066 -24449.878337   -514.694013
PE31  11309.537333 -12238.876168  24469.199188   -496.705227
PE33  28681.814845  -2982.540851   6648.745114   -456.580347
PE34 -28712.447377   3157.132453  -6473.450032   -517.313281
PE36 -17757.587175  -9784.318784 -21573.724518   -374.401134
PC01 -34323.274247  24454.762547    538.356897    199.002141
PC03 -14842.431944  39431.581660   1362.164688   -551.719407
PC04 -39613.157185  14416.521524    259.828223    128.939914
PC05  21829.830226  36025.185684    529.406649    238.401034
PC06 -18320.696600  33114.766604 -18795.362936     -4.589904
PC07  -4544.024973  37696.269769 -18184.290974   -173.470030
PC08  -6248.194712  19943.478788  36629.691897    315.479013
PC09 -11826.076234  31701.973039 -25092.635997   -792.599808
PC10   2270.138539  40170.319001 -11521.352182    131.922720
PC11  19731.503692 -19630.225736  -2160.811106    355.494351
PC12  22539.853875  -7650.426701  14602.909113   -615.332553
PC13   2359.459296  23497.125079  35092.603887    -31.332016
PC14   8800.523790 -18637.924594 -18815.546630    476.126567
PC19  -2344.285627  25069.733539  12036.046821    869.387616
PC20 -13031.941196  10832.947225  22184.174550   -917.242371
PC21  16552.553435  10858.740259 -19634.814657   -300.798256
PC22  10126.940166  25383.112363  -5555.280008   -970.024369
PC23 -14291.939780 -16960.492158  16942.194014   -930.206806
PC24  23514.829283  -3877.132649  14527.951409   -965.176887
PC25   5188.552253 -15414.122034  22671.257601   -735.937356
PC26  26816.843060   7763.046226   -634.178105    737.058549
PC27 -19484.929857   -819.270218 -19990.884277 999999.999999
PC28  -5288.039234 -16055.429203 -22206.351539     67.328657
PC29 -11778.940174  22716.193734  11128.953818    555.337796
PC30 -22214.901274  15455.945935  -6872.387837    498.521036
PC32 -16668.790810 -10794.340881  19632.441632   -963.430533
PC33   2218.590876 -25085.687657 -12035.166275   -965.938550
PC34  21999.480129 -16103.786998   5876.575991   -402.404944
PC35   4917.362033  16612.873853  21870.216580    276.427254
PC36  -6107.670672  15095.590332 -22637.415163   -964.382191
PC37 -26309.985641  -9105.090233   1767.253038   -911.608937
PC41 -10021.057545 -25540.144045   5173.036931   -966.053590
PC42  13461.114620  -9815.133057 -22342.410876   -970.357003
PC43  12348.305682 -22694.971198 -10527.876534   -923.849255
PC44  19447.017433    418.177709  19980.567821    661.290413
PC45  14625.780493  16812.881861 -16806.644042    758.359161
PC46 -22521.854157   4909.284095 -15701.877279   -327.478841
*  2022  5 16 10 55  0.00000000
PG01  -6882.050930 -13707.725525 -22025.127533    361.834233
PG02 -15901.213616  14959.471563  15881.343725   -653.230512
PG03 -11779.881530 -22745.278012  -7355.178697   -246.106357
PG04  -1634.590441 -22057.464046  14650.644918   -166.732966
PG05   -814.237071  18792.812581  18527.285063    -82.031375
PG06 -25790.199247   5810.557261   3052.723551    305.457831
PG07 -21848.745036  -7031.372420  14183.555811    322.117289
PG08   4366.898227 -25175.814415  -6580.280663    -68.226213
PG09 -10249.680666 -13696.329859  20243.223038   -336.318206
PG10  19598.235671   6051.893101 -16886.635594   -416.556125
PG12   6974.413587  23358.733229 -10950.628139   -216.275967
PG13 -13107.202856  22985.173896    395.143185    312.550491
PG14 -19760.210018  -7387.848824 -16192.837952   -108.502615
PG15   -604.063127  25426.845209  -7485.053578    -60.825433
PG16   6913.847842 -14966.461322  20444.054025   -501.310474
PG17 -16647.885962   4112.288267 -19864.895204    613.289051
PG18  21164.248510   7161.416663  14436.408183    168.695923
PG19 -18051.274209  10925.269303 -16263.179366    158.031465
PG20  -9935.900239  12041.200126  21494.212628    514.921553
PG21   4167.906811 -15582.497252 -20325.307320    161.103532
PG22  17483.456178 -14180.815352 -13536.859587    260.003758
PG23  20297.641114  15008.037757  -8436.185862    -22.209274
PG24   2975.909189  15649.630278 -21543.545126    240.116622
PG25  17587.258265  20022.997822   1495.265558    325.383073
PG26  15191.800317  -6010.142384  20900.006024    205.987453
PG27  12535.222917 -22558.562758   5102.009753    203.669435
PG29   8323.906044  14488.511699  20576.028571   -514.182196
PG30 -26116.576370   -636.997231   5578.576271   -528.078677
PG31  25329.094870  -6959.217492   5232.414042   -177.826058
PG32  16961.551209  -6839.599178 -19045.865464   -128.329904
PR01   9231.111293 -10597.000383 -21284.288914      8.751919
PR02   1570.528389 -24470.947370  -6867.783476    518.524844
PR03  -6688.282303 -22254.455493  10509.643924     56.719504
PR04 -10781.392057  -7774.025259  21803.000241    141.750163
PR05  -9150.290063  11018.212136  21129.580862     92.946412
PR07   6881.675450  21953.361933 -11020.708290     35.132335
PR08  10892.775642   7641.610965 -21705.181082    -65.172017
PR09    -42.567755  12135.598484 -22410.329594     55.309609
PR11  23583.249704   9095.267270   3384.583351     38.852603
PR12  16806.689960  -2144.015973  19099.715666     18.452435
PR13   1247.678772 -11419.094840  22760.149501    -22.393398
PR14 -16542.345209 -14605.146880  12822.615612     25.666141
PR15 -23513.690377  -8954.783442  -4188.085850     96.070331
PR17  -4209.127504  -9843.650767 -23152.229118    526.502661
PR18 -17686.496652   1889.349362 -18300.369130    117.015562
PR19 -22292.183281  11355.809304  -4985.525351   -189.208782
PR20 -13321.967934  16020.244451  14749.370844    -70.692176
PR21   5573.106515   8859.173097  23254.914952   -301.691534
PR22  18060.239459  -2344.505857  17790.283951   -183.508840
PR24  12180.889855 -16518.803402 -15143.488841     93.980591
PE02 -23358.217138  -7357.092781 -16618.738219    299.513806
PE03 -17867.645352   2959.802671  23414.631952   -558.805770
PE04  14957.083364 -22259.734716 -12519.115085  -1029.088485
PE05 -10320.025621 -18441.982682  20735.792420   -181.127736
PE07  -3128.971880  28802.899018  -6023.791345   -669.023014
PE08 -14711.095144  22506.568591  12369.878589   -530.009083
PE09   2973.517391 -28805.114238   6181.130167   -520.111503
PE10  14795.000410 -17048.578049 -19159.109195   -513.350319
PE11   3463.587997 -17098.004140 -23923.740885   3653.882263
PE13  -4280.915806  17128.827737  23758.636047    428.716457
PE14 -20790.297377   2109.926531 -21672.736192  -1836.055385
PE15 -23286.107722  14245.368010  11459.854390    745.345570
PE18  18127.377450 -18004.799517  10239.683271  -1442.663019
PE19  17343.916030   -164.305248 -23973.428115  -4755.504315
PE21  21045.076558  20817.399996     57.659656   -734.488090
PE24  -5217.520885 -22762.266594  18162.358618   -617.862284
PE25 -20913.773576 -20943.324018    210.058195   -574.121678
PE26  17989.916649   9576.909969  21463.003339  -1150.798839
PE27   6448.500217  23062.097369 -17404.231735   -299.990931
PE30 -12703.731951  10889.904576 -24427.163507   -514.703240
PE31  11826.463426 -11714.379239  24481.585739   -496.705417
PE33  28462.627073  -2973.432008   7535.640973   -456.580247
PE34 -28498.734419   3149.456284  -7361.995360   -517.313847
PE36 -17116.987177  -9931.784629 -22019.251136   -374.402764
PC01 -34323.696057  24454.074288    534.601005    199.014920
PC03 -14843.460797  39431.865980   1368.012074   -551.717272
PC04 -39613.363941  14416.242323    248.376805    128.970038
PC05  21829.051741  36026.770848    550.067022    238.403379
PC06 -18265.198124  33495.579878 -18167.846538     -4.567411
PC07  -4341.488231  37434.242886 -18768.211179   -173.484708
PC08  -6692.471576  19806.176022  36623.846680    315.484874
PC09 -11885.250864  32090.601136 -24580.323422   -792.610423
PC10   2518.017442  39956.783886 -12186.591794    131.922103
PC11  19783.315201 -19662.099418  -1216.284370    355.501202
PC12  22174.266481  -7293.148311  15328.465453   -615.330808
PC13   1978.436117  23294.412633  35247.835132    -31.328702
PC14   8981.388852 -18008.566047 -19333.420365    476.129163
PC19  -2476.242081  24664.996045  12822.813324    869.386514
PC20 -13229.795326  10095.923305  22414.664629   -917.247025
PC21  16700.070879  11508.291947 -19133.370673   -300.819071
PC22  10139.145673  25560.792807  -4643.904564   -970.023504
PC23 -13714.403276 -16829.369182  17539.940345   -930.206912
PC24  23971.552912  -3705.458783  13809.553390   -965.178360
PC25   5940.331999 -15216.389787  22620.807114   -735.935706
PC26  26768.605223   7800.825065  -1554.343547    737.056929
PC27 -18993.882455  -1305.930606 -20432.770473 999999.999999
PC28  -4732.028883 -16568.655876 -21953.384968     67.329966
PC29 -12058.954443  22956.823557  10305.888146    555.339333
PC30 -22064.027556  15253.597578  -7754.561141    498.521209
PC32 -16821.319800 -11439.666671  19130.411664   -963.430827
PC33   2353.589820 -24680.559438 -12820.197595   -965.938700
PC34  21873.433655 -15922.649191   6770.835622   -402.402401
PC35   4386.580764  17136.272401  21578.510767    276.432470
PC36  -6854.098704  14879.426640 -22566.743596   -964.382388
PC37 -26223.373900  -9132.255574   2685.009355   -911.607905
PC41 -10029.547406 -25702.931402   4260.023297   -966.053782
PC42  13661.495265  -9069.462823 -22534.010283   -970.359436
PC43  12617.633930 -22915.924518  -9695.309785   -923.848590
PC44  18974.216962    926.279513  20413.937922    661.294085
PC45  14053.320811  16680.214950 -17415.573797    758.362149
PC46 -23019.324346   4730.648257 -15019.701484   -327.484932
*  2022  5 16 11  0  0.00000000
PG01  -6074.644678 -13831.999420 -22176.304859    361.831738
PG02 -16452.134211  15044.082304  15201.526341   -653.230532
PG03 -11545.633434 -22560.179817  -8251.725028   -246.110416
PG04  -1363.694917 -22534.946379  13931.118444   -166.731887
PG05  -1331.582853  18280.177032  19004.344875    -82.031500
PG06 -25893.057474   5769.369302   2091.022822    305.462209
PG07 -21335.990986  -7169.422251  14883.073399    322.117240
PG08   4527.539117 -25366.945998  -5657.884428    -68.226577
PG09  -9958.224505 -14409.764664  19890.617726   -336.317332
PG10  19968.218119   6570.412303 -16261.739375   -416.560490
PG12   6683.285465  23051.352388 -11769.500886   -216.277685
PG13 -13160.835928  22911.741842   1355.294458    312.552535
PG14 -20075.719099  -7906.640451 -15549.467595   -108.503106
PG15   -773.578472  25649.527093  -6600.221604    -60.824331
PG16   7392.513214 -14317.125101  20748.914462   -501.311462
PG17 -16348.177477   3379.494707 -20238.916232    613.290310
PG18  20615.364716   7292.872891  15143.763125    168.692865
PG19 -17813.733923  10352.333050 -16903.669904    158.032898
PG20 -10546.717382  11492.990688  21496.394344    514.921486
PG21   4971.229618 -15738.405283 -20011.549828    161.103807
PG22  17310.553766 -13650.571613 -14267.705725    260.005737
PG23  20443.435426  15282.534674  -7546.302486    -22.210035
PG24   2193.904470  15830.278289 -21492.371240    240.114553
PG25  17555.867814  20112.731477    551.544415    325.384498
PG26  15715.836833  -5406.546524  20686.405105    205.988249
PG27  12533.591769 -22321.277158   6037.855071    203.671218
PG29   7970.179201  15183.551367  20210.781644   -514.183469
PG30 -25907.276308   -765.241202   6472.116925   -528.079126
PG31  25522.336911  -6908.746807   4315.538994   -177.826472
PG32  16743.989017  -6125.223221 -19478.924282   -128.332516
PR01   9312.211469  -9718.162967 -21664.372430      8.752069
PR02   1546.645053 -24162.267765  -7885.345287    518.525311
PR03  -6767.434894 -22659.133450   9544.026677     56.719679
PR04 -10873.557882  -8655.081865  21421.191050    141.750834
PR05  -9197.924976  10143.833839  21542.458274     92.946421
PR07   6963.283052  22383.025306 -10069.132203     35.132112
PR08  10985.859044   8525.603626 -21327.490008    -65.172048
PR09   -887.206242  11757.191560 -22595.712481     55.310321
PR11  23710.467565   9096.970029   2320.434327     38.852434
PR12  17517.864574  -1847.615516  18481.297253     18.452356
PR13   2102.625205 -11031.314626  22887.985046    -22.393695
PR14 -16061.832997 -14348.499976  13693.876565     25.666122
PR15 -23669.788773  -8977.337043  -3132.372830     96.070499
PR17  -3431.694371 -10389.829436 -23042.557887    526.503761
PR18 -17027.961688   1495.082854 -18948.109040    117.015941
PR19 -22060.962745  11296.494919  -6038.758469   -189.209204
PR20 -13784.815076  16389.633307  13894.627700    -70.692254
PR21   4784.620329   9400.759982  23217.286571   -301.692523
PR22  17413.192995  -1964.980806  18470.354449   -183.509531
PR24  12659.252631 -16893.056887 -14316.577195     93.980761
PE02 -23723.853372  -7684.100744 -15938.406856    299.514539
PE03 -17693.703322   2274.166755  23622.803342   -558.806946
PE04  14852.808365 -21885.291721 -13279.499237  -1029.090956
PE05 -10177.300505 -19041.443613  20258.942391   -181.126670
PE07  -3158.373947  28969.233650  -5148.753600   -669.024158
PE08 -14604.970658  22137.614309  13138.312313   -530.011048
PE09   2997.598489 -28976.768265   5304.053641   -520.115442
PE10  15330.236628 -17241.401088 -18555.865800   -513.351059
PE11   4147.672694 -17311.041358 -23659.646362   3653.847710
PE13  -4959.480659  17344.895562  23468.478131    428.716519
PE14 -20656.584582   1591.643777 -22049.755358  -1836.052051
PE15 -23592.647797  14383.044435  10631.176548    745.344862
PE18  17943.676400 -17493.407010  10925.708447  -1442.649643
PE19  17164.964069    537.162319 -24096.400295  -4755.695641
PE21  21056.473798  20788.601049   -852.573310   -734.488772
PE24  -4831.632478 -22360.887933  18758.010651   -617.868528
PE25 -20919.311288 -20909.052915   1120.189098   -574.122102
PE26  17356.211901   9738.420540  21907.577659  -1150.812075
PE27   6079.568041  22676.465045 -18032.135272   -299.993549
PE30 -13229.256831  10377.816934 -24370.693130   -514.712468
PE31  12355.383340 -11202.176847  24460.128797   -496.705607
PE33  28218.337517  -2951.488646   8412.105042   -456.580147
PE34 -28259.859472   3129.028407  -8240.358872   -517.314412
PE36 -16467.791278 -10098.494590 -22434.339025   -374.404394
PC01 -34324.127995  24453.389665    530.588657    199.027699
PC03 -14844.471594  39432.181858   1373.204343   -551.715137
PC04 -39613.571324  14415.967184    236.806012    129.000162
PC05  21828.315456  36028.343545    570.463830    238.405724
PC06 -18193.151622  33873.707115 -17531.692112     -4.544918
PC07  -4150.598280  37163.525453 -19343.107714   -173.499387
PC08  -7142.329935  19688.442218  36600.483558    315.490734
PC09 -11927.359452  32481.411941 -24056.221512   -792.621039
PC10   2756.282735  39732.176848 -12845.866110    131.921486
PC11  19811.048127 -19672.705516   -269.752156    355.508052
PC12  21798.940250  -6911.135010  16028.772110   -615.329063
PC13   1588.923067  23108.664357  35386.355815    -31.325389
PC14   9179.547928 -17366.393534 -19819.382218    476.131760
PC19  -2623.506564  24237.467433  13588.418836    869.385411
PC20 -13444.483752   9356.113703  22608.203377   -917.251679
PC21  16855.926937  12137.668571 -18600.263285   -300.839885
PC22  10146.539941  25707.993815  -3724.846911   -970.022640
PC23 -13115.195341 -16704.278364  18108.745336   -930.207018
PC24  24407.381326  -3548.973644  13068.372929   -965.179833
PC25   6693.468768 -15033.741132  22533.004918   -735.934055
PC26  26690.590077   7832.247459  -2471.947842    737.055308
PC27 -18502.381191  -1812.563792 -20841.010063 999999.999999
PC28  -4193.033087 -17086.429229 -21664.191877     67.331274
PC29 -12314.630639  23182.253978   9465.805436    555.340869
PC30 -21896.746439  15026.447588  -8623.954165    498.521383
PC32 -16981.985907 -12064.769653  18596.867712   -963.431122
PC33   2504.055583 -24252.766956 -13584.076590   -965.938850
PC34  21730.144475 -15716.903919   7653.897324   -402.399857
PC35   3873.619556  17662.412356  21251.173607    276.437686
PC36  -7601.596804  14678.458859 -22458.745338   -964.382585
PC37 -26107.030157  -9153.141257   3598.328384   -911.606874
PC41 -10032.759176 -25835.380461   3339.984941   -966.053973
PC42  13878.439281  -8322.234587 -22688.267970   -970.361869
PC43  12862.827344 -23121.240925  -8846.724764   -923.847925
PC44  18501.772939   1453.974400  20813.539110    661.297757
PC45  13458.727266  16553.546300 -17995.770991    758.365136
PC46 -23497.218452   4567.794237 -14312.689440   -327.491022
*  2022  5 16 11  5  0.00000000
PG01  -5264.664430 -13972.602307 -22286.312606    361.829232
PG02 -16977.112106  15131.962420  14493.951065   -653.230514
PG03 -11286.469933 -22353.923143  -9132.634924   -246.114497
PG04  -1111.265392 -22991.362403  13184.823170   -166.730805
PG05  -1869.486107  17763.753038  19444.367987    -82.032075
PG06 -25960.906226   5723.691852   1125.340400    305.466581
PG07 -20800.823100  -7320.741361  15555.416532    322.117436
PG08   4673.808041 -25527.366350  -4724.433075    -68.227400
PG09  -9683.382518 -15114.723558  19499.690084   -336.316476
PG10  20331.733511   7063.472190 -15605.768452   -416.564835
PG12   6368.936125  22724.955400 -12566.267947   -216.279395
PG13 -13199.171631  22806.900291   2312.819924    312.554547
PG14 -20384.710337  -8400.475103 -14876.446161   -108.503582
PG15   -932.883307  25842.208705  -5702.660314    -60.823438
PG16   7888.510424 -13667.642214  21012.727476   -501.312474
PG17 -16056.282776   2628.661630 -20572.736817    613.291615
PG18  20043.112102   7438.448076  15822.251320    168.689817
PG19 -17576.578668   9754.344562 -17512.125171    158.034404
PG20 -11166.152546  10955.197125  21457.423373    514.921039
PG21   5759.673651 -15904.331148 -19656.669511    161.104416
PG22  17135.460055 -13092.203245 -14970.285345    260.007527
PG23  20571.521148  15529.275162  -6642.060593    -22.210781
PG24   1417.024728  16023.056176 -21401.072606    240.112504
PG25  17503.145751  20176.030965   -393.216125    325.385938
PG26  16243.306895  -4818.165799  20433.093966    205.989056
PG27  12524.363309 -22050.422982   6961.794778    203.673022
PG29   7635.178248  15871.679698  19806.604210   -514.184629
PG30 -25667.424838   -902.238887   7353.477648   -528.079558
PG31  25682.421998  -6856.422109   3390.611807   -177.826854
PG32  16533.485891  -5392.480656 -19874.038355   -128.335134
PR01   9416.364652  -8827.021888 -21997.623429      8.752163
PR02   1534.561367 -23811.860010  -8885.772138    518.525877
PR03  -6851.981926 -23022.056241   8557.763047     56.719792
PR04 -10985.643038  -9517.166391  20993.234968    141.751493
PR05  -9268.705515   9255.026965  21908.881321     92.946437
PR07   7051.076492  22771.335953  -9095.801487     35.132422
PR08  11098.595606   9390.646333 -20903.451998    -65.172051
PR09  -1746.525071  11396.224662 -22732.147294     55.311040
PR11  23797.374962   9078.661193   1251.265563     38.852101
PR12  18212.033259  -1578.865681  17823.046737     18.452345
PR13   2970.578680 -10662.635451  22966.284041    -22.393764
PR14 -15543.069911 -14089.622542  14535.588178     25.666112
PR15 -23786.574398  -8978.810213  -2069.888813     96.070228
PR17  -2672.742788 -10952.146965 -22883.098069    526.504685
PR18 -16358.767904   1069.254205 -19554.952148    117.016246
PR19 -21795.872595  11207.313741  -7078.941023   -189.209771
PR20 -14208.549122  16750.924193  13009.924296    -70.692409
PR21   4012.177906   9960.669014  23129.449019   -301.693367
PR22  16753.942889  -1553.543817  19110.283459   -183.510180
PR24  13100.113267 -17258.989562 -13458.717103     93.981274
PE02 -24081.823386  -7988.319834 -15236.018737    299.515257
PE03 -17533.969432   1579.173550  23798.308451   -558.808122
PE04  14752.003580 -21486.547691 -14021.505861  -1029.093439
PE05 -10051.363340 -19629.576126  19754.090452   -181.125600
PE07  -3178.186396  29110.400399  -4266.587321   -669.025290
PE08 -14502.309872  21744.053478  13888.566300   -530.012991
PE09   3012.014140 -29123.086496   4419.647032   -520.119386
PE10  15843.021435 -17441.574740 -17926.974905   -513.351810
PE11   4818.381334 -17538.082864 -23362.856095   3653.813151
PE13  -5623.805051  17574.658393  23145.863973    428.716604
PE14 -20528.836406   1066.337040 -22398.216755  -1836.048709
PE15 -23871.840176  14520.534207   9787.800497    745.344180
PE18  17760.095731 -16951.636927  11592.544147  -1442.636267
PE19  17001.311021   1245.639427 -24186.010824  -4755.887133
PE21  21047.150822  20740.951026  -1761.626717   -734.489428
PE24  -4423.734378 -21956.597900  19327.674172   -617.874762
PE25 -20904.006286 -20856.070591   2028.769663   -574.122510
PE26  16714.287274   9919.029305  22321.843612  -1150.825289
PE27   5688.178690  22286.963034 -18635.103700   -299.996158
PE30 -13764.937062   9879.572873 -24280.544167   -514.721675
PE31  12895.259964 -10703.234163  24404.858145   -496.705798
PE33  27949.752625  -2915.649887   9276.924065   -456.580042
PE34 -27996.621377   3094.783875  -9107.326150   -517.314978
PE36 -15811.432317 -10284.642595 -22818.413991   -374.406013
PC01 -34324.569811  24452.709044    526.321762    199.040448
PC03 -14845.463391  39432.529574   1377.739037   -551.712996
PC04 -39613.779230  14415.696166    225.121376    129.030236
PC05  21827.621731  36029.903414    590.587303    238.408114
PC06 -18104.691116  34248.430117 -16887.203072     -4.522409
PC07  -3971.724652  36884.637260 -19908.704945   -173.514355
PC08  -7596.908298  19590.501632  36559.611671    315.496725
PC09 -11952.326226  32873.666382 -23520.588899   -792.631657
PC10   2984.456575  39496.929183 -13498.851696    131.920867
PC11  19815.630246 -19661.005004    677.224892    355.514900
PC12  21415.397482  -6504.441186  16702.677292   -615.327263
PC13   1191.668290  22940.232485  35508.097113    -31.322152
PC14   9395.293954 -16712.918157 -20272.624639    476.134346
PC19  -2786.878332  23788.341393  14331.602914    869.384302
PC20 -13675.844418   8615.118636  22764.475457   -917.256311
PC21  17019.031249  12745.788368 -18036.374140   -300.860735
PC22  10147.782081  25824.782467  -2799.627403   -970.021822
PC23 -12495.305834 -16586.293516  18647.671134   -930.207093
PC24  24821.157738  -3406.921103  12305.633758   -965.181313
PC25   7446.414610 -14866.416918  22407.997732   -735.932395
PC26  26582.639819   7858.583555  -3385.479325    737.053693
PC27 -18011.861304  -2338.566411 -21214.931110 999999.999999
PC28  -3671.852293 -17607.380419 -21339.249312     67.332586
PC29 -12546.363686  23391.165598   8610.093370    555.342405
PC30 -21714.348974  14774.072451  -9479.134362    498.521534
PC32 -17149.692569 -12668.586719  18032.688031   -963.431436
PC33   2670.777391 -23803.503315 -14325.541739   -965.938995
PC34  21570.867358 -15486.065116   8524.300239   -402.397324
PC35   3379.169657  18189.884474  20888.748860    276.442914
PC36  -8348.615935  14492.936218 -22313.599135   -964.382806
PC37 -25960.847008  -9169.027138   4505.701276   -911.605821
PC41 -10029.360316 -25937.587820   2414.437856   -966.054150
PC42  14111.722279  -7575.047756 -22804.925179   -970.364289
PC43  13084.309101 -23309.629697  -7983.522365   -923.847264
PC44  18031.085372   2000.595868  21178.712344    661.301433
PC45  12842.981965  16433.970456 -18546.277458    758.368118
PC46 -23954.297366   4420.029238 -13582.008968   -327.497108
*  2022  5 16 11 10  0.00000000
PG01  -4453.929918 -14129.392569 -22354.913572    361.826726
PG02 -17475.273534  15221.792597  13759.865376   -653.230495
PG03 -11001.869194 -22127.914135  -9996.244098   -246.118579
PG04   -876.711849 -23425.250039  12413.188328   -166.729723
PG05  -2427.285993  17245.187350  19846.499420    -82.032649
PG06 -25993.865466   5672.058030    157.514502    305.470953
PG07 -20244.568381  -7486.080760  16199.364252    322.117631
PG08   4806.848353 -25656.215095  -3781.746856    -68.228223
PG09  -9425.144034 -15809.459629  19071.194230   -336.315621
PG10  20687.176916   7530.697850 -14920.005478   -416.569181
PG12   6031.015291  22381.054384 -13339.450223   -216.281105
PG13 -13223.525001  22670.136047   3265.861994    312.556559
PG14 -20685.647753  -8868.968639 -14175.061328   -108.504058
PG15  -1083.073507  26004.096900  -4794.080761    -60.822545
PG16   8401.078368 -13019.753378  21235.009470   -501.313486
PG17 -15773.374892   1861.284786 -20865.663485    613.292921
PG18  19448.933973   7598.922224  16470.572670    168.686768
PG19 -17341.257910   9132.220218 -18087.429149    158.035910
PG20 -11792.822861  10428.925217  21377.348349    514.920593
PG21   6531.569311 -16079.298617 -19261.362201    161.105025
PG22  16959.621777 -12506.461559 -15643.179782    260.009318
PG23  20680.513079  15748.714445  -5725.181270    -22.211526
PG24    646.863796  16227.400729 -21269.771056    240.110456
PG25  17428.067630  20213.807258  -1337.236623    325.387377
PG26  16772.791259  -4245.975621  20140.594097    205.989862
PG27  12509.005937 -21746.082206   7872.000082    203.674826
PG29   7319.044688  16551.075551  19364.271795   -514.185790
PG30 -25397.771085  -1049.118708   8221.001206   -528.079989
PG31  25809.273890  -6800.872678   2459.362861   -177.827235
PG32  16331.131543  -4642.783392 -20230.447105   -128.337753
PR01   9543.877986  -7926.091671 -22283.319270      8.752258
PR02   1536.098340 -23420.866401  -9866.887231    518.526444
PR03  -6939.931460 -23342.405170   7552.981085     56.719905
PR04 -11116.577045 -10357.984065  20520.049606    141.752152
PR05  -9363.088969   8354.305262  22228.058988     92.946454
PR07   7143.083179  23117.425037  -8102.823741     35.132732
PR08  11229.918916  10234.440094 -20433.996343    -65.172054
PR09  -2618.285248  11053.905631 -22819.348941     55.311760
PR11  23842.986632   9042.156034    179.389957     38.851768
PR12  18886.827565  -1337.420908  17126.380743     18.452334
PR13   3849.215274 -10314.196961  22994.876662    -22.393834
PR14 -14986.876101 -13830.605992  15345.935031     25.666101
PR15 -23862.971029  -8960.946074  -1002.931002     96.069957
PR17  -1934.216909 -11528.808452 -22674.199010    526.505610
PR18 -15681.408963    612.166550 -20119.582739    117.016552
PR19 -21498.695916  11086.973645  -8103.825585   -189.210339
PR20 -14592.866132  17101.794785  12097.169836    -70.692564
PR21   3257.844239  10537.208712  22991.589163   -301.694211
PR22  16085.005180  -1110.413855  19708.688357   -183.510829
PR24  13503.144587 -17614.338833 -12571.764229     93.981788
PE02 -24430.806595  -8269.838566 -14512.545135    299.515974
PE03 -17388.970815    876.084876  23940.905691   -558.809297
PE04  14655.811383 -21064.039668 -14744.107563  -1029.095921
PE05  -9941.804459 -20205.122634  19221.933961   -181.124530
PE07  -3189.504178  29225.876826  -3378.514038   -669.026422
PE08 -14404.271621  21326.420493  14619.603190   -530.014934
PE09   3017.871550 -29243.537038   3529.132412   -520.123330
PE10  16332.594864 -17647.918123 -17273.304819   -513.352562
PE11   5474.512744 -17778.310533 -23033.778363   3653.778592
PE13  -6272.707782  17817.259891  22791.240369    428.716688
PE14 -20407.828902    534.733209 -22718.083790  -1836.045367
PE15 -24123.469707  14656.511613   8930.892234    745.343497
PE18  17577.548120 -16379.587392  12238.595737  -1442.622891
PE19  16853.382972   1959.805424 -24242.135600  -4756.078626
PE21  21016.312581  20675.417389  -2668.243215   -734.490084
PE24  -3994.098147 -21550.720806  19870.560371   -617.880995
PE25 -20867.075434 -20785.354619   2934.542769   -574.122917
PE26  16065.563279  10118.901586  22705.228432  -1150.838503
PE27   5274.545756  21894.921345 -19212.303044   -299.998767
PE30 -14309.663287   9396.042166 -24156.840071   -514.730883
PE31  13445.005310 -10218.457855  24315.850270   -496.705989
PE33  27657.746249  -2864.904212  10128.900947   -456.579937
PE34 -27709.886526   3045.706670  -9961.698627   -517.315544
PE36 -15149.356326 -10490.341994 -23170.944668   -374.407633
PC01 -34325.021251  24452.032785    521.802353    199.053198
PC03 -14846.435232  39432.909371   1381.614011   -551.710856
PC04 -39613.987560  14415.429325    213.328484    129.060310
PC05  21826.970920  36031.450098    610.427806    238.410504
PC06 -17999.981821  34619.037209 -16234.686701     -4.499900
PC07  -3805.213755  36598.113802 -20464.731772   -173.529323
PC08  -8055.336141  19512.540638  36501.248530    315.502715
PC09 -11960.107835  33266.623017 -22973.689421   -792.642274
PC10   3202.080547  39251.493028 -14145.228201    131.920247
PC11  19798.060338 -19626.027042   1623.086044    355.521748
PC12  21025.165400  -6073.216668  17349.072754   -615.325463
PC13    787.434652  22789.436251  35612.998057    -31.318915
PC14   9628.832469 -16049.675523 -20692.393828    476.136932
PC19  -2967.084330  23318.870095  15051.142438    869.383193
PC20 -13923.625924   7874.530378  22883.226907   -917.260943
PC21  17188.239310  13331.643529 -17442.635982   -300.881584
PC22  10141.543505  25911.320180  -1869.776587   -970.021005
PC23 -11855.794600 -16476.435248  19155.829198   -930.207168
PC24  25211.785748  -3278.478807  11522.595048   -965.182794
PC25   8197.613252 -14714.572074  22245.993683   -735.930735
PC26  26444.687332   7881.114334  -4293.433123    737.052078
PC27 -17523.728483  -2883.250310 -21553.918052 999999.999999
PC28  -3169.205366 -18130.103599 -20979.093283     67.333899
PC29 -12754.633517  23582.277584   7740.165345    555.343942
PC30 -21518.160434  14496.135330 -10318.692636    498.521685
PC32 -17323.289978 -13250.128669  17438.801279   -963.431750
PC33   2854.471914 -23334.019776 -15043.368360   -965.939139
PC34  21396.895412 -15229.732077   9380.604408   -402.394791
PC35   2903.838133  18717.249700  20491.838108    276.448141
PC36  -9093.598644  14323.021888 -22131.545276   -964.383026
PC37 -25784.808330  -9181.201685   5405.629226   -911.604768
PC41 -10018.032279 -26009.743371   1484.907724   -966.054326
PC42  14361.030951  -6829.490206 -22883.785656   -970.366708
PC43  13282.585795 -23479.840347  -7107.127869   -923.846602
PC44  17563.521234   2565.394737  21508.855712    661.305110
PC45  12207.138568  16322.529093 -19066.183928    758.371100
PC46 -24389.378340   4286.589798 -12828.867228   -327.503195
*  2022  5 16 11 15  0.00000000
PG01  -3644.255364 -14302.124796 -22381.944818    361.824216
PG02 -17945.833600  15312.211569  13000.567433   -653.230552
PG03 -10691.407259 -21883.606529 -10840.921625   -246.122657
PG04   -659.355997 -23835.207476  11617.692573   -166.728644
PG05  -3004.221255  16726.099758  20209.959458    -82.033031
PG06 -25992.168243   5613.017122   -810.611690    305.475339
PG07 -19668.609648  -7666.112222  16813.745404    322.117586
PG08   4927.858572 -25752.731533  -2831.665832    -68.228342
PG09  -9183.398465 -16492.243839  18605.957034   -336.314733
PG10  21032.941990   7971.823280 -14205.787265   -416.573524
PG12   5669.271244  22021.196568 -14087.614089   -216.282965
PG13 -13235.252165  22501.042289   4212.569787    312.558524
PG14 -20976.992194  -9311.840534 -13446.654246   -108.504560
PG15  -1225.289811  26134.491643  -3876.221766    -60.821719
PG16   8929.358633 -12375.160679  21415.362344   -501.314492
PG17 -15500.549275   1078.937040 -21117.086122    613.294406
PG18  18834.337391   7774.989260  17087.483772    168.683705
PG19 -17109.174599   8486.969956 -18628.530279    158.037343
PG20 -12425.286836   9915.203668  21256.296764    514.920309
PG21   7285.316906 -16262.249845 -18826.413854    161.104697
PG22  16784.454464 -11894.205404 -16285.028877    260.011180
PG23  20769.074854  15941.405874  -4797.409360    -22.212261
PG24   -115.016942  16442.661250 -21098.661783    240.108391
PG25  17329.680574  20227.049362  -2278.743078    325.388804
PG26  17302.828902  -3690.863089  19809.501277    205.990661
PG27  12488.992537 -21408.454306   8766.668359    203.676621
PG29   7021.813476  17219.926721  18884.633979   -514.186987
PG30 -25099.152684  -1206.960491   9073.056240   -528.080442
PG31  25902.920336  -6740.730426   1523.531588   -177.827685
PG32  16137.941227  -3877.613910 -20547.466947   -128.340364
PR01   9694.908644  -7017.913656 -22520.840042      8.752357
PR02   1553.000727 -22990.576923 -10826.555382    518.527068
PR03  -7029.253419 -23619.521019   6531.850249     56.719842
PR04 -11265.159043 -11175.324937  20002.649872    141.752831
PR05  -9481.382100   7444.219154  22499.301845     92.946539
PR07   7237.288972  23420.582294  -7092.347976     35.132836
PR08  11378.632714  11054.772297 -19920.151158    -65.172131
PR09  -3500.177621  10731.311089 -22857.139228     55.312384
PR11  23846.468028   8989.340369   -892.873478     38.851524
PR12  19539.929490  -1122.787359  16392.798639     18.452429
PR13   4736.146172  -9987.001625  22973.700760    -22.393991
PR14 -14394.225060 -13573.502601  16123.169369     25.666063
PR15 -23898.048468  -8925.564217     66.194146     96.070080
PR17  -1217.945334 -12117.912516 -22416.316704    526.506770
PR18 -14998.375741    124.284860 -20640.775741    117.016936
PR19 -21171.323403  10934.315313  -9111.197967   -189.210843
PR20 -14937.629690  17439.930515  11158.333664    -70.692416
PR21   2523.577464  11128.571417  22804.002102   -301.695068
PR22  15408.898984   -635.973418  20264.277754   -183.511401
PR24  13868.182032 -17956.849253 -11657.636984     93.982483
PE02 -24769.496118  -8528.823476 -13768.986591    299.516723
PE03 -17259.165394    166.191361  24050.398966   -558.810465
PE04  14565.344940 -20618.375618 -15446.303762  -1029.098395
PE05  -9848.145023 -20766.856309  18663.208011   -181.123470
PE07  -3193.451239  29315.212392  -2485.763396   -669.027572
PE08 -14311.985604  20885.321576  15330.412307   -530.016896
PE09   3016.307346 -29337.660414   2633.740353   -520.127265
PE10  16798.270339 -17859.213087 -16595.758136   -513.353281
PE11   6114.915996 -18030.842786 -22672.866063   3653.744052
PE13  -6905.060465  18071.781573  22405.098341    428.716767
PE14 -20294.278568     -2.423173 -23009.349421  -1836.042008
PE15 -24347.404290  14789.644704   8061.636460    745.342806
PE18  17396.934311 -15777.460502  12862.245768  -1442.609493
PE19  16721.533502   2678.317443 -24264.696910  -4756.269872
PE21  20963.226922  20593.017207  -3571.168850   -734.490746
PE24  -3543.072742 -21144.568870  20385.917613   -617.887246
PE25 -20807.799043 -20697.931528   3836.255220   -574.123324
PE26  15411.472047  10338.122863  23057.202091  -1150.851712
PE27   4838.960956  21501.661219 -19762.934940   -300.001365
PE30 -14862.281201   8928.031788 -23999.750624   -514.740085
PE31  14003.484120  -9748.693122  24193.228253   -496.706181
PE33  27343.256609  -2798.293258  10966.856414   -456.579837
PE34 -27400.585846   2980.833514 -10802.295245   -517.316109
PE36 -14483.017689 -10715.624983 -23491.443249   -374.409258
PC01 -34325.482053  24451.361247    517.032581    199.065985
PC03 -14847.386154  39433.321452   1384.827438   -551.708724
PC04 -39614.196215  14415.166718    201.432974    129.090328
PC05  21826.363376  36032.983248    629.975841    238.412864
PC06 -17879.219837  34984.824600 -15574.454007     -4.477421
PC07  -3651.388207  36304.505242 -21010.921763   -173.544081
PC08  -8516.735572  19454.707366  36425.420021    315.508602
PC09 -11950.693412  33659.539446 -22415.791987   -792.652935
PC10   3408.716569  38996.340490 -14784.678514    131.919691
PC11  19759.403917 -19566.873092   2566.273049    355.528699
PC12  20629.770190  -5617.706631  17966.895596   -615.323655
PC13    376.998295  22656.561269  35701.005567    -31.315653
PC14   9880.280418 -15378.220110 -21077.991017    476.139544
PC19  -3164.775884  22830.359459  15745.853599    869.382106
PC20 -14187.488288   7135.927510  22964.265534   -917.265607
PC21  17362.357136  13894.303661 -16820.031096   -300.902409
PC22  10126.513593  25967.861856   -936.832650   -970.020150
PC23 -11197.787809 -16375.666783  19632.381755   -930.207263
PC24  25578.233445  -3162.761870  10720.549331   -965.184285
PC25   8945.505690 -14578.275189  22047.261948   -735.929061
PC26  26276.756610   7901.126137  -5194.313617    737.050470
PC27 -17039.353572  -3445.844752 -21857.412703 999999.999999
PC28  -2685.727245 -18653.161189 -20584.317880     67.335223
PC29 -12940.002711  23754.352837   6857.458137    555.345472
PC30 -21309.534929  14192.387835 -11141.245652    498.521864
PC32 -17501.579735 -13808.483594  16816.185001   -963.432078
PC33   3055.779984 -22845.621050 -15736.370637   -965.939264
PC34  21209.554784 -14947.591486  10221.393170   -402.392237
PC35   2448.145982  19243.044578  20061.099746    276.453371
PC36  -9834.984679  14168.792541 -21912.885195   -964.383250
PC37 -25578.989550  -9190.956456   6296.625948   -911.603729
PC41  -9997.476128 -26052.129381    552.927409   -966.054528
PC42  14625.964073  -6087.132519 -22924.715992   -970.369106
PC43  13458.244981 -23630.667701  -6218.988595   -923.845938
PC44  17100.409276   3147.541600  21803.425420    661.308793
PC45  11552.318660  16220.206752 -19554.631523    758.374084
PC46 -24801.339413   4166.645239 -12054.508728   -327.509296
*  2022  5 16 11 20  0.00000000
PG01  -2837.442713 -14490.450413 -22367.318206    361.821706
PG02 -18388.099160  15401.821930  12217.404371   -653.230610
PG03 -10354.760574 -21622.495234 -11665.072896   -246.126735
PG04   -458.434991 -24219.899044  10799.861147   -166.727565
PG05  -3599.432790  16208.076259  20534.045215    -82.033413
PG06 -25956.159570   5545.141587  -1777.193489    305.479725
PG07 -19074.380382  -7861.424976  17397.440429    322.117542
PG08   5038.086242 -25816.258186  -1876.046070    -68.228461
PG09  -8957.936386 -17161.371909  18104.876495   -336.313846
PG10  21367.427908   8386.691486 -13464.502060   -416.577868
PG12   5283.552536  21646.957728 -14809.373797   -216.284826
PG13 -13235.743724  22299.320956   5151.102881    312.560490
PG14 -21257.208040  -9728.914225 -12692.616983   -108.505061
PG15  -1360.712116  26232.789385  -2950.846611    -60.820892
PG16   9472.398855 -11735.520560  21553.474027   -501.315497
PG17 -15238.818783    283.262228 -21326.479553    613.295892
PG18  18200.887245   7967.253360  17671.800314    168.680641
PG19 -16881.679151   7819.693585 -19134.443098    158.038775
PG20 -13062.049898   9414.980163  21094.474925    514.920025
PG21   8019.393417 -16452.050434 -18352.698821    161.104368
PG22  16611.335670 -11256.398296 -16894.534166    260.013042
PG23  20835.925064  16107.997856  -3860.510200    -22.212995
PG24   -867.094343  16668.101938 -20888.013379    240.106325
PG25  17207.107722  20216.819458  -3215.970065    325.390231
PG26  17831.923009  -3153.624091  19440.484153    205.991459
PG27  12465.793162 -21037.856020   9644.027086    203.678415
PG29   6743.413484  17876.437279  18368.612759   -514.188184
PG30 -24772.492392  -1376.790133   9908.040165   -528.080896
PG31  25963.492563  -6674.636325    584.863460   -177.828135
PG32  15954.851238  -3098.519566 -20824.492609   -128.342975
PR01   9869.462622  -6105.045135 -22709.669920      8.752457
PR02   1586.927725 -22522.423540 -11762.687759    518.527692
PR03  -7117.890065 -23852.906720   5496.576728     56.719780
PR04 -11430.063705 -11967.073136  19442.145852    141.753510
PR05  -9623.739254   6527.344868  22722.023524     92.946624
PR07   7331.648558  23680.258719  -6066.559932     35.132940
PR08  11543.416925  11849.526037 -19363.041042    -65.172208
PR09  -4389.832647  10429.381780 -22845.447149     55.313009
PR11  23807.139621   8922.160709  -1963.204658     38.851281
PR12  20169.081775   -934.326177  15623.879346     18.452524
PR13   5628.927802  -9681.910419  22902.801995    -22.394148
PR14 -13766.240063 -13320.315429  16865.614846     25.666025
PR15 -23891.027226  -8874.551131   1135.175920     96.070202
PR17   -525.633583 -12717.459715 -22110.012770    526.507931
PR18 -14312.145113   -393.765158 -21117.399398    117.017320
PR19 -20815.744208  10748.318688 -10098.882009   -189.211348
PR20 -15242.870525  17763.035763  10195.441032    -70.692269
PR21   1811.220651  11732.841196  22567.090556   -301.695925
PR22  14728.135015   -130.767691  20775.854263   -183.511974
PR24  14195.223378 -18284.283425 -10718.312368     93.983177
PE02 -25096.603378  -8765.518277 -13006.371540    299.517472
PE03 -17144.940308   -549.191789  24126.637937   -558.811633
PE04  14481.684148 -20150.232512 -16127.122087  -1029.100869
PE05  -9769.838893 -21313.585170  18078.684417   -181.122410
PE07  -3191.176315  29378.030033  -1589.571445   -669.028723
PE08 -14226.548250  20421.432863  16020.011055   -530.018857
PE09   3008.483341 -29405.071186   1734.708225   -520.131200
PE10  17239.436834 -18074.208567 -15895.270506   -513.354000
PE11   6738.494153 -18294.737669 -22280.616098   3653.709512
PE13  -7519.791190  18337.246029  21987.972460    428.716845
PE14 -20188.842167   -544.372069 -23272.034321  -1836.038650
PE15 -24543.595167  14918.600141   7181.234942    745.342116
PE18  17219.138317 -15145.567138  13461.857925  -1442.596096
PE19  16606.042491   3399.814823 -24253.663540  -4756.461119
PE21  20887.227334  20494.813416  -4469.154802   -734.491409
PE24  -3071.083559 -20739.437659  20873.032485   -617.893496
PE25 -20725.523579 -20594.873036   4732.659488   -574.123732
PE26  14753.452525  10576.698299  23377.278027  -1150.864920
PE27   4381.793390  21108.490536 -20286.237731   -300.003963
PE30 -15421.595404   8476.283313 -23809.491707   -514.749288
PE31  14569.517634  -9294.720950  24037.161602   -496.706373
PE33  27007.283030  -2714.915428  11789.630652   -456.579737
PE34 -27069.711565   2899.257487 -11627.954086   -517.316674
PE36 -13813.874273 -10960.442313 -23779.466165   -374.410882
PC01 -34325.951948  24450.694784    512.014721    199.078772
PC03 -14848.315188  39433.765984   1387.377806   -551.706592
PC04 -39614.405102  14414.908402    189.440534    129.120345
PC05  21825.799445  36034.502517    649.222052    238.415224
PC06 -17742.631766  35345.097720 -14906.819577     -4.454941
PC07  -3510.546218  36004.375357 -21547.013283   -173.558839
PC08  -8980.223007  19417.111415  36332.160385    315.514489
PC09 -11924.104564  34051.673734 -21847.170425   -792.663597
PC10   3603.947755  38731.962729 -15416.888940    131.919135
PC11  19700.788695 -19482.720756   3505.232685    355.535650
PC12  20230.731056  -5138.251135  18555.129988   -615.321847
PC13    -38.852843  22541.858987  35772.074480    -31.312391
PC14  10149.665299 -14700.119562 -21428.773661    476.142155
PC19  -3380.525709  22324.164233  16414.593831    869.381020
PC20 -14467.004073   6400.869234  23007.461206   -917.270270
PC21  17540.146127  14432.918955 -16169.589677   -300.923233
PC22  10101.405303  25994.754672     -2.338860   -970.019296
PC23 -10522.474039 -16284.890015  20076.543174   -930.207357
PC24  25919.537254  -3058.826826   9900.820371   -965.185775
PC25   9688.535794 -14457.508438  21812.132305   -735.927388
PC26  26078.962842   7919.905171  -6086.636895    737.048861
PC27 -16560.067421  -4025.498943 -22124.915165 999999.999999
PC28  -2221.966931 -19175.089276 -20155.574298     67.336548
PC29 -13103.113804  23906.202991   5963.429523    555.347002
PC30 -21089.849922  13862.671461 -11945.438107    498.522042
PC32 -17683.319690 -14342.819955  16165.864036   -963.432406
PC33   3275.263604 -22339.660395 -16403.403586   -965.939388
PC34  21010.199238 -14639.419112  11045.275520   -402.389682
PC35   2012.526579  19765.786763  19597.247873    276.458601
PC36 -10571.216617  14030.238259 -21657.980967   -964.383473
PC37 -25343.557541  -9199.580584   7177.220140   -911.602690
PC41  -9966.418084 -26065.119230   -379.965566   -966.054730
PC42  14906.033864  -5349.522290 -22927.645872   -970.371505
PC43  13611.952407 -23760.956813  -5320.571498   -923.845274
PC44  16643.035007   3746.129598  22061.936674    661.312477
PC45  10879.707851  16127.926798 -20010.813183    758.377068
PC46 -25189.123609   4059.301393 -11260.213251   -327.515398
*  2022  5 16 11 25  0.00000000
PG01  -2035.274910 -14693.918758 -22311.020822    361.819195
PG02 -18801.471357  15489.196129  11411.770500   -653.230584
PG03  -9991.708087 -21346.109761 -12467.142498   -246.130795
PG04   -273.105520 -24578.060811   9961.262939   -166.726500
PG05  -4211.966662  15692.662399  20818.132035    -82.033886
PG06 -25886.294843   5467.033981  -2740.388164    305.484119
PG07 -18463.359383  -8072.522732  17949.383102    322.117659
PG08   5138.821557 -25846.243891   -916.755796    -68.228959
PG09  -8748.451060 -17815.171127  17568.919967   -336.312944
PG10  21689.046259   8775.254120 -12697.586733   -416.582221
PG12   4873.809286  21259.935554 -15503.393769   -216.286470
PG13 -13226.417993  22064.784660   6079.635051    312.562597
PG14 -21524.769916 -10120.117020 -11914.389877   -108.505556
PG15  -1490.553570  26298.486061  -2019.739648    -60.819870
PG16  10029.156529 -11102.437075  21649.118787   -501.316395
PG17 -14989.109071   -524.031337 -21493.404896    613.297238
PG18  17550.200084   8176.225666  18222.399363    168.677609
PG19 -16660.063700   7131.576732 -19604.249738    158.040180
PG20 -13701.570174   8929.117780  20892.167752    514.919761
PG21   8732.358907 -16647.494911 -17841.177850    161.104343
PG22  16441.598363 -10594.105068 -17470.461920    260.015056
PG23  20879.843153  16249.230372  -2916.266325    -22.213729
PG24  -1607.889166  16902.904648 -20638.167752    240.104276
PG25  17059.552363  20184.247772  -4147.163832    325.391672
PG26  18358.547111  -2634.960805  19034.282705    205.992268
PG27  12440.867755 -20634.720581  10502.337712    203.680233
PG29   6483.668459  18518.834845  17817.200752   -514.189363
PG30 -24418.794366  -1559.574491  10724.382031   -528.081341
PG31  25991.224370  -6601.246776   -354.893008   -177.828632
PG32  15782.714792  -2307.106595 -21060.998271   -128.345580
PR01  10067.394258  -5190.048426 -22849.398296      8.752666
PR02   1639.444067 -22017.973832 -12673.246537    518.528028
PR03  -7203.766609 -24042.229303   4449.398682     56.719953
PR04 -11609.847759 -12731.215707  18839.740484    141.753949
PR05  -9790.161205   5606.273453  22895.741989     92.946865
PR07   7424.095986  23896.068539  -5027.677345     35.132959
PR08  11722.834296  12616.688987 -18763.884536    -65.172059
PR09  -5284.830448  10148.918565 -22784.308955     55.313382
PR11  23724.480496   8842.614118  -3029.287469     38.850814
PR12  20772.097943   -771.257428  14821.277988     18.452551
PR13   6525.072239  -9399.639206  22782.333739    -22.394274
PR14 -13104.189910 -13072.988497  17571.670113     25.666026
PR15 -23841.282493  -8809.850334   2201.704354     96.070019
PR17    141.142848 -13325.361444 -21755.953210    526.509113
PR18 -13625.168823   -941.198938 -21548.417767    117.017747
PR19 -20434.036366  10528.108767 -11064.744275   -189.211784
PR20 -15508.785362  18068.844976   9210.568760    -70.692361
PR21   1122.494125  12348.002270  22281.364024   -301.696946
PR22  14045.204172    404.497070  21242.317056   -183.512963
PR24  14484.427701 -18594.432842  -9755.821684     93.983844
PE02 -25410.862622  -8980.242743 -12225.754881    299.518204
PE03 -17046.610577  -1268.729101  24169.518221   -558.812814
PE04  14405.871672 -19660.354174 -16785.619723  -1029.103342
PE05  -9706.274732 -21844.156065  17469.170660   -181.121341
PE07  -3183.848649  29414.027497   -691.178927   -669.029869
PE08 -14149.018720  19935.498235  16687.446274   -530.020818
PE09   2995.582222 -29445.459308    833.278494   -520.135152
PE10  17655.560769 -18291.625067 -15172.809343   -513.354739
PE11   7344.207832 -18568.996138 -21857.568707   3653.674961
PE13  -8115.887994  18612.620355  21540.440101    428.716919
PE14 -20092.116679  -1090.340082 -23506.185153  -1836.035301
PE15 -24712.076915  15042.048043   6290.904852    745.341427
PE18  17045.022424 -14484.331602  14035.781613  -1442.582708
PE19  16507.115188   4122.923589 -24209.050816  -4756.652413
PE21  20787.715475  20381.910933  -5360.959111   -734.492072
PE24  -2578.631223 -20336.601585  21331.230785   -617.899747
PE25 -20619.664142 -20477.292128   5622.515433   -574.124143
PE26  14092.945655  10834.552536  23665.013817  -1150.878137
PE27   3903.488519  20716.699265 -20781.487523   -300.006579
PE30 -15986.373386   8041.470527 -23586.325013   -514.758496
PE31  15141.887528  -8857.255587  23847.866021   -496.706544
PE33  26650.882478  -2613.929309  12596.084913   -456.579630
PE34 -26718.313762   2800.131454 -12437.533974   -517.317254
PE36 -13143.382551 -11224.663287 -24034.614692   -374.412506
PC01 -34326.430659  24450.033746    506.751165    199.091579
PC03 -14849.221358  39434.243090   1389.263922   -551.704436
PC04 -39614.614128  14414.654432    177.356900    129.150346
PC05  21825.279467  36036.007565    668.157229    238.417632
PC06 -17590.474285  35699.172534 -14232.101426     -4.432347
PC07  -3382.961017  35698.300453 -22072.749618   -173.573632
PC08  -9444.910864  19399.823638  36221.512217    315.520365
PC09 -11880.395304  34442.285818 -21268.103349   -792.674314
PC10   3787.379235  38458.869001 -16041.549361    131.918374
PC11  19623.399834 -19372.827319   4438.419302    355.542689
PC12  19829.554317  -4635.284293  19112.808822   -615.320091
PC13   -459.320519  22445.546200  35826.167581    -31.308976
PC14  10436.924673 -14016.948935 -21744.156535    476.144725
PC19  -3614.825219  21801.682887  17056.263662    869.379926
PC20 -14761.659851   5670.889766  23012.746041   -917.274925
PC21  17720.328124  14946.723045 -15492.388115   -300.944078
PC22  10064.960678  25992.436521    932.159011   -970.018441
PC23  -9831.100119 -16204.941813  20487.581256   -930.207455
PC24  26234.805528  -2965.675803   9064.760974   -965.187261
PC25  10425.155904 -14352.167850  21540.994572   -735.925709
PC26  25851.512147   7938.732020  -6968.933184    737.047253
PC27 -16087.155901  -4621.284868 -22355.984643    723.994659
PC28  -1778.385814 -19694.403123 -19693.569769     67.337885
PC29 -13244.686292  24036.693240   5059.555867    555.348554
PC30 -20860.500662  13506.918666 -12729.944948    498.522224
PC32 -17867.228979 -14852.389359  15488.908845   -963.432719
PC33   3513.403271 -21817.534528 -17043.364942   -965.939516
PC34  20800.204636 -14305.081158  11850.888432   -402.387139
PC35   1597.324477  20283.980612  19101.051097    276.463832
PC36 -11300.745492  13907.262790 -21367.254706   -964.383671
PC37 -25078.770192  -9208.355264   8045.957919   -911.601643
PC41  -9923.614987 -26049.175796  -1312.231552   -966.054930
PC42  15200.667695  -4618.178533 -22892.568201   -970.373925
PC43  13744.448950 -23869.607686  -4413.360746   -923.844605
PC44  16192.635851   4360.177493  22283.964476    661.316156
PC45  10190.551636  16046.547621 -20433.974997    758.380052
PC46 -25551.742887   3963.604580 -10447.293741   -327.521484
*  2022  5 16 11 30  0.00000000
PG01  -1239.509231 -14911.978581 -22213.115294    361.816685
PG02 -19185.447823  15572.882640  10585.105409   -653.230559
PG03  -9602.132927 -21056.007523 -13245.617024   -246.134856
PG04   -102.448259 -24908.505892   9103.507461   -166.725435
PG05  -4840.777542  15181.356815  21061.674712    -82.034358
PG06 -25783.137801   5377.333762  -3698.358423    305.488512
PG07 -17837.065265  -8299.821041  18468.562200    322.117777
PG08   5231.390798 -25842.246437     44.328492    -68.229456
PG09  -8554.540400 -18452.007015  16999.122249   -336.312043
PG10  21996.227902   9137.570661 -11906.523902   -416.586574
PG12   4440.094054  20861.742949 -16168.390819   -216.288114
PG13 -13208.714101  21797.358133   6996.357999    312.564705
PG14 -21778.169374 -10485.479567 -11113.458808   -108.506052
PG15  -1616.054481  26331.179678  -1084.702808    -60.818847
PG16  10598.503213 -10477.455406  21702.157349   -501.317293
PG17 -14752.254405  -1341.177674 -21617.510719    613.298583
PG18  16883.937736   8402.321408  18738.221543    168.674577
PG19 -16445.556616   6423.886454 -20037.101305    158.041584
PG20 -14342.264517   8458.391778  20649.738432    514.919496
PG21   9422.862512 -16847.312601 -17292.895808    161.104317
PG22  16276.524536  -9908.488034 -18011.646049    260.017071
PG23  20899.675075  16365.931132  -1966.474129    -22.214464
PG24  -2335.971577  17146.172017 -20349.539923    240.102228
PG25  16886.301730  20130.527208  -5070.585351    325.393113
PG26  18881.151350  -2135.479624  18591.706577    205.993076
PG27  12415.658898 -20199.596431  11339.899451    203.682051
PG29   6242.298437  19145.377773  17231.459266   -514.190542
PG30 -24039.140120  -1756.216522  11520.545322   -528.081787
PG31  25986.450825  -6519.239918  -1293.989249   -177.829129
PG32  15622.298297  -1505.033873 -21256.538528   -128.348186
PR01  10288.406499  -4275.479930 -22939.720685      8.752875
PR02   1712.011590 -21478.924011 -13556.249420    518.528364
PR03  -7284.801943 -24187.321088   3392.581389     56.720126
PR04 -11802.957083 -13465.850990  18196.727038    141.754388
PR05  -9980.494735   4683.599735  23020.080575     92.947107
PR07   7512.555296  24067.790435  -3977.945132     35.132978
PR08  11915.337611  13354.361779 -18123.991368    -65.171911
PR09  -6182.711103   9890.579118 -22673.867974     55.313754
PR11  23598.131232   8752.737849  -4088.814808     38.850347
PR12  21346.872042   -632.664719  13986.722379     18.452579
PR13   7422.057819  -9140.755814  22612.556749    -22.394400
PR14 -12409.484018 -12833.397266  18239.812246     25.666028
PR15 -23748.347441  -8733.452246   3263.475225     96.069835
PR17    780.944806 -13939.449260 -21354.906936    526.510296
PR18 -12939.862486  -1517.075675 -21932.892990    117.018175
PR19 -20028.356815  10272.960739 -12006.698657   -189.212220
PR20 -15735.735015  18355.133683   8205.840780    -70.692453
PR21    458.988394  12971.947937  21947.437703   -301.697967
PR22  13362.566254    968.955927  21662.664185   -183.513951
PR24  14736.113602 -18885.128622  -8772.246138     93.984510
PE02 -25711.035366  -9173.391332 -11428.216519    299.518937
PE03 -16964.418032  -1991.069224  24178.981528   -558.813996
PE04  14338.909136 -19149.548894 -17420.884721  -1029.105814
PE05  -9656.778343 -22357.458510  16835.508769   -181.120272
PE07  -3172.653635  29422.978409    208.170451   -669.031015
PE08 -14080.415031  19428.326925  17331.795551   -530.022779
PE09   2978.803151 -29458.591235    -69.302999   -520.139104
PE10  18046.187645 -18510.159242 -14429.372499   -513.355477
PE11   7931.078566 -18852.565558 -21404.306724   3653.640410
PE13  -8692.402125  18896.819785  21063.120645    428.716994
PE14 -20004.639372  -1639.542572 -23711.872980  -1836.031953
PE15 -24852.967163  15158.666834   5391.877091    745.340738
PE18  16875.422022 -13794.296017  14582.357233  -1442.569320
PE19  16424.881534   4846.260980 -24130.920583  -4756.843707
PE21  20664.163457  20255.452617  -6245.348395   -734.492736
PE24  -2066.290100 -19937.309490  21759.878450   -617.905998
PE25 -20489.706711 -20346.338996   6504.592031   -574.124554
PE26  13431.389546  11111.529788  23920.011781  -1150.891354
PE27   3404.566888  20327.554987 -21247.999185   -300.009196
PE30 -16555.349654   7624.197295 -23330.557693   -514.767705
PE31  15719.339971  -8436.942261  23625.603107   -496.706715
PE33  26275.165889  -2494.556873  13385.103096   -456.579523
PE34 -26347.496732   2682.671278 -13229.916053   -517.317834
PE36 -12472.992727 -11508.076047 -24256.535510   -374.414130
PC01 -34326.917905  24449.378479    501.244423    199.104386
PC03 -14850.103685  39434.752855   1390.484912   -551.702280
PC04 -39614.823206  14414.404863    165.187849    129.180347
PC05  21824.803781  36037.498053    686.772315    238.420040
PC06 -17423.033648  36046.376848 -13550.620850     -4.409752
PC07  -3268.880332  35386.868253 -22587.879095   -173.588425
PC08  -9909.909259  19402.875998  36093.526441    315.526242
PC09 -11819.651922  34830.638923 -20678.874006   -792.685032
PC10   3958.638939  38177.585675 -16658.353402    131.917613
PC11  19528.474966 -19236.532988   5364.297350    355.549729
PC12  19427.727552  -4109.333073  19639.015278   -615.318335
PC13   -883.597712  22367.804627  35863.255622    -31.305561
PC14  10741.906029 -13330.284919 -22023.612738    476.147295
PC19  -3868.082164  21264.352350  17669.808504    869.378832
PC20 -15070.858022   4947.492832  22980.114494   -917.279581
PC21  17901.590616  15435.035538 -14789.547200   -300.964924
PC22  10015.956258  25961.434096   1865.115257   -970.017586
PC23  -9124.966752 -16136.590583  20864.818431   -930.207553
PC24  26523.221872  -2882.260911   8213.750757   -965.188747
PC25  11153.832400 -14262.063930  21234.297963   -735.924029
PC26  25594.700962   7958.876177  -7839.749254    737.045645
PC27 -15621.855096  -5232.200440 -22550.240169    723.996432
PC28  -1355.356345 -20209.602771 -19199.066396     67.339223
PC29 -13365.513337  24144.746958   4147.329677    555.350105
PC30 -20622.894550  13125.153610 -13493.473546    498.522406
PC32 -18051.993211 -15336.529009  14786.433766   -963.433032
PC33   3770.595624 -21280.678377 -17655.196996   -965.939644
PC34  20580.963337 -13944.535260  12636.899124   -402.384595
PC35   1202.794553  20796.122839  18573.331247    276.469064
PC36 -12022.036390  13799.684158 -21041.187862   -964.383869
PC37 -24784.975609  -9218.548285   8901.405221   -911.600595
PC41  -9867.859645 -26004.849499  -2242.331317   -966.055130
PC42  15509.210143  -3894.586194 -22819.539140   -970.376345
PC43  13856.547247 -23955.579794  -3498.855258   -923.843936
PC44  15750.396510   4988.633042  22469.144308    661.319836
PC45   9486.151020  15976.859109 -20823.417454    758.383036
PC46 -25888.281829   3878.545822  -9617.094118   -327.527570
*  2022  5 16 11 35  0.00000000
PG01   -451.870697 -15143.979973 -22073.739993    361.814196
PG02 -19539.624517  15651.412288   9738.891975   -653.230500
PG03  -9186.023649 -20753.767046 -13999.027804   -246.138947
PG04     54.527347 -25210.129448   8228.241733   -166.724358
PG05  -5484.732574  14675.605008  21264.208540    -82.034752
PG06 -25647.358045   5274.723940  -4649.275876    305.492909
PG07 -17197.050817  -8543.645003  18954.023102    322.117841
PG08   5317.149601 -25803.934731   1005.325929    -68.230394
PG09  -8375.709352 -19070.289853  16396.583538   -336.311178
PG10  22287.429713   9473.807139 -11092.838992   -416.590924
PG12   3982.562299  20454.001299 -16803.136257   -216.289767
PG13 -13184.085012  21497.079184   7899.485053    312.566827
PG14 -22015.921520 -10825.134879 -10291.352380   -108.506551
PG15  -1738.476060  26330.572482   -147.552024    -60.818107
PG16  11179.229138  -9862.055704  21712.536795   -501.318138
PG17 -14528.993911  -2166.360232 -21698.533972    613.299791
PG18  16203.800745   8645.857448  19218.273098    168.671556
PG19 -16239.317341   5697.966526 -20432.219114    158.043266
PG20 -14982.514728   8003.486763  20367.627906    514.919152
PG21  10089.647994 -17050.173849 -16708.979139    161.104288
PG22  16117.339049  -9200.802700 -18516.990844    260.018848
PG23  20894.338679  16459.011353  -1012.940513    -22.215200
PG24  -3049.966468  17396.930951 -20022.617705    240.100172
PG25  16686.730449  20056.907745  -5984.513314    325.394575
PG26  19398.168841  -1655.689502  18113.633290    205.993885
PG27  12391.584663 -19733.145406  12155.053006    203.683858
PG29   6018.921635  19754.362228  16612.516224   -514.191699
PG30 -23634.684175  -1967.550689  12295.030703   -528.082246
PG31  25949.606570  -6427.321839  -2230.679621   -177.829728
PG32  15474.278036   -694.006441 -21410.749184   -128.350785
PR01  10532.051884  -3363.879227 -22980.439406      8.753021
PR02   1805.981277 -20907.091351 -14409.774058    518.528425
PR03  -7358.919410 -24288.180129   2328.412329     56.720295
PR04 -12007.734345 -14169.196489  17514.486399    141.755028
PR05 -10194.432962   3761.911270  23094.768812     92.947224
PR07   7594.951202  24195.368026  -2919.630545     35.133105
PR08  12119.277450  14060.765866 -17444.759496    -65.171807
PR09  -7080.985125   9654.875307 -22514.374208     55.314090
PR11  23427.896047   8654.598796  -5139.493604     38.849909
PR12  21891.388037   -517.500457  13122.009345     18.452673
PR13   8317.339931  -8905.677837  22393.838597    -22.394640
PR14 -11683.666861 -12603.339458  18868.600010     25.666068
PR15 -23611.915788  -8647.383864   4318.195036     96.069796
PR17   1392.475160 -14557.484618 -20907.744080    526.511271
PR18 -12258.594781  -2120.301692 -22269.987378    117.018529
PR19 -19600.931087   9982.304416 -12922.710874   -189.212462
PR20 -15924.241731  18619.729329   7183.423584    -70.692592
PR21   -177.842327  13602.489952  21566.031188   -301.698818
PR22  12682.638867   1561.588404  22035.994697   -183.514592
PR24  14950.756696 -19154.252082  -7769.712331     93.985256
PE02 -25995.914768  -9345.431540 -10614.859875    299.519690
PE03 -16898.530496  -2714.849367  24155.015742   -558.815169
PE04  14281.753448 -18618.686820 -18032.037269  -1029.108285
PE05  -9620.615224 -22852.428394  16178.574170   -181.119202
PE07  -3158.788403  29404.733080   1107.231743   -669.032154
PE08 -14021.710337  18900.790896  17952.168494   -530.024733
PE09   2959.357324 -29444.310757   -971.788749   -520.143048
PE10  18410.943397 -18728.488562 -13665.986895   -513.356216
PE11   8498.191957 -19144.343382 -20921.454796   3653.605888
PE13  -9248.451079  19188.711500  20556.674623    428.717071
PE14 -19926.887996  -2191.185754 -23889.191778  -1836.028610
PE15 -24966.466016  15267.148058   4485.394580    745.340058
PE18  16711.140298 -13076.124397  15099.922163  -1442.555936
PE19  16359.395764   5568.440009 -24019.381122  -4757.035193
PE21  20516.115890  20116.615111  -7121.099560   -734.493395
PE24  -1534.706556 -19542.780317  22158.382439   -617.912238
PE25 -20335.210139 -20203.196847   7377.669068   -574.124984
PE26  12770.214664  11407.394207  24141.919535  -1150.904584
PE27   2885.622576  19942.298492 -21685.127297   -300.011806
PE30 -17127.229970   7224.995655 -23042.541942   -514.776903
PE31  16300.589831  -8034.355135  23370.679997   -496.706892
PE33  25881.294323  -2356.086454  14155.593298   -456.579416
PE34 -25958.415154   2546.158816 -14004.005327   -517.318413
PE36 -11804.143890 -11810.388135 -24444.921189   -374.415751
PC01 -34327.413397  24448.729325    495.497123    199.117173
PC03 -14850.961186  39435.295323   1391.040218   -551.700148
PC04 -39615.032250  14414.159750    152.939201    129.210312
PC05  21824.372717  36038.973646    705.058405    238.422399
PC06 -17240.625145  36386.051583 -12862.702277     -4.387219
PC07  -3168.525911  35070.676773 -23092.155210   -173.603238
PC08 -10374.327712  19426.261505  35948.262294    315.531987
PC09 -11741.992794  35216.000955 -20079.770137   -792.695706
PC10   4117.378328  37888.655206 -17266.998589    131.917166
PC11  19417.299031 -19073.263817   6281.343879    355.556793
PC12  19026.713845  -3561.015741  20132.884313   -615.316522
PC13  -1310.870152  22308.780560  35883.317348    -31.302242
PC14  11064.367008 -12641.700058 -22266.674603    476.149939
PC19  -4140.618597  20713.642605  18254.220359    869.377743
PC20 -15393.918954   4232.146286  22909.623352   -917.284228
PC21  18082.592107  15897.264209 -14062.230255   -300.985763
PC22   9953.208347  25902.360644   2794.986818   -970.016736
PC23  -8405.423926 -16080.533114  21207.632869   -930.207678
PC24  26784.048178  -2807.488835   7349.193876   -965.190236
PC25  11873.051215 -14186.922614  20892.550328   -735.922382
PC26  25308.915093   7981.590634  -8697.650800    737.044021
PC27 -15165.346709  -5857.172934 -22707.361221    723.998208
PC28   -953.161059 -20719.178711 -18672.879904     67.340552
PC29 -13466.458197  24229.350102   3228.257142    555.351642
PC30 -20378.445478  12717.492538 -14234.765812    498.522577
PC32 -18236.269793 -15794.663833  14059.595199   -963.433347
PC33   4047.151418 -20730.559697 -18237.888339   -965.939779
PC34  20353.878540 -13557.831126  13402.007281   -402.382059
PC35    829.101512  21300.708199  18014.962003    276.474308
PC36 -12733.573989  13707.235607 -20680.320415   -964.384086
PC37 -24462.610990  -9231.408613   9742.150172   -911.599579
PC41  -9797.986043 -25932.776009  -3168.728589   -966.055338
PC42  15830.925379  -3180.190808 -22708.678015   -970.378764
PC43  13949.128062 -24017.896377  -2578.566217   -923.843281
PC44  15317.444529   5630.376650  22617.172719    661.323505
PC45   8767.857935  15919.579394 -21178.496599    758.386020
PC46 -26197.901056   3803.065275  -8770.987048   -327.533660
*  2022  5 16 11 40  0.00000000
PG01    325.954390 -15389.176725 -21893.109127    361.811707
PG02 -19863.697201  15723.304691   8874.654270   -653.230442
PG03  -8743.475035 -20440.981119 -14725.953549   -246.143039
PG04    198.877979 -25481.913342   7337.147098   -166.723281
PG05  -6142.615621  14176.793379  21425.350192    -82.035146
PG06 -25479.728113   5157.937559  -5591.324501    305.497306
PG07 -16544.897234  -8804.227340  19404.869331    322.117904
PG08   5397.476083 -25731.090474   1964.355219    -68.231331
PG09  -8211.372712 -19668.481012  15762.467260   -336.310314
PG10  22561.141240   9784.234417 -10258.097242   -416.595274
PG12   3501.472411  20038.333745 -17406.457920   -216.291419
PG13 -13153.990475  21164.099180   8787.254840    312.568950
PG14 -22236.571548 -11139.316942  -9449.639035   -108.507050
PG15  -1859.094042  26296.472691    789.886428    -60.817366
PG16  11770.048176  -9257.647254  21680.290264   -501.318983
PG17 -14319.968293  -2997.719236 -21736.300698    613.300999
PG18  15511.521650   8907.050255  19661.627841    168.668534
PG19 -16042.431535   4955.232433 -20788.895814    158.044947
PG20 -15620.673959   7564.994265  20046.354211    514.918809
PG21  10731.558827 -17254.696573 -16090.633076    161.104259
PG22  15965.203759  -8472.393027 -18985.473555    260.020626
PG23  20862.828805  16529.461201    -57.479509    -22.215937
PG24  -3748.558578  17654.136457 -19657.961244    240.098116
PG25  16460.303626  19964.690639  -6887.247077    325.396038
PG26  19908.022106  -1196.000731  17601.006337    205.994693
PG27  12370.031580 -19236.140416  12946.184185    203.685665
PG29   5813.056786  20344.129105  15961.563958   -514.192855
PG30 -23206.649435  -2194.338660  13046.378705   -528.082705
PG31  25881.223743  -6324.232661  -3163.224364   -177.830328
PG32  15339.237279    124.231162 -21523.347864   -128.353385
PR01  10797.734274  -2457.758260 -22971.464024      8.753166
PR02   1922.585844 -20304.406070 -15231.962319    518.528487
PR03  -7424.057578 -24344.969912   1259.196205     56.720464
PR04 -12222.427146 -14839.596209  16794.484167    141.755668
PR05 -10431.516392   2843.777330  23119.643023     92.947342
PR07   7669.219768  24278.909603  -1855.018276     35.133231
PR08  12332.910441  14734.250805 -16727.671967    -65.171704
PR09  -7977.144084   9442.171293 -22306.183697     55.314425
PR11  23213.744201   8550.282826  -6179.049803     38.849471
PR12  22403.728816   -424.591729  12229.000904     18.452768
PR13   9208.361926  -8694.671161  22126.652881    -22.394879
PR14 -10928.411792 -12384.526266  19456.676940     25.666109
PR15 -23431.843651  -8553.698271   5363.585964     96.069756
PR17   1974.583800 -15177.168944 -20415.434091    526.512247
PR18 -11583.676881  -2749.634525 -22558.965272    117.018884
PR19 -19154.042707   9655.727946 -13810.802861   -189.212705
PR20 -16074.985793  18860.521898   6145.521581    -70.692731
PR21   -786.685928  14237.368305  21137.966936   -301.699670
PR22  12007.786554   2181.222375  22361.510503   -183.515232
PR24  15128.986375 -19399.745091  -6750.387650     93.986003
PE02 -26264.329864  -9496.902007  -9786.810350    299.520443
PE03 -16849.041234  -3438.699776  24097.654925   -558.816343
PE04  14235.313286 -18068.697136 -18618.230906  -1029.110755
PE05  -9596.993343 -23328.051516  15499.274479   -181.118133
PE07  -3143.457366  29359.219056   2004.760493   -669.033294
PE08 -13973.829359  18353.822005  18547.707956   -530.026687
PE09   2938.463476 -29402.539574  -1872.931314   -520.146991
PE10  18749.535475 -18945.276060 -12883.707102   -513.356955
PE11   9044.700602 -19443.181017 -20409.678524   3653.571365
PE13  -9783.221412  19487.118615  20021.802802    428.717148
PE14 -19859.281065  -2744.468766 -24038.257075  -1836.025266
PE15 -25052.855194  15366.201155   3572.710551    745.339378
PE18  16552.942807 -12330.606320  15586.817504  -1442.542553
PE19  16310.636275   6288.074037 -23874.586993  -4757.226678
PE21  20343.191680  19966.604557  -7987.001489   -734.494055
PE24   -984.596968 -19154.198896  22526.191550   -617.918477
PE25 -20155.807904 -20049.077602   8240.538840   -574.125415
PE26  12110.839044  11721.830537  24330.430472  -1150.917814
PE27   2347.321400  19562.139489 -22092.267039   -300.014417
PE30 -17700.695702   6844.324186 -22722.674519   -514.786101
PE31  16884.324979  -7649.995517  23083.448944   -496.707069
PE33  25470.474942  -2197.875500  14906.489322   -456.579309
PE34 -25552.270095   2389.944682 -14758.732171   -517.318992
PE36 -11138.259209 -12131.227356 -24599.510614   -374.417371
PC01 -34327.916843  24448.086620    489.512007    199.129959
PC03 -14851.792880  39435.870494   1390.929602   -551.698016
PC04 -39615.241176  14413.919147    140.616814    129.240278
PC05  21823.986599  36040.434010    723.006758    238.424758
PC06 -17043.592496  36717.552028 -12168.673109     -4.364687
PC07  -3082.093102  34750.333169 -23585.336740   -173.618050
PC08 -10837.276848  19469.934226  35785.787298    315.537732
PC09 -11647.568126  35597.645896 -19471.083820   -792.706379
PC10   4263.273083  37592.635081 -17867.186510    131.916718
PC11  19291.198937 -18882.534288   7188.051021    355.563858
PC12  18627.946123  -2991.039950  20593.604065   -615.314710
PC13  -1740.317870  22268.584577  35886.339507    -31.298924
PC14  11403.975987 -11952.756991 -22472.934512    476.152583
PC19  -4432.669178  20151.051174  18808.539450    869.376654
PC20 -15730.083466   3526.276875  22801.391613   -917.288875
PC21  18261.967594  16332.906860 -13311.641194   -301.006603
PC22   9875.578134  25815.913383   3720.235846   -970.015887
PC23  -7673.866141 -16037.391707  21515.459502   -930.207803
PC24  27016.627364  -2740.225602   6472.516706   -965.191725
PC25  12581.323277 -14126.386572  20516.317312   -735.920735
PC26  24994.628425   8008.106532  -9541.224789    737.042398
PC27 -14718.753677  -6495.062702 -22827.088255    723.999984
PC28   -571.991950 -21221.617602 -18115.878295     67.341881
PC29 -13548.450372  24289.555373   2303.855634    555.353179
PC30 -20128.568145  12284.143804 -14952.600263    498.522748
PC32 -18418.693384 -16226.308267  13309.589712   -963.433662
PC33   4343.293835 -20168.673552 -18790.475542   -965.939915
PC34  20120.358597 -13145.110828  14144.947223   -402.379524
PC35    476.319741  21796.235196  17426.867435    276.479552
PC36 -13433.868035  13629.566896 -20285.249976   -964.384303
PC37 -24112.201147  -9248.161063  10566.805420   -911.598563
PC41  -9712.874404 -25833.673630  -4089.892604   -966.055546
PC42  16164.999881  -2476.393307 -22560.167137   -970.381183
PC43  14023.136378 -24055.648496  -1654.014570   -923.842625
PC44  14894.846110   6284.225286  22727.807813    661.327174
PC45   8037.070455  15875.351881 -21498.625106    758.389005
PC46 -26479.840351   3736.056875  -7910.371657   -327.539750
*  2022  5 16 11 45  0.00000000
PG01   1092.324789 -15646.729100 -21671.512709    361.809203
PG02 -20157.462533  15787.074820   7993.955369   -653.230502
PG03  -8274.688454 -20119.249889 -15425.022915   -246.147135
PG04    331.721048 -25722.930442   6431.935953   -166.722199
PG05  -6813.131900  13686.243549  21544.798410    -82.035233
PG06 -25281.120135   5025.763969  -6522.704087    305.501694
PG07 -15882.208248  -9081.706830  19820.264024    322.118046
PG08   5473.763879 -25623.609352   2919.538558    -68.231672
PG09  -8060.858327 -20245.099084  15097.997764   -336.309428
PG10  22815.891200  10069.226044  -9403.900659   -416.599620
PG12   2997.185324  19616.358463 -17977.242085   -216.293299
PG13 -13119.889949  20798.683024   9657.934906    312.570727
PG14 -22438.701174 -11428.358882  -8589.924089   -108.507571
PG15  -1979.192198  26228.795783   1725.779651    -60.816478
PG16  12369.603153  -8665.563011  21605.536462   -501.319960
PG17 -14125.717024  -3833.359250 -21730.726523    613.302502
PG18  14808.858133   9186.014311  20067.428974    168.665509
PG19 -15855.906566   4197.166077 -21106.496366    158.046309
PG20 -16255.073273   7143.410714  19686.511662    514.918389
PG21  11347.542769 -17459.453096 -15439.138597    161.104666
PG22  15821.211949  -7724.686283 -19416.146796    260.022506
PG23  20804.222073  16578.344907    898.091114    -22.216658
PG24  -4430.497388  17916.675812 -19256.202450    240.096124
PG25  16206.579565  19855.222452  -7777.109553    325.397477
PG26  20409.129551   -756.724147  17054.833167    205.995509
PG27  12352.347751 -18709.462623  13711.727420    203.687475
PG29   5624.125932  20913.070769  15279.856871   -514.194099
PG30 -22756.322283  -2437.265304  13773.172343   -528.083159
PG31  25781.929535  -6208.752489  -4089.892543   -177.830731
PG32  15217.663824    947.901735 -21594.134448   -128.356022
PR01  11084.711286  -1559.590642 -22912.811570      8.753312
PR02   2062.932898 -19672.902695 -16021.024422    518.528942
PR03  -7478.180969 -24358.018280    187.249913     56.720704
PR04 -12445.196639 -15475.527419  16038.267568    141.756151
PR05 -10691.134726   1931.737990  23094.646695     92.947365
PR07   7733.319043  24318.687132   -786.405534     35.133316
PR08  12554.407980  15373.300953 -15974.293581    -65.171750
PR09  -8868.671317   9252.682342 -22049.757656     55.315012
PR11  22955.810653   8441.884021  -7205.233323     38.849155
PR12  22882.084762   -352.646778  11309.620300     18.452778
PR13  10092.566093  -8507.849231  21811.578186    -22.395038
PR14 -10145.514286 -12178.573995  20002.774247     25.666055
PR15 -23208.150654  -8454.464045   6397.390783     96.069868
PR17   2526.271943 -15796.154013 -19879.043623    526.513158
PR18 -10917.352171  -3403.687725 -22799.194688    117.019165
PR19 -18690.022337   9292.980797 -14669.057025   -189.213500
PR20 -16188.801406  19075.474265   5094.372376    -70.692710
PR21  -1366.377548  14874.261375  20664.168509   -301.700529
PR22  11340.310212   2826.538676  22638.518024   -183.515913
PR24  15271.581871 -19619.620173  -5716.475576     93.986613
PE02 -26515.149706  -9628.410373  -8945.213767    299.521188
PE03 -16815.968662  -4161.248242  24006.979271   -558.817505
PE04  14200.445758 -17500.565041 -19178.653707  -1029.113212
PE05  -9585.066105 -23783.366961  14798.548253   -181.117069
PE07  -3127.867746  29286.441399   2899.514466   -669.034441
PE08 -13937.644999  17788.408962  19117.591217   -530.028645
PE09   2917.343363 -29333.277604  -2771.485036   -520.150927
PE10  19061.753645 -19159.175122 -12083.613897   -513.357702
PE11   9569.826796 -19747.887855 -19869.683563   3653.536851
PE13 -10295.971312  19790.824321  19459.245212    428.717235
PE14 -19802.178251  -3298.585715 -24159.204684  -1836.021933
PE15 -25112.496896  15454.558170   2655.086811    745.338696
PE18  16401.551959 -11558.660089  16041.395586  -1442.529144
PE19  16278.505754   7003.781347 -23696.738826  -4757.417838
PE21  20145.085562  19806.652228  -8841.856716   -734.494713
PE24   -416.745487 -18772.711849  22862.797183   -617.924712
PE25 -19951.209595 -19885.217502   9092.007817   -574.125822
PE26  11454.663554  12054.445048  24485.284182  -1150.931041
PE27   1790.398857  19188.252407 -22468.855029   -300.017019
PE30 -18274.408260   6482.566613 -22371.396212   -514.795296
PE31  17469.210693  -7284.290318  22764.306829   -496.707232
PE33  25043.956831  -2019.353076  15636.752159   -456.579203
PE34 -25130.304854   2213.450768 -15493.053804   -517.319576
PE36 -10476.741185 -12470.142906 -24720.089352   -374.418971
PC01 -34328.427940  24447.450699    483.291932    199.142742
PC03 -14852.597786  39436.478327   1390.153145   -551.695848
PC04 -39615.449904  14413.683110    128.226581    129.270180
PC05  21823.645746  36041.878814    740.608793    238.427094
PC06 -16832.307198  37040.249063 -11468.863574     -4.342209
PC07  -3009.750478  34426.452570 -24067.187860   -173.632849
PC08 -11297.870103  19533.809362  35606.177236    315.543548
PC09 -11536.559648  35974.855179 -18853.111330   -792.717053
PC10   4396.023749  37290.096738 -18458.622974    131.916220
PC11  19151.538072 -18663.949571   8082.928446    355.570925
PC12  18232.821625  -2400.200472  21020.417166   -615.312923
PC13  -2171.116764  22247.291323  35872.316870    -31.295542
PC14  11760.313019 -11265.002730 -22642.045606    476.155216
PC19  -4744.379826  19578.097496  19331.855771    869.375565
PC20 -16078.515617   2831.265170  22655.600281   -917.293526
PC21  18438.334150  16741.552828 -12539.022516   -301.027434
PC22   9781.976637  25702.870606   4639.332264   -970.015030
PC23  -6931.727462 -16007.711609  21787.790945   -930.207899
PC24  27220.385807  -2679.301506   5585.165493   -965.193210
PC25  13277.189861 -14080.016835  20106.221415   -735.919061
PC26  24652.401291   8039.627901 -10369.081776    737.040792
PC27 -14283.136030  -7144.667152 -22909.223131    724.001757
PC28   -211.950209 -21715.408009 -17528.980423     67.343211
PC29 -13612.481505  24324.486138   1375.651206    555.354713
PC30 -19874.672379  11825.407541 -15645.794021    498.522912
PC32 -18597.881437 -16631.067704  12537.652095   -963.433980
PC33   4659.157153 -19596.536717 -19312.044757   -965.940042
PC34  19881.811314 -12706.608723  14864.490006   -402.376970
PC35    144.433522  22281.211779  16810.020466    276.484781
PC36 -14121.458719  13566.245922 -19856.630791   -964.384513
PC37 -23734.356699  -9270.001064  11374.010420   -911.597511
PC41  -9611.456074 -25708.340372  -5004.300644   -966.055738
PC42  16510.545469  -1784.545013 -22374.251504   -970.383585
PC43  14079.577248 -24067.998832   -726.728495   -923.841961
PC44  14483.602170   6948.936658  22800.869630    661.330849
PC45   7295.227838  15844.742586 -21783.273247    758.391983
PC46 -26733.421487   3676.373154  -7036.671207   -327.545853
*  2022  5 16 11 50  0.00000000
PG01   1845.650481 -15915.707011 -21409.316411    361.806698
PG02 -20420.818783  15841.239628   7098.395056   -653.230562
PG03  -7779.971781 -19790.173969 -16094.916970   -246.151230
PG04    454.229031 -25932.348550   5514.348424   -166.721116
PG05  -7494.912973  13205.206993  21622.334520    -82.035321
PG06 -25052.502070   4877.054866  -7441.633660    305.506082
PG07 -15210.604180  -9376.127104  20199.431333    322.118188
PG08   5547.415101 -25481.501725   3869.005568    -68.232013
PG09  -7923.410706 -20798.725770  14404.457907   -336.308542
PG10  23050.253821  10329.255676  -8531.884928   -416.603966
PG12   2470.163709  19189.682010 -18514.435301   -216.295179
PG13 -13083.235533  20401.208643  10509.825297    312.572503
PG14 -22620.934915 -11692.690726  -7713.846701   -108.508092
PG15  -2100.055782  26127.565319   2658.291918    -60.815591
PG16  12976.471476  -8087.054514  21488.478974   -501.320936
PG17 -13946.676037  -4671.356922 -21681.816918    613.304005
PG18  14097.586072   9482.760979  20434.890786    168.662484
PG19 -15680.667354   3425.310235 -21384.458909    158.047670
PG20 -16884.028322   6739.135848  19288.769880    514.917969
PG21  11936.655919 -17662.977226 -14755.849160    161.105073
PG22  15686.383086  -6959.187495 -19808.140768    260.024386
PG23  20717.681329  16606.795575   1851.953246    -22.217380
PG24  -5094.601769  18183.373056 -18818.044274    240.094131
PG25  15925.212106  19729.888922  -8652.450033    325.398917
PG26  20899.911960   -338.070769  16476.183072    205.996324
PG27  12339.836167 -18154.098121  14450.169171    203.689285
PG29   5451.457636  21459.637591  14568.708977   -514.195343
PG30 -22285.047439  -2696.935016  14474.039672   -528.083613
PG31  25652.443373  -6079.707198  -5008.964959   -177.831134
PG32  15109.947995   1775.202385 -21622.991332   -128.358660
PR01  11392.097451   -671.801169 -22804.606523      8.753458
PR02   2227.998692 -19014.710959 -16775.242914    518.529398
PR03  -7519.290677 -24327.815631   -885.102523     56.720945
PR04 -12674.126572 -16075.606812  15247.462193    141.756634
PR05 -10972.529376   1028.293347  23019.830624     92.947388
PR07   7785.239583  24315.134511    283.902892     35.133401
PR08  12781.865371  15976.541529 -15186.267387    -65.171796
PR09  -9753.052685   9086.474367 -21745.661384     55.315600
PR11  22654.395957   8331.493900  -8215.822950     38.848838
PR12  23324.761855   -300.262041  10365.847904     18.452787
PR13  10967.404652  -8345.173050  21449.296842    -22.395196
PR14  -9336.884612 -11986.996162  20505.713540     25.666001
PR15 -22941.020299  -8351.754605   7417.377722     96.069981
PR17   3046.695728 -16412.052586 -19299.734203    526.514068
PR18 -10261.786300  -4080.936344 -22990.148740    117.019446
PR19 -18211.236746   8893.975982 -15495.620375   -189.214295
PR20 -16266.671874  19262.632233   4032.241971    -70.692690
PR21  -1915.904027  15510.796391  20145.658600   -301.701389
PR22  10682.436847   3496.076416  22866.429595   -183.516595
PR24  15379.467626 -19811.970298  -4670.210915     93.987223
PE02 -26747.287361  -9740.630892  -8091.234784    299.521934
PE03 -16799.256324  -4881.124612  23883.114985   -558.818667
PE04  14177.953244 -16915.328526 -19712.529406  -1029.115669
PE05  -9583.935522 -24217.470284  14077.363698   -181.116004
PE07  -3113.225083  29186.482696   3790.255366   -669.035588
PE08 -13913.975131  17205.594086  19661.031108   -530.030602
PE09   2897.217238 -29236.603022  -3666.207759   -520.154864
PE10  19347.470494 -19368.834322 -11266.812773   -513.358449
PE11  10072.864980 -20057.235450 -19302.214654   3653.502338
PE13 -10786.032919  20098.576170  18869.780129    428.717322
PE14 -19755.880848  -3852.727693 -24252.189544  -1836.018600
PE15 -25145.832380  15530.978395   1733.792002    745.338014
PE18  16257.641486 -10761.335285  16462.028265  -1442.515734
PE19  16262.831589   7714.189705 -23486.083039  -4757.608998
PE21  19921.569381  19638.010056  -9684.483086   -734.495370
PE24    167.998443 -18399.423636  23167.734038   -617.930946
PE25 -19721.202133 -19712.872625   9930.898300   -574.126230
PE26  10803.067222  12404.766745  24606.266814  -1150.944267
PE27   1215.657837  18821.772342 -22814.370103   -300.019621
PE30 -18847.013599   6140.030689 -21989.191237   -514.804491
PE31  18053.894149  -6937.590786  22413.694624   -496.707396
PE33  24603.026676  -1820.022119  16345.371427   -456.579097
PE34 -24693.800665   2016.172520 -16205.955726   -517.320160
PE36  -9820.966976 -12826.606785 -24806.489949   -374.420571
PC01 -34328.946385  24446.821886    476.839869    199.155526
PC03 -14853.374923  39437.118737   1388.711246   -551.693681
PC04 -39615.658359  14413.451691    115.774429    129.300082
PC05  21823.350469  36043.307728    757.856099    238.429429
PC06 -16607.167817  37353.530354 -10763.606570     -4.319731
PC07  -2951.639517  34099.656896 -24537.478254   -173.647648
PC08 -11755.225420  19617.763410  35409.516117    315.549364
PC09 -11409.180238  36346.919047 -18226.152983   -792.727726
PC10   4515.356324  36981.624450 -19041.018161    131.915722
PC11  18999.710677 -18417.207423   8964.505775    355.577992
PC12  17842.696524  -1789.376610  21412.621971   -615.311137
PC13  -2602.440166  22244.939356  35841.252233    -31.292159
PC14  12132.871129 -10579.963006 -22773.722399    476.157850
PC19  -5075.806716  18996.317240  19823.310554    869.374476
PC20 -16438.305806   2148.440674  22472.492044   -917.298176
PC21  18610.296589  17122.884132 -11745.653230   -301.048266
PC22   9671.369455  25564.088467   5550.756319   -970.014172
PC23  -6180.476426 -15991.958753  22024.178327   -930.207995
PC24  27394.835462  -2623.516180   4688.603971   -965.194695
PC25  13959.227819 -14047.294760  19662.940950   -735.917386
PC26  24282.878529   8077.326512 -11179.858175    737.039186
PC27 -13859.486997  -7804.724972 -22953.629444    724.003531
PC28    126.953691 -22199.046148 -16913.154484     67.344540
PC29 -13659.601048  24333.340068    445.176065    555.356246
PC30 -19618.157488  11341.674979 -16313.204749    498.523076
PC32 -18772.439822 -17008.639588  11745.053341   -963.434298
PC33   4994.785746 -19015.681987 -19801.733234   -965.940168
PC34  19639.638256 -12242.651022  15559.445475   -402.374417
PC35   -166.662402  22754.161011  16165.441253    276.490009
PC36 -14794.921940  13516.760680 -19395.172650   -964.384723
PC37 -23329.771944  -9298.089548  12162.433676   -911.596459
PC41  -9492.718214 -25557.650706  -5910.440563   -966.055929
PC42  16866.602635  -1105.942824 -22151.238396   -970.385987
PC43  14119.511411 -24054.185218    201.759130   -923.841296
PC44  14084.644661   7623.213617  22836.240421    661.334524
PC45   6543.805406  15828.237778 -22031.969779    758.394961
PC46 -26958.050744   3622.830234  -6151.330729   -327.551956
*  2022  5 16 11 55  0.00000000
PG01   2584.398658 -16195.093611 -21106.961293    361.804153
PG02 -20653.766149  15884.324750   6189.607427   -653.230500
PG03  -7259.738868 -19455.347541 -16734.371573   -246.155323
PG04    567.623557 -26109.433927   4586.148979   -166.720059
PG05  -8186.522061  12734.860004  21657.822776    -82.036181
PG06 -24794.933556   4710.730071  -8346.354880    305.510477
PG07 -14531.715929  -9687.435836  20541.657761    322.118334
PG08   5619.833262 -25304.892815   4810.897211    -68.231979
PG09  -7798.194986 -21328.011507  13683.186512   -336.307717
PG10  23262.854978  10564.894093  -7643.716284   -416.608339
PG12   1920.970753  18759.892729 -19017.046105   -216.296857
PG13 -13045.464930  19972.165994  11341.262065    312.574699
PG14 -22781.946217 -11932.836751  -6823.076791   -108.508627
PG15  -2222.964930  25992.913308   3585.588517    -60.814572
PG16  13589.171044  -7523.287208  21329.405383   -501.321827
PG17 -13783.175920  -5509.768860 -21589.667232    613.305373
PG18  13379.492516   9797.197808  20763.300223    168.659444
PG19 -15517.552586   2641.262782 -21622.295484    158.049293
PG20 -17505.846129   6352.471545  18853.872662    514.917762
PG21  12498.066216 -17863.771550 -14042.187213    161.104940
PG22  15561.657950  -6177.473536 -20160.665286    260.026235
PG23  20602.459750  16616.009710   2802.291832    -22.218126
PG24  -5739.764364  18452.993788 -18344.259877    240.092061
PG25  15615.952575  19590.108714  -9511.646957    325.400339
PG26  21378.798975     59.848128  15866.184958    205.997119
PG27  12333.748234 -17571.134156  15160.051203    203.691096
PG29   5294.290621  21982.344240  13829.491314   -514.196506
PG30 -21794.222582  -2973.868374  15147.656261   -528.084075
PG31  25493.573761  -5935.974020  -5918.737042   -177.831640
PG32  15016.381088   2604.311607 -21609.883509   -128.361284
PR01  11718.868063    203.244454 -22647.080562      8.753399
PR02   2418.622516 -18332.046267 -17492.976483    518.530079
PR03  -7545.434832 -24255.012353  -1955.535045     56.721380
PR04 -12907.232723 -16638.596030  14423.768563    141.757208
PR05 -11274.796708    135.892935  22895.352834     92.947652
PR07   7823.014831  24268.845105   1353.599584     35.133442
PR08  13013.311332  16542.744022 -14365.311003    -65.171892
PR09 -10627.787314   8943.464181 -21394.562948     55.316294
PR11  22309.965408   8221.190666  -9208.631171     38.848201
PR12  23730.189268   -265.929720   9399.716991     18.452920
PR13  11830.350719  -8206.451920  21040.593431    -22.395123
PR14  -8504.539991 -11811.196114  20964.409343     25.665988
PR15 -22630.799601  -8247.637559   8421.345279     96.069616
PR17   3535.169076 -17022.449246 -18678.759717    526.514961
PR18  -9619.057607  -4779.723085 -23131.406848    117.020135
PR19 -17720.077622   8458.791535 -16288.708514   -189.214859
PR20 -16309.724110  19420.134201   2961.419921    -70.693043
PR21  -2434.407628  16144.560160  19583.556838   -301.702182
PR22  10036.309706   4188.238966  23044.764637   -183.517148
PR24  15453.707995 -19974.978319  -3613.854959     93.987944
PE02 -26959.703759  -9834.301819  -7226.055280    299.522660
PE03 -16798.773132  -5596.965293  23726.234111   -558.819859
PE04  14168.580432 -16314.074974 -20219.118476  -1029.118147
PE05  -9592.655562 -24629.516510  13336.717338   -181.114939
PE07  -3100.728761  29059.502805   4675.750558   -669.036746
PE08 -13903.579592  16606.469891  20177.277104   -530.032575
PE09   2879.299328 -29112.672029  -4555.862545   -520.158827
PE10  19606.641664 -19572.902277 -10434.432414   -513.359200
PE11  10553.183953 -20369.961836 -18708.054612   3653.467754
PE13 -11252.814387  20409.090491  18254.222991    428.717399
PE14 -19720.632335  -4406.084771 -24317.384661  -1836.015280
PE15 -25153.380273  15594.252911    810.099843    745.337308
PE18  16121.830909  -9939.814604  16847.116004  -1442.502339
PE19  16263.366535   8417.940885 -23242.911497  -4757.800266
PE21  19672.493094  19461.946111 -10513.715386   -734.496037
PE24    768.722785 -18035.392753  23440.580761   -617.937195
PE25 -19465.650735 -19533.314347  10756.050049   -574.126646
PE26  10157.402639  12772.248850  24693.211363  -1150.957499
PE27    623.966083  18463.791135 -23128.334035   -300.022242
PE30 -19417.146792   5816.947341 -21576.586578   -514.813723
PE31  18637.008976  -6610.171489  22032.096776   -496.707602
PE33  24149.004324  -1599.461433  17031.366767   -456.579000
PE34 -24244.072270   1797.680955 -16896.453114   -517.320735
PE36  -9172.283813 -13200.015481 -24858.592164   -374.422208
PC01 -34329.471868  24446.200506    470.158899    199.168284
PC03 -14854.123318  39437.791598   1386.604622   -551.691579
PC04 -39615.866465  14413.224947    103.266314    129.330301
PC05  21823.101073  36044.720423    774.740435    238.431755
PC06 -16368.599226  37656.801516 -10053.237506     -4.297294
PC07  -2907.874326  33770.573664 -24995.983230   -173.662492
PC08 -12208.466942  19721.634393  35195.896137    315.555084
PC09 -11265.673493  36713.137897 -17590.512984   -792.738426
PC10   4621.022802  36667.814191 -19614.086777    131.915090
PC11  18837.136121 -18142.099736   9831.334967    355.584993
PC12  17458.880714  -1159.529259  21769.573697   -615.309355
PC13  -3033.460415  22261.531069  35793.156430    -31.288978
PC14  12521.057956  -9899.136703 -22867.741292    476.160531
PC19  -5426.915643  18407.256559  20282.097650    869.373391
PC20 -16808.474169   1479.077139  22252.370870   -917.302841
PC21  18776.453180  17476.676268 -10932.846718   -301.069127
PC22   9542.781308  25400.497477   6453.001103   -970.013341
PC23  -5421.610806 -15990.517816  22224.232030   -930.208110
PC24  27539.575648  -2571.643785   3784.310945   -965.196187
PC25  14626.054684 -14027.624306  19187.208924   -735.915734
PC26  23886.787200   8122.336863 -11972.218495    737.037556
PC27 -13448.729384  -8473.920598 -22960.232749    724.005294
PC28    444.799543 -22671.041611 -16269.416422     67.345864
PC29 -13690.911696  24315.392502   -486.033956    555.357745
PC30 -19360.406665  10833.427411 -16953.732531    498.523247
PC32 -18940.968503 -17358.814153  10933.098569   -963.434627
PC33   5350.133464 -18427.652438 -20258.730751   -965.940299
PC34  19395.229097 -11753.655004  16228.664238   -402.371864
PC35   -457.161905  23213.626682  15494.195493    276.495207
PC36 -15452.874430  13480.521538 -18901.639698   -964.384958
PC37 -22899.222398  -9333.547981  12930.774934   -911.595431
PC41  -9355.708273 -25382.552040  -6806.813308   -966.056120
PC42  17232.144174   -441.824616 -21891.496869   -970.388417
PC43  14144.050694 -24013.523877   1129.913279   -923.840616
PC44  13698.833177   8305.708783  22833.864828    661.338178
PC45   5784.309291  15826.241948 -22244.302724    758.397923
PC46 -27153.221095   3574.212962  -5255.814615   -327.558054
*  2022  5 16 12  0  0.00000000
PG01   3307.099494 -16483.789253 -20764.963408    361.801607
PG02 -20856.406678  15914.871221   5269.258393   -653.230437
PG03  -6714.508580 -19116.351528 -17342.179651   -246.159415
PG04    673.169280 -26253.554423   3649.122988   -166.719001
PG05  -8886.459676  12276.299024  21651.210511    -82.037042
PG06 -24509.561378   4525.783031  -9235.135402    305.514872
PG07 -13847.178930 -10015.484303  20846.293428    322.118480
PG08   5692.416201 -25094.022390   5743.369674    -68.231945
PG09  -7684.301269 -21831.680806  12935.575730   -336.306892
PG10  23452.378127  10776.805822  -6741.088356   -416.612712
PG12   1350.268526  18328.554262 -19484.146648   -216.298536
PG13 -13007.994478  19512.155567  12150.620720    312.576895
PG14 -22920.463377 -12149.412442  -5919.311891   -108.509163
PG15  -2349.188054  25825.080090   4505.839635    -60.813554
PG16  14206.166413  -6975.336188  21128.686220   -501.322718
PG17 -13635.440627  -6346.639621 -21454.462496    613.306742
PG18  12656.368623  10129.128310  21052.018316    168.656403
PG19 -15367.311313   1846.670696 -21819.592651    158.050916
PG20 -18118.831925   5983.621091  18382.636701    514.917556
PG21  13031.056384 -18060.314884 -13299.640507    161.104806
PG22  15447.894138  -5381.186866 -20473.011609    260.028084
PG23  20457.904570  16607.241490   3747.298273    -22.218872
PG24  -6364.955683  18724.250248 -17835.691643    240.089991
PG25  15278.651344  19437.327065 -10353.110612    325.401760
PG26  21844.235543    437.020519  15226.025040    205.997913
PG27  12335.277561 -16961.754881  15839.973733    203.692907
PG29   5151.777812  22479.775712  13063.629251   -514.197670
PG30 -21285.292775  -3268.499153  15792.747601   -528.084538
PG31  25306.214778  -5776.486934  -6817.521714   -177.832146
PG32  14937.154281   3433.396429 -21554.858476   -128.363907
PR01  12063.863702   1063.249589 -22440.572084      8.753339
PR02   2635.501756 -17627.199782 -18172.663601    518.530761
PR03  -7554.718865 -24140.415540  -3021.724665     56.721815
PR04 -13142.472683 -17163.406541  13568.958530    141.757783
PR05 -11596.891985   -743.074617  22721.478269     92.947917
PR07   7844.731298  24180.568566   2420.379432     35.133482
PR08  13246.717847  17070.830919 -13513.212786    -65.171987
PR09 -11490.398286   8823.420484 -20997.231655     55.316989
PR11  21923.147444   8113.028522 -10181.508940     38.847563
PR12  24096.926410   -248.045842   8413.309400     18.453052
PR13  12678.909183  -8091.344915  20586.353091    -22.395050
PR14  -7650.596259 -11652.460172  21377.871427     25.665975
PR15 -22277.997972  -8144.164087   9407.126954     96.069251
PR17   3991.165810 -17624.911392 -18017.463685    526.515853
PR18  -8991.147988  -5498.265088 -23222.655706    117.020824
PR19 -17218.950310   7987.671207 -17046.609468   -189.215424
PR20 -16319.222481  19546.220434   1884.214423    -70.693396
PR21  -2921.189030  16773.110021  18979.077383   -301.702976
PR22   9403.978841   4901.300591  23173.150586   -183.517702
PR24  15495.501317 -20106.926011  -2549.690593     93.988664
PE02 -27151.411380  -9910.222564  -6350.872711    299.523385
PE03 -16814.313872  -6307.417739  23536.554284   -558.821051
PE04  14173.011557 -15697.937592 -20697.719157  -1029.120625
PE05  -9610.235666 -25018.722923  12577.632640   -181.113873
PE07  -3091.567549  28905.738341   5554.774774   -669.037904
PE08 -13907.157377  15992.175487  20665.616343   -530.034547
PE09   2864.793330 -28961.718351  -5439.219384   -520.162791
PE10  19839.305786 -19770.032500  -9587.623144   -513.359952
PE11  11010.228814 -20684.775966 -18088.023256   3653.433171
PE13 -11695.801689  20721.056913  17613.425279    428.717476
PE14 -19696.618995  -4957.847952 -24354.980134  -1836.011961
PE15 -25135.734616  15643.209024   -114.712625    745.336601
PE18  15994.680086  -9095.414849  17195.097710  -1442.488943
PE19  16279.789650   9113.695143 -22967.561106  -4757.991533
PE21  19397.785514  19279.740010 -11328.406958   -734.496704
PE24   1384.455834 -17681.628093  23680.960518   -617.943445
PE25 -19184.499596 -19347.824739  11566.321885   -574.127062
PE26   9518.991456  13156.270553  24745.997903  -1150.970732
PE27     16.253444  18115.353607 -23410.312199   -300.024864
PE30 -19983.436635   5513.470081 -21134.151270   -514.822956
PE31  19217.179855  -6302.229580  21620.040550   -496.707807
PE33  23683.238217  -1357.327420  17693.789204   -456.578903
PE34 -23782.463384   1557.624408 -17563.592177   -517.321310
PE36  -8532.004522 -13589.691924 -24876.323140   -374.423846
PC01 -34330.004072  24445.586873    463.252213    199.181043
PC03 -14854.842001  39438.496739   1383.834310   -551.689476
PC04 -39616.074152  14413.002930     90.708218    129.360519
PC05  21822.897855  36046.116570    791.253738    238.434080
PC06 -16117.051798  37949.487241  -9338.094153     -4.274857
PC07  -2878.541435  33439.834782 -25442.483820   -173.677336
PC08 -12656.726686  19845.222165  34965.417645    315.560805
PC09 -11106.313240  37072.823600 -16946.499278   -792.749126
PC10   4712.801668  36349.272473 -20177.548205    131.914458
PC11  18665.253076 -17838.513725  10681.992666    355.591994
PC12  17082.632787   -511.697666  22090.685463   -615.307573
PC13  -3463.350438  22297.032672  35728.048332    -31.285796
PC14  12924.197741  -9223.990401 -22923.940981    476.163213
PC19  -5797.581724  17812.466321  20707.464827    869.372305
PC20 -17187.974252    824.388099  21995.601488   -917.307506
PC21  18935.401402  17802.798639 -10101.948544   -301.089988
PC22   9395.300345  25213.098719   7344.575062   -970.012510
PC23  -4656.652279 -16003.690609  22387.622322   -930.208224
PC24  27654.294514  -2522.438303   2873.777865   -965.197680
PC25  15276.333609 -14020.334620  18679.811817   -735.914081
PC26  23464.934011   8175.751302 -12744.857522    737.035927
PC27 -13051.712232  -9150.888885 -22929.020700    724.007058
PC28    741.756604 -23129.923045 -15598.828255     67.347189
PC29 -13707.564628  24269.999518  -1416.441936    555.359243
PC30 -19102.781461  10301.234807 -17566.321667    498.523418
PC32 -19102.067249 -17681.474808  10103.124888   -963.434956
PC33   5725.063345 -17833.995656 -20682.280967   -965.940430
PC34  19149.956018 -11240.127871  16871.039579   -402.369311
PC35   -727.346217  23658.178859  14797.392651    276.500405
PC36 -16093.978734  13456.863826 -18376.849165   -964.385192
PC37 -22443.562043  -9377.453552  13677.767322   -911.594403
PC41  -9199.538239 -25184.060909  -7691.935416   -966.056310
PC42  17606.079080    206.635116 -21595.457142   -970.390847
PC43  14154.353220 -23945.412367   2056.199328   -923.839936
PC44  13326.951848   8995.029368  22793.749952    661.341832
PC45   5018.271056  15839.076099 -22419.920063    758.400885
PC46 -27318.514065   3529.280173  -4351.604180   -327.564153
*  2022  5 16 12  5  0.00000000
PG01   4012.351674 -16780.615845 -20383.913281    361.799055
PG02 -21028.943785  15931.442209   4339.043075   -653.230419
PG03  -6144.903384 -18774.746825 -17917.193380   -246.163488
PG04    772.167555 -26364.182172   2705.073237   -166.717926
PG05  -9593.169533  11830.536341  21602.528118    -82.037238
PG06 -24197.614570   4321.286001 -10106.272199    305.519285
PG07 -13158.627077 -10360.027328  21112.753257    322.118558
PG08   5766.549038 -24849.243952   6664.598224    -68.232370
PG09  -7580.749286 -22308.537289  12163.068284   -336.306012
PG10  23617.569979  10965.745379  -5825.718975   -416.617053
PG12    758.815947  17897.199186 -19914.874215   -216.300428
PG13 -12972.212291  19021.886415  12936.319589    312.578994
PG14 -23035.275253 -12343.121061  -5004.273958   -108.509682
PG15  -2479.975250  25624.413752   5417.224277    -60.812846
PG16  14825.875195  -6444.182385  20886.773723   -501.323723
PG17 -13503.586706  -7180.009754 -21276.477002    613.308122
PG18  11930.002586  10478.252187  21300.481487    168.653362
PG19 -15230.599944   1043.223897 -21976.011961    158.052294
PG20 -18721.296038   5632.688891  17875.950152    514.917182
PG21  13535.026277 -18251.069858 -12529.758224    161.105067
PG22  15345.861983  -4572.028972 -20744.554075    260.029971
PG23  20283.460424  16581.796793   4685.173805    -22.219604
PG24  -6969.227896  18995.806678 -17293.250066    240.087953
PG25  14913.258987  19273.009355 -11175.285767    325.403174
PG26  22294.688288    793.532698  14556.944432    205.998707
PG27  12345.554031 -16327.236682  16488.598425    203.694729
PG29   5022.990753  22950.593070  12272.599681   -514.198721
PG30 -20759.744704  -3581.171694  16408.091426   -528.084978
PG31  25091.342257  -5600.241819  -7703.652217   -177.832586
PG32  14872.358013   4260.619608 -21458.045963   -128.366507
PR01  12425.795424   1905.996329 -22185.525498      8.753375
PR02   2879.187631 -16902.528175 -18812.825981    518.530703
PR03  -7545.315515 -23984.984987  -4081.356579     56.721869
PR04 -13377.755930 -17649.103828  12684.871525    141.758277
PR05 -11937.633985  -1606.291655  22498.578255     92.947782
PR07   7848.538492  24051.206957   3481.944574     35.133342
PR08  13480.010281  17559.879729 -12631.827845    -65.171625
PR09 -12338.443218   8725.965553 -20554.536303     55.317480
PR11  21494.731293   8009.027120 -11132.350347     38.847159
PR12  24423.669402   -244.918790   7408.751082     18.453242
PR13  13510.627451  -7999.363082  20087.559586    -22.395100
PR14  -6777.259082 -11511.951349  21745.206937     25.666000
PR15 -21883.285381  -8043.358424  10372.595911     96.069204
PR17   4414.321023 -18217.000338 -17317.276349    526.516657
PR18  -8379.934215  -6234.661316 -23263.690025    117.021418
PR19 -16710.262507   7481.024398 -17767.687373   -189.215569
PR20 -16296.562037  19639.241871    802.947378    -70.693803
PR21  -3375.709576  17393.984955  18333.526310   -301.703899
PR22   8787.392137   5633.413698  23251.323583   -183.518346
PR24  15506.173370 -20206.202668  -1480.017355     93.989259
PE02 -27321.477757  -9969.250644  -5466.898454    299.524128
PE03 -16845.599969  -7011.144893  23314.338429   -558.822224
PE04  14191.867861 -15068.091682 -21147.668430  -1029.123108
PE05  -9635.644423 -25384.371649  11801.158604   -181.112792
PE07  -3086.915181  28725.501888   6426.111817   -669.039046
PE08 -13925.344049  15363.892825  21125.374614   -530.036495
PE09   2854.887952 -28784.052477  -6315.056892   -520.166729
PE10  20045.584133 -19958.888253  -8727.555338   -513.360704
PE11  11443.522647 -21000.362259 -17442.976282   3653.398625
PE13 -12114.560140  21033.142990  16948.273334    428.717547
PE14 -19683.970622  -5507.211107 -24365.182277  -1836.008614
PE15 -25093.562647  15676.714578  -1039.366806    745.335915
PE18  15876.683890  -8229.586962  17504.461312  -1442.475546
PE19  16311.707494   9800.135641 -22660.413345  -4758.182943
PE21  19097.454775  19092.678303 -12127.431280   -734.497377
PE24   2014.169347 -17339.085491  23888.541517   -617.949683
PE25 -18877.772303 -19157.691949  12360.593272   -574.127462
PE26   8889.119995  13556.139024  24764.553748  -1150.983950
PE27   -606.491110  17777.453964 -23659.914172   -300.027467
PE30 -20544.510285   5229.674693 -20662.495624   -514.832157
PE31  19793.027166  -6013.884330  21178.095297   -496.708009
PE33  23207.100739  -1093.355537  18331.722456   -456.578793
PE34 -23310.342056   1295.730017 -18206.451468   -517.321877
PE36  -7901.403173 -13994.887689 -24859.657509   -374.425459
PC01 -34330.542678  24444.981300    456.123111    199.193817
PC03 -14855.530011  39439.233945   1380.401661   -551.687315
PC04 -39616.281351  14412.785697     78.106150    129.390727
PC05  21822.741103  36047.495838    807.388123    238.436371
PC06 -15853.000545  38231.032388  -8618.516478     -4.252370
PC07  -2863.699622  33108.075338 -25876.766887   -173.692178
PC08 -13099.146209  19988.288791  34718.189091    315.566767
PC09 -10931.402993  37425.300795 -16294.423394   -792.759813
PC10   4790.498333  36026.615169 -20731.126647    131.913884
PC11  18485.513645 -17506.432751  11515.082499    355.598922
PC12  16715.155220    153.004125  22375.429248   -615.305759
PC13  -3891.285326  22351.374249  35645.954845    -31.282558
PC14  13341.533646  -8555.953040 -22942.222762    476.165898
PC19  -6187.589475  17213.496321  21098.714972    869.371204
PC20 -17575.696955    185.522647  21702.608782   -917.312151
PC21  19085.743704  18101.214621  -9254.334206   -301.110828
PC22   9228.082211  25002.959792   8224.004473   -970.011667
PC23  -3887.140991 -16031.694797  22514.079902   -930.208312
PC24  27738.770160  -2474.638902   1958.506357   -965.199165
PC25  15908.778144 -14024.682934  18141.588281   -735.912427
PC26  23018.202425   8238.615336 -13496.502459    737.034315
PC27 -12669.207769  -9834.219985 -22860.043069    724.008824
PC28   1018.082442 -23574.243769 -14902.496334     67.348497
PC29 -13710.754557  24196.600689  -2344.512404    555.360766
PC30 -18846.616349   9745.754091 -18149.962408    498.523593
PC32 -19254.341352 -17976.598168   9256.499218   -963.435262
PC33   6119.347711 -17236.257954 -21071.682676   -965.940551
PC34  18905.168185 -10702.665252  17485.509301   -402.366747
PC35   -977.582313  24086.419330  14076.184125    276.505628
PC36 -16716.947999  13445.050732 -17821.670002   -964.385411
PC37 -21963.720263  -9430.834547  14402.179427   -911.593364
PC41  -9023.388636 -24963.258903  -8564.341486   -966.056514
PC42  17987.256715    838.329370 -21263.609876   -970.393270
PC43  14151.618432 -23849.332217   2979.085607   -923.839262
PC44  12969.706541   9689.742184  22715.965320    661.345515
PC45   4247.242222  15866.976377 -22558.530319    758.403878
PC46 -27453.601253   3486.770054  -3440.195191   -327.570250
*  2022  5 16 12 10  0.00000000
PG01   4698.827674 -17084.321548 -19964.475257    361.796503
PG02 -21171.681360  15932.629719   3400.683100   -653.230402
PG03  -5551.647517 -18432.067642 -18458.326260   -246.167561
PG04    865.949956 -26440.895855   1755.816409   -166.716850
PG05 -10305.044711  11398.496198  21511.888851    -82.037435
PG06 -23860.399186   4096.394905 -10958.094834    305.523697
PG07 -12467.686671 -10720.723613  21340.518097    322.118636
PG08   5843.597196 -24571.023416   7572.781015    -68.232794
PG09  -7486.493378 -22757.468379  11367.154624   -336.305131
PG10  23757.245928  11132.553151  -4899.346972   -416.621394
PG12    147.466360  17467.322797 -20308.432638   -216.302321
PG13 -12939.471520  18502.173708  13696.823102    312.581093
PG14 -23125.236732 -12514.749857  -4079.706131   -108.510201
PG15  -2616.551771  25391.369063   6317.934213    -60.812138
PG16  15446.674644  -5930.709201  20604.200443   -501.324728
PG17 -13387.623063  -8007.923872 -21056.073653    613.309502
PG18  11202.172574  10844.166018  21508.202699    168.650321
PG19 -15107.979643    232.648906 -22091.290323    158.053673
PG20 -19311.560776   5299.680618  17334.771047    514.916808
PG21  14009.494652 -18434.490570 -11734.146932    161.105327
PG22  15256.240897  -3751.753522 -20974.751515    260.031858
PG23  20078.672299  16541.027031   5614.132869    -22.220336
PG24  -7551.718292  19266.284923 -16717.912493    240.085914
PG25  14519.827044  19098.634629 -11976.654240    325.404587
PG26  22728.651798   1129.567945  13860.236664    205.999501
PG27  12365.638175 -15668.943087  17104.651247    203.696551
PG29   4906.924397  23393.538860  11457.928110   -514.199773
PG30 -20219.100751  -3912.138659  16992.519957   -528.085419
PG31  24850.009645  -5406.301362  -8575.484914   -177.833026
PG32  14821.981820   5084.146822 -21319.657501   -128.369107
PR01  12803.250580   2729.354778 -21882.490277      8.753411
PR02   3150.081640 -16160.443085 -19412.071855    518.530646
PR03  -7515.474533 -23789.828485  -5132.129264     56.721923
PR04 -13610.954164 -18094.910880  11773.410651    141.758770
PR05 -12295.710294  -2451.521221  22227.129741     92.947648
PR07   7832.658563  23881.810193   4536.009291     35.133202
PR08  13711.077743  18009.126294 -11723.073916    -65.171263
PR09 -13169.524693   8650.577649 -20067.443218     55.317971
PR11  21025.663904   7911.161185 -12059.097211     38.846755
PR12  24709.256939   -254.778234   6388.207554     18.453432
PR13  14323.106009  -7929.872359  19545.293175    -22.395150
PR14  -5886.814755 -11390.703673  22065.622303     25.666026
PR15 -21447.489784  -7947.207485  11315.669541     96.069158
PR17   4804.431690 -18796.282461 -16579.711584    526.517460
PR18  -7787.179772  -6986.900526 -23254.413050    117.022012
PR19 -16196.412978   6939.425317 -18450.385982   -189.215715
PR20 -16243.261148  19697.668445   -280.050583    -70.694210
PR21  -3797.592749  18004.716814  17648.298804   -301.704823
PR22   8188.386861   6382.616666  23279.128924   -183.518990
PR24  15487.170242 -20271.313225   -407.146466     93.989855
PE02 -27469.028804 -10012.298422  -4575.356120    299.524871
PE03 -16892.280517  -7706.829581  23059.894398   -558.823397
PE04  14225.705269 -14425.750766 -21568.342940  -1029.125591
PE05  -9667.813393 -25725.812008  11008.368321   -181.111711
PE07  -3087.925998  28519.180954   7288.556240   -669.040188
PE08 -13958.709376  14722.842804  21555.917272   -530.038443
PE09   2850.752497 -28580.060632  -7182.164002   -520.170668
PE10  20225.679985 -20138.147353  -7855.417811   -513.361456
PE11  11852.667931 -21315.385233 -16773.804098   3653.364080
PE13 -12508.735657  21343.998905  16259.687137    428.717617
PE14 -19682.761279  -6053.372865 -24348.212820  -1836.005267
PE15 -25027.602332  15693.682129  -1962.584317    745.335228
PE18  15768.267094  -7343.914974  17773.755001  -1442.462150
PE19  16358.655582  10475.972774 -22321.893733  -4758.374352
PE21  18771.588523  18902.049831 -12909.683527   -734.498050
PE24   2656.781879 -17008.664445  24063.037457   -617.955921
PE25 -18545.571975 -18964.205549  13137.765862   -574.127862
PE26   8269.034984  13971.091675  24748.853552  -1150.997169
PE27  -1243.222662  17451.032375 -23876.794275   -300.030071
PE30 -21098.997905   4965.559191 -20162.270388   -514.841358
PE31  20363.171645  -5745.176934  20706.871677   -496.708211
PE33  22721.983489   -807.361474  18944.284204   -456.578683
PE34 -22829.095958   1011.804929 -18824.143152   -517.322444
PE36  -7281.710857 -14414.785465 -24808.617426   -374.427072
PC01 -34331.087362  24444.384092    448.775000    199.206591
PC03 -14856.186394  39440.002959   1376.308346   -551.685153
PC04 -39616.487996  14412.573302     65.466137    129.420936
PC05  21822.631095  36048.857897    823.135889    238.438662
PC06 -15576.944219  38500.903039  -7894.846491     -4.229882
PC07  -2863.379812  32775.932374 -26298.625226   -173.707021
PC08 -13534.878253  20150.558996  34454.326984    315.572728
PC09 -10741.275350  37769.908168 -15634.600289   -792.770500
PC10   4853.945523  35700.466310 -21274.551273    131.913309
PC11  18299.377432 -17145.936773  12329.237329    355.605849
PC12  16357.589791    833.391112  22623.336743   -615.303944
PC13  -4316.443909  22424.449882  35546.910906    -31.279321
PC14  13772.230409  -7896.410747 -22922.550736    476.168583
PC19  -6596.633236  16611.889523  21455.207210    869.370103
PC20 -17970.474729   -436.438544  21373.877082   -917.316796
PC21  19226.093260  18371.981261  -8391.406841   -301.131669
PC22   9040.353839  24771.210505   9089.835893   -970.010824
PC23  -3114.630057 -16074.662949  22603.396335   -930.208399
PC24  27792.871416  -2426.975373   1040.005765   -965.200650
PC25  16522.156812 -14039.857732  17573.427749   -735.910773
PC26  22547.549490   8311.923112 -14225.915008    737.032704
PC27 -12301.908669 -10522.464400 -22753.411684    724.010589
PC28   1274.121434 -24002.587299 -14181.569514     67.349806
PC29 -13701.714622  24094.721528  -3268.713874    555.362290
PC30 -18593.213410   9167.727079 -18703.692613    498.523768
PC32 -19396.407332 -18244.253717   8394.616047   -963.435568
PC33   6532.668603 -16635.978602 -21426.290982   -965.940672
PC34  18662.186328 -10141.949369  18071.057484   -402.364182
PC35  -1208.320967  24496.986940  13331.761336    276.510850
PC36 -17320.550589  13444.276481 -17237.021427   -964.385631
PC37 -21460.698502  -9494.665915  15102.817320   -911.592325
PC41  -8826.512263 -24721.288344  -9422.586633   -966.056717
PC42  18374.471217   1452.222473 -20896.505355   -970.395693
PC43  14137.081968 -23724.851236   3897.045946   -923.838588
PC44  12627.722379  10388.378809  22600.642750    661.349199
PC45   3472.788721  15910.093041 -22659.903052    758.406872
PC46 -27558.245510   3445.405596  -2523.095378   -327.576346
*  2022  5 16 12 15  0.00000000
PG01   5365.278749 -17393.585835 -19507.386718    361.794017
PG02 -21285.022471  15917.061255   2455.923794   -653.230413
PG03  -4935.564720 -18089.814976 -18964.555080   -246.171643
PG04    955.871657 -26483.382523    803.179532   -166.715772
PG05 -11020.434051  10981.011300  21379.488451    -82.037817
PG06 -23499.292743   3850.353837 -11788.968680    305.528143
PG07 -11775.970381 -11097.136460  21529.135766    322.118804
PG08   5924.899514 -24259.937313   8466.142844    -68.232856
PG09  -7400.427770 -23177.449653  10549.369988   -336.304238
PG10  23870.295181  11278.150935  -3963.728952   -416.625690
PG12   -482.835286  17040.377070 -20664.093611   -216.304000
PG13 -12911.083790  17953.935821  14430.644972    312.583107
PG14 -23189.273933 -12665.165923  -3147.369460   -108.510725
PG15  -2760.111571  25126.505927   7206.177928    -60.811161
PG16  16066.908405  -5435.699610  20281.577674   -501.325705
PG17 -13287.451241  -8828.438699 -20793.703086    613.310644
PG18  10474.639724  11226.364409  21674.772476    168.647311
PG19 -14999.914139   -583.297615 -22165.240237    158.055254
PG20 -19887.967293   4984.503811  16760.125558    514.916506
PG21  14454.100327 -18609.030288 -10914.466390    161.105340
PG22  15179.616169  -2922.159281 -21163.148458    260.033724
PG23  19843.188058  16486.322784   6532.406459    -22.221049
PG24  -8111.652410  19534.270272 -16110.721733    240.083861
PG25  14098.508377  18915.689089 -12755.737387    325.406042
PG26  23144.654795   1445.404771  13137.245117    206.000299
PG27  12396.515901 -14988.319291  17686.925156    203.698360
PG29   4802.502229  23807.442196  10621.185653   -514.201166
PG30 -19664.912937  -4261.559163  17544.922055   -528.085864
PG31  24583.343580  -5193.799694  -9431.402046   -177.833584
PG32  14785.914643   5902.153845 -21139.985801   -128.371702
PR01  13194.699237   3531.291923 -21532.119797      8.753463
PR02   3448.432737 -15403.400345 -19969.099038    518.531179
PR03  -7463.532032 -23556.196447  -6171.759558     56.722441
PR04 -13839.911840 -18500.210966  10836.538638    141.759456
PR05 -12669.683230  -3276.616406  21907.714312     92.947940
PR07   7795.395599  23673.570830   5580.304889     35.133635
PR08  13937.783626  18417.967359 -10788.927108    -65.171284
PR09 -13981.300477   8596.594106 -19537.014098     55.318770
PR11  20517.046143   7821.350357 -12959.743547     38.846486
PR12  24952.675518   -275.784453   5353.879263     18.453487
PR13  15114.008745  -7882.097195  18960.728261    -22.395071
PR14  -4981.620641 -11289.617134  22338.424952     25.665955
PR15 -20971.593845  -7857.650682  12234.313933     96.069180
PR17   5161.456519 -19360.340350 -15806.363618    526.518490
PR18  -7214.527240  -7752.869760 -23194.836832    117.022325
PR19 -15679.780340   6363.611369 -19093.232011   -189.216199
PR20 -16160.953577  19720.096873  -1362.445089    -70.694255
PR21  -4186.624896  18602.841615  16924.876139   -301.705821
PR22   7608.681753   7146.842214  23256.521267   -183.519566
PR24  15440.050663 -20300.885850    666.604171     93.990616
PE02 -27593.251933 -10040.329664  -3677.479859    299.525603
PE03 -16953.933558  -8393.178834  22773.574537   -558.824555
PE04  14275.012299 -13772.162583 -21959.159862  -1029.128062
PE05  -9705.641061 -26042.462646  10200.357489   -181.110642
PE07  -3095.730648  28287.236672   8140.915020   -669.041324
PE08 -14007.755203  14070.281232  21956.650115   -530.040392
PE09   2853.532523 -28350.203487  -8039.341632   -520.174602
PE10  20379.877715 -20306.506947  -6972.416174   -513.362192
PE11  12237.347675 -21628.494217 -16081.430601   3653.329530
PE13 -12878.055731  21652.262238  15548.619033    428.717710
PE14 -19693.010123  -6595.538479 -24304.308191  -1836.001915
PE15 -24938.659657  15693.072962  -2883.088753    745.334535
PE18  15669.779540  -6440.113742  18001.599070  -1442.448742
PE19  16420.100089  11139.948417 -21952.471245  -4758.565641
PE21  18420.353833  18709.141079 -13674.082094   -734.498723
PE24   3311.162298 -16691.205059  24204.207925   -617.962166
PE25 -18188.081122 -18768.651895  13896.765017   -574.128266
PE26   7659.939434  14400.298679  24698.919339  -1151.010395
PE27  -1892.843728  17136.971757 -24060.652050   -300.032670
PE30 -21645.537299   4721.044057 -19634.165865   -514.850589
PE31  20926.239039  -5496.070590  20207.020814   -496.708408
PE33  22229.292478   -499.242058  19530.627308   -456.578544
PE34 -22340.127608    705.737223 -19415.814222   -517.323018
PE36  -6674.111621 -14848.501756 -24723.272553   -374.428685
PC01 -34331.637795  24443.795549    441.211391    199.219375
PC03 -14856.810210  39440.803478   1371.556349   -551.682998
PC04 -39616.694024  14412.365800     52.794226    129.451139
PC05  21822.568103  36050.202415    838.489520    238.441005
PC06 -15289.404360  38758.587510  -7167.428082     -4.207318
PC07  -2877.585011  32444.043669 -26707.857663   -173.721704
PC08 -13963.088369  20331.720687  34173.955837    315.578701
PC09 -10536.291340  38105.999687 -14967.348198   -792.781161
PC10   4903.003612  35371.456870 -21807.556360    131.912677
PC11  18108.305607 -16757.202431  13123.121464    355.612753
PC12  16011.013236   1528.211462  22834.000113   -615.302153
PC13  -4738.010322  22516.117840  35430.959475    -31.275953
PC14  14215.377303  -7246.701823 -22864.951904    476.171232
PC19  -7024.317951  16009.176323  21776.357925    869.369026
PC20 -18371.086005  -1040.486922  21009.949367   -917.321433
PC21  19355.079682  18615.248622  -7514.594878   -301.152489
PC22   8831.416981  24519.038342   9940.638572   -970.009966
PC23  -2340.680014 -16132.641944  22655.424398   -930.208484
PC24  27816.558285  -2378.173591    119.790653   -965.202119
PC25  17115.297476 -14064.982216  16976.268963   -735.909106
PC26  22054.002382   8396.613111 -14931.893397    737.031116
PC27 -11950.425626 -11214.138194 -22609.300252    724.012373
PC28   1510.302921 -24413.572775 -13437.237268     67.351115
PC29 -13681.711127  23963.975597  -4187.521370    555.363835
PC30 -18343.837150   8567.978086 -19226.599323    498.523952
PC32 -19526.898615 -18484.603123   7518.895149   -963.435885
PC33   6964.618588 -16034.684093 -21745.518369   -965.940782
PC34  18422.297443  -9558.746863  18626.716178   -402.361611
PC35  -1420.094481  24888.562789  12565.353757    276.516074
PC36 -17903.614470  13453.669797 -16623.871395   -964.385833
PC37 -20935.566646  -9569.865055  15778.526510   -911.591276
PC41  -8608.237646 -24459.347739 -10265.248900   -966.056894
PC42  18766.466132   2047.353649 -20494.752562   -970.398111
PC43  14112.010391 -23571.625500   4808.562220   -923.837912
PC44  12301.541581  11089.440895  22447.976109    661.352885
PC45   2696.485292  15968.489773 -22723.869248    758.409871
PC46 -27632.301770   3403.900105  -1601.821921   -327.582444
*  2022  5 16 12 20  0.00000000
PG01   6010.539619 -17707.024862 -19013.457166    361.791530
PG02 -21369.467661  15883.406404   1506.531269   -653.230424
PG03  -4297.575565 -17749.450235 -19434.921782   -246.175724
PG04   1043.304706 -26491.438952   -151.003601   -166.714694
PG05 -11737.648743  10578.819754  21205.604595    -82.038199
PG06 -23115.738375   3582.499185 -12597.298081    305.532590
PG07 -11085.071251 -11488.734869  21678.222012    322.118972
PG08   6011.761502 -23916.670495   9342.938837    -68.232919
PG09  -7321.392112 -23567.548817   9711.291372   -336.303345
PG10  23955.685587  11403.537159  -3020.636064   -416.629986
PG12  -1131.055617  16617.764813 -20981.197891   -216.305679
PG13 -12888.312829  17378.190973  15136.351279    312.585121
PG14 -23226.389119 -12795.311717  -2209.039603   -108.511249
PG15  -2911.810984  24830.487376   8080.184581    -60.810185
PG16  16684.893400  -4959.833737  19919.593736   -501.326682
PG17 -13202.866234  -9639.631068 -20489.902581    613.311785
PG18   9749.141213  11624.241590  21799.859774    168.644302
PG19 -14906.767960  -1402.835439 -22197.749909    158.056835
PG20 -20448.882402   4686.968910  16153.106120    514.916203
PG21  14868.602751 -18773.149144 -10072.425223    161.105353
PG22  15116.476218  -2085.082815 -21309.376120    260.035591
PG23  19576.760554  16419.107292   7438.245439    -22.221762
PG24  -8648.346803  19798.317494 -15472.784517    240.081808
PG25  13649.557123  18725.659597 -13511.098526    325.407496
PG26  23541.266155   1741.414770  12389.360384    206.001097
PG27  12439.093573 -14286.886321  18234.282625    203.700170
PG29   4708.581716  24191.223473   9763.985936   -514.202558
PG30 -19098.756752  -4629.497307  18064.245288   -528.086309
PG31  24292.539189  -4961.946742 -10269.814456   -177.834143
PG32  14763.945598   6712.833672 -20919.403990   -128.374296
PR01  13598.501185   4309.880051 -21135.169937      8.753516
PR02   3774.335240 -14633.889027 -20482.697807    518.531711
PR03  -7387.919453 -23285.475870  -7197.987711     56.722958
PR04 -14062.456862 -18864.549685   9876.273662    141.760141
PR05 -13057.996380  -4079.529287  21541.016979     92.948232
PR07   7735.144556  23427.818219   6612.584522     35.134068
PR08  14157.976277  18785.962412  -9831.417528    -65.171306
PR09 -14771.493499   8563.215105 -18964.403639     55.319569
PR11  19970.128307   7741.449323 -13832.339936     38.846216
PR12  25153.064007   -306.037981   4307.996869     18.453541
PR13  15881.073003  -7855.124853  18335.130837    -22.394993
PR14  -4064.095274 -11209.453272  22563.024803     25.665884
PR15 -20456.730948  -7776.569982  13126.548237     96.069203
PR17   5485.515047 -19906.783911 -14998.903598    526.519520
PR18  -6663.491256  -8530.363341 -23085.082274    117.022638
PR19 -15162.711972   5754.480790 -19694.838296   -189.216683
PR20 -16051.380044  19705.257868  -2441.903027    -70.694301
PR21  -4542.755172  19185.910838  16164.822486   -301.706819
PR22   7049.869705   7923.926281  23183.564603   -183.520143
PR24  15366.477826 -20293.678989   1738.914976     93.991376
PE02 -27693.398966 -10054.355914  -2774.512640    299.526336
PE03 -17030.067619  -9068.928128  22455.775200   -558.825713
PE04  14340.208214 -13108.604969 -22319.577712  -1029.130534
PE05  -9747.996904 -26333.813419   9378.242907   -181.109574
PE07  -3111.431880  28030.202241   8982.009208   -669.042461
PE08 -14072.913560  13407.494673  22327.020195   -530.042340
PE09   2864.345581 -28095.014613  -8885.404347   -520.178537
PE10  20508.541583 -20462.688216  -6079.771172   -513.362929
PE11  12597.326276 -21938.328120 -15366.811907   3653.294981
PE13 -13222.330115  21956.562783  14816.052420    428.717802
PE14 -19714.682288  -7132.921658 -24233.718875  -1835.998563
PE15 -24827.605682  15673.900941  -3799.607451    745.333843
PE18  15581.491661  -5520.025373  18186.698235  -1442.435335
PE19  16495.439805  11790.840057 -21552.657652  -4758.756929
PE21  18043.996851  18515.231545 -14419.570092   -734.499397
PE24   3976.133476 -16387.485178  24311.858719   -617.968411
PE25 -17805.561240 -18572.309490  14636.541289   -574.128669
PE26   7062.988667  14842.865712  24614.820474  -1151.023620
PE27  -2554.207818  16836.094747 -24211.232683   -300.035269
PE30 -22182.778532   4495.972736 -19078.910962   -514.859820
PE31  21480.864764  -5266.450856  19679.233406   -496.708605
PE33  21730.443289   -168.975861  20089.940982   -456.578404
PE34 -21844.849540    377.496554 -19980.647676   -517.323592
PE36  -6079.738569 -15295.089827 -24603.739958   -374.430298
PC01 -34332.193646  24443.215962    433.435902    199.232160
PC03 -14857.400529  39441.635158   1366.147971   -551.680843
PC04 -39616.899375  14412.163247     40.096480    129.481341
PC05  21822.552385  36051.529058    853.441693    238.443347
PC06 -14990.924301  39003.597322  -6436.606864     -4.184754
PC07  -2906.290312  32113.046514 -27104.269147   -173.736386
PC08 -14382.956519  20531.425549  33877.208110    315.584674
PC09 -10316.839718  38432.945820 -14292.988469   -792.791822
PC10   4937.560900  35040.223540 -22329.881429    131.912044
PC11  17913.754968 -16340.502767  13895.432805    355.619657
PC12  15676.433176   2236.150884  23007.072658   -615.300362
PC13  -5155.175566  22626.200844  35298.151525    -31.272585
PC14  14669.991414  -6608.111930 -22769.516158    476.173881
PC19  -7470.160309  15406.868883  22061.641690    869.367948
PC20 -18776.259845  -1625.689485  20611.426360   -917.326070
PC21  19471.354681  18831.258759  -6625.349652   -301.173310
PC22   8600.651429  24247.683702  10775.006823   -970.009109
PC23  -1566.853239 -16205.592711  22670.078320   -930.208570
PC24  27809.882028  -2326.960999   -800.621676   -965.203588
PC25  17687.091488 -14099.118011  16351.098419   -735.907439
PC26  21538.654687   8493.564063 -15613.274350    737.029528
PC27 -11615.285261 -11907.728351 -22427.944092    724.014157
PC28   1727.139034 -24805.860251 -12670.727727     67.352424
PC29 -13652.038167  23804.066291  -5099.418944    555.365380
PC30 -18099.709471   7947.411221 -19717.820264    498.524135
PC32 -19644.471141 -18697.899197   6630.779261   -963.436203
PC33   7414.701915 -15433.882459 -22028.835687   -965.940892
PC34  18186.749628  -8953.906288  19151.567003   -402.359040
PC35  -1613.514089  25259.875269  11778.226877    276.521297
PC36 -18465.031379  13472.297627 -15983.234983   -964.386036
PC37 -20389.459148  -9657.287829  16428.193839   -911.590227
PC41  -8367.972201 -24178.687011 -11090.931646   -966.057072
PC42  19161.939262   2622.840271 -20059.018156   -970.400529
PC43  14077.695806 -23389.400995   5712.126872   -923.837237
PC44  11991.621633  11791.405600  22258.220971    661.356572
PC45   1919.909837  16042.143346 -22750.321611    758.412871
PC46 -27675.717512   3360.962754   -677.898913   -327.588543
*  2022  5 16 12 25  0.00000000
PG01   6633.532834 -18023.197159 -18483.567169    361.789044
PG02 -21425.612827  15830.383309    554.289420   -653.230371
PG03  -3638.694372 -17412.389054 -19868.535204   -246.179782
PG04   1129.631227 -26464.972554  -1104.896014   -166.713592
PG05 -12454.969087  10192.562455  20990.596175    -82.038744
PG06 -22711.238718   3292.263373 -13381.529443    305.537034
PG07 -10396.556788 -11894.895030  21787.461401    322.119094
PG08   6105.448747 -23542.013382  10201.458061    -68.233553
PG09  -7248.177268 -23926.929294   8854.534430   -336.302471
PG10  24012.468147  11509.781796  -2071.850762   -416.634341
PG12  -1796.076384  16200.834041 -21259.156403   -216.307395
PG13 -12872.368322  16776.053421  15812.563442    312.587128
PG14 -23235.665306 -12906.200276  -1266.503488   -108.511751
PG15  -3072.762537  24504.077078   8938.207944    -60.809272
PG16  17298.926807  -4503.686914  19519.012111   -501.327671
PG17 -13133.557808 -10439.605820 -20145.294744    613.313187
PG18   9027.383430  12037.093461  21883.212705    168.641265
PG19 -14828.805092  -2224.167432 -22188.783256    158.058331
PG20 -20992.705303   4406.790728  15514.869400    514.915771
PG21  15252.881959 -18925.321781  -9209.776480    161.105369
PG22  15067.210330  -1242.391023 -21413.153169    260.037368
PG23  19279.249301  16340.829807   8329.923828    -22.222511
PG24  -9161.211436  20056.957070 -14805.269820    240.079776
PG25  13173.328249  18530.027188 -14241.345282    325.408938
PG26  23917.100772   2018.060080  11618.017566    206.001891
PG27  12494.193491 -13566.234866  18745.657994    203.702001
PG29   4623.960044  24543.898704   8887.981918   -514.203768
PG30 -18522.224891  -5015.921102  18549.497902   -528.086756
PG31  23978.855125  -4710.032278 -11089.164266   -177.834542
PG32  14755.765201   7514.403546 -20658.364659   -128.376893
PR01  14012.913487   5063.304668 -20692.497463      8.753654
PR02   4127.727487 -13854.420344 -20951.753556    518.532126
PR03  -7287.172074 -22979.183687  -8208.582379     56.723043
PR04 -14276.411379 -19187.636272   8894.685039    141.760649
PR05 -13458.981717  -4858.319392  21127.824750     92.948384
PR07   7650.399751  23146.012054   7630.627969     35.134321
PR08  14369.499758  19112.834757  -8852.624793    -65.171469
PR09 -15537.901526   8549.508107 -18350.856977     55.320376
PR11  19386.304941   7673.238254 -14674.997757     38.845801
PR12  25309.717533   -343.589543   3252.816457     18.453617
PR13  16622.119298  -7847.910379  17669.855732    -22.395187
PR14  -3136.708193 -11150.831451  22738.935534     25.665670
PR15 -19904.180547  -7705.780249  13990.448901     96.069182
PR17   5776.885981 -20433.261357 -14159.075977    526.520584
PR18  -6135.452094  -9317.092329 -22925.378937    117.022921
PR19 -14647.513098   5113.089523 -20253.906765   -189.217185
PR20 -15916.379298  19652.022763  -3516.097541    -70.694780
PR21  -4866.094724  19751.502682  15369.781532   -301.707567
PR22   6513.411067   8711.617352  23060.431986   -183.520986
PR24  15268.210731 -20248.587819   2807.469709     93.991617
PE02 -27768.788823 -10055.432695  -1867.704534    299.527092
PE03 -17120.123490  -9732.845527  22106.936199   -558.826880
PE04  14421.641414 -12436.381627 -22649.097096  -1029.132998
PE05  -9793.725570 -26599.427037   8543.160929   -181.108507
PE07  -3136.100427  27748.681128   9810.675558   -669.043584
PE08 -14154.545019  12735.796199  22666.516572   -530.044277
PE09   2884.277052 -27815.098694  -9719.181999   -520.182467
PE10  20612.114267 -20605.440996  -5178.716997   -513.363666
PE11  12932.450090 -22243.520239 -14630.935042   3653.260447
PE13 -13541.451231  22255.527394  14063.000387    428.717890
PE14 -19747.689818  -7664.746355 -24136.708846  -1835.995210
PE15 -24695.373370  15635.236184  -4710.873252    745.333165
PE18  15503.590451  -4585.614209  18327.854317  -1442.421919
PE19  16584.008324  12427.464804 -21123.006816  -4758.948008
PE21  17642.842163  18321.589137 -15145.116804   -734.500064
PE24   4650.476146 -16098.217759  24385.842109   -617.974643
PE25 -17398.352119 -18376.444388  15356.071873   -574.129074
PE26   6479.286516  15297.836940  24496.673562  -1151.036824
PE27  -3226.123171  16549.160897 -24328.327354   -300.037863
PE30 -22709.388511   4290.112420 -18497.272193   -514.869033
PE31  22025.698510  -5056.126276  19124.238768   -496.708787
PE33  21226.856211    183.376464  20621.451908   -456.578277
PE34 -21344.679452     27.134513 -20517.863634   -517.324151
PE36  -5499.670138 -15753.542861 -24450.183963   -374.431891
PC01 -34332.754578  24442.645621    425.452248    199.244946
PC03 -14857.956435  39442.497608   1360.085825   -551.678683
PC04 -39617.103991  14411.965699     27.378974    129.511548
PC05  21822.584193  36052.837492    867.985277    238.445706
PC06 -14682.068141  39235.468129  -5702.730009     -4.162169
PC07  -2949.442939  31783.576487 -27487.670844   -173.751112
PC08 -14793.678648  20749.289706  33564.224153    315.590555
PC09 -10083.336200  38750.134711 -13611.845417   -792.802469
PC10   4957.533837  34707.407484 -22841.271384    131.911310
PC11  17717.172037 -15896.206560  14644.904942    355.626727
PC12  15354.784309   2955.837262  23142.269379   -615.298627
PC13  -5567.139047  22754.486389  35148.546018    -31.269450
PC14  15135.021203  -5981.869480 -22636.396170    476.176531
PC19  -7933.590221  14806.455538  22310.592102    869.366871
PC20 -19184.680790  -2191.191900  20178.965549   -917.330728
PC21  19573.597647  19020.344344  -5725.142986   -301.194136
PC22   8347.517941  23958.434951  11591.562352   -970.008251
PC23   -794.708372 -16293.390310  22647.333920   -930.208651
PC24  27772.984910  -2272.072087  -1719.713684   -965.205060
PC25  18236.497583 -14141.269137  15698.948738   -735.905757
PC26  21002.662437   8603.591095 -16268.934992    737.027939
PC27 -11296.928351 -12601.698248 -22209.639760    724.015937
PC28   1925.222191 -25178.155834 -11883.305655     67.353770
PC29 -13614.012139  23614.788267  -6002.902175    555.366926
PC30 -17862.004819   7307.007365 -20176.545260    498.524310
PC32 -19747.808911 -18884.484501   5731.731718   -963.436515
PC33   7882.336019 -14835.057680 -22275.773039   -965.940998
PC34  17956.747093  -8328.355293  19644.742675   -402.356483
PC35  -1789.267062  25609.704931  10971.680117    276.526525
PC36 -19003.760748  13499.169119 -15316.172694   -964.386247
PC37 -19823.570910  -9757.724830  17050.749302   -911.589187
PC41  -8105.205097 -23880.602539 -11898.265886   -966.057245
PC42  19559.547698   3177.880819 -19590.025351   -970.402940
PC43  14035.450381 -23178.014917   6606.245423   -923.836568
PC44  11698.333811  12492.731117  22031.694175    661.360242
PC45   1144.637778  16130.943630 -22739.214746    758.415861
PC46 -27688.532889   3315.304151    247.145172   -327.594649
*  2022  5 16 12 30  0.00000000
PG01   7233.272783 -18340.609601 -17918.667175    361.786558
PG02 -21454.146707  15756.765018   -399.003187   -653.230319
PG03  -2960.025733 -17079.995314 -20264.572715   -246.183841
PG04   1216.236575 -26404.001813  -2056.661154   -166.712489
PG05 -13170.651384   9822.780914  20734.902411    -82.039288
PG06 -22287.349542   2979.178181 -14140.154256    305.541477
PG07  -9711.963130 -12314.902187  21856.608118    322.119216
PG08   6207.180519 -23136.858739  11040.027058    -68.234187
PG09  -7179.531317 -24254.853412   7980.750289   -336.301596
PG10  24039.781179  11598.021006  -1119.163566   -416.638695
PG12  -2476.698358  15790.872591 -21497.451230   -216.309110
PG13 -12864.400012  16148.729247  16457.961071    312.589135
PG14 -23216.270541 -12998.910134   -321.555965   -108.512253
PG15  -3244.028951  24148.136406   9778.530325    -60.808358
PG16  17907.293107  -4067.728216  19080.669439   -501.328660
PG17 -13079.112348 -11226.503562 -19760.585987    613.314588
PG18   8311.035295  12464.120083  21924.659112    168.638228
PG19 -14766.188061  -3045.486266 -22138.379778    158.059827
PG20 -21517.874198   4143.590360  14846.634139    514.915340
PG21  15606.937943 -19064.044905  -8328.313105    161.105385
PG22  15032.106875   -395.973530 -21474.286268    260.039146
PG23  18950.621711  16252.958857   9205.742042    -22.223260
PG24  -9649.751698  20308.701573 -14109.407038    240.077744
PG25  12670.276706  18330.260652 -14945.131855    325.410380
PG26  24270.825218   2275.890463  10824.693506    206.002684
PG27  12562.549772 -12828.018807  19220.059642    203.703833
PG29   4547.380130  24864.583447   7994.862632   -514.204978
PG30 -17936.920935  -5420.701811  18999.750695   -528.087204
PG31  23643.608366  -4437.429649 -11887.927516   -177.834941
PG32  14760.967043   8305.111876 -20357.398770   -128.379490
PR01  14436.098529   5789.871892 -20205.058195      8.753793
PR02   4508.391259 -13067.516480 -21375.249238    518.532540
PR03  -7159.937053 -22638.959514  -9201.345570     56.723128
PR04 -14479.602635 -19469.344159   7893.888804    141.761157
PR05 -13870.867270  -5611.161679  20669.024982     92.948537
PR07   7539.762908  22829.735354   8632.246342     35.134575
PR08  14570.204632  19398.471849  -7854.673450    -65.171633
PR09 -16278.406503   8554.412917 -17697.706939     55.321183
PR11  18767.109017   7618.413618 -15485.893298     38.845385
PR12  25422.090666   -386.450228   2190.614695     18.453694
PR13  17335.060660  -7859.282209  16966.343669    -22.395381
PR14  -2201.969529 -11114.225811  22865.775649     25.665456
PR15 -19315.362844  -7647.019928  14824.153788     96.069161
PR17   6036.004801 -20937.470055 -13288.694757    526.521648
PR18  -5631.649891 -10110.694380 -22716.064612    117.023204
PR19 -14136.436093   4440.647362 -20769.231227   -189.217686
PR20 -15757.878759  19559.409487  -4582.713012    -70.695259
PR21  -5156.915101  20297.233223  14541.472917   -301.708314
PR22   6000.627590   9507.586218  22887.405027   -183.521830
PR24  15147.095109 -20164.650085   3869.960466     93.991857
PE02 -27818.809980 -10044.655573   -958.310965    299.527849
PE03 -17223.476246 -10383.735710  21727.540199   -558.828046
PE04  14519.588083 -11756.817819 -22947.261411  -1029.135463
PE05  -9841.651137 -26838.940459   7696.265901   -181.107440
PE07  -3170.771013  27443.345020  10625.768141   -669.044708
PE08 -14252.937305  12056.521034  22974.671014   -530.046214
PE09   2914.376099 -27511.129479 -10539.521344   -520.186397
PE10  20691.115114 -20733.548310  -4270.499583   -513.364403
PE11  13242.647723 -22542.703096 -13874.816583   3653.225914
PE13 -13835.394290  22547.784849  13290.504314    428.717978
PE14 -19791.892656  -8190.248530 -24013.555063  -1835.991858
PE15 -24542.954210  15576.208536  -5615.626249    745.332487
PE18  15436.175961  -3638.960305  18423.979118  -1442.408503
PE19  16685.076471  13048.683263 -20664.113916  -4759.139086
PE21  17217.291894  18129.465608 -15849.719112   -734.500731
PE24   5332.932900 -15824.048465  24426.057039   -617.980875
PE25 -16966.870890 -18182.305640  16054.362013   -574.129479
PE26   5909.881708  15764.198210  24344.642289  -1151.050027
PE27  -3907.356647  16276.864093 -24411.773529   -300.040457
PE30 -23224.055504   4103.155087 -17890.052631   -514.878246
PE31  22559.408825  -4864.829278  18542.803835   -496.708969
PE33  20719.951347    557.672148  21124.425306   -456.578149
PE34 -20841.035335   -345.215308 -21026.720408   -517.324710
PE36  -4934.926568 -16222.797346 -24262.815925   -374.433483
PC01 -34333.320253  24442.084805    417.264248    199.257731
PC03 -14858.477029  39443.390397   1353.372837   -551.676523
PC04 -39617.307817  14411.773213     14.647792    129.541754
PC05  21822.663763  36054.127376    882.113340    238.448065
PC06 -14363.419666  39453.760595  -4966.146092     -4.139584
PC07  -3006.962351  31456.266235 -27857.880225   -173.765837
PC08 -15194.468225  20984.894452  33235.152138    315.596436
PC09  -9836.222658  39056.973331 -12924.246156   -792.813116
PC10   4962.867192  34373.653092 -23341.476639    131.910575
PC11  17519.987200 -15424.777318  15370.309187    355.633797
PC12  15046.924911   3685.845503  23239.367439   -615.296893
PC13  -5973.110117  22900.727146  34982.209897    -31.266314
PC14  15609.350350  -5369.141255 -22465.807171    476.179180
PC19  -8413.952653  14209.395311  22522.802519    869.365793
PC20 -19594.993893  -2736.221328  19713.280094   -917.335386
PC21  19660.521125  19182.926938  -4815.464728   -301.214961
PC22   8071.560852  23652.623292  12388.956544   -970.007393
PC23    -25.794744 -16395.824373  22587.228651   -930.208733
PC24  27706.099605  -2212.253840  -2635.970090   -965.206532
PC25  18762.545525 -14190.386201  15020.896957   -735.904076
PC26  20447.239901   8727.442136 -16897.794687    737.026349
PC27 -10995.708411 -13294.493225 -21954.744582    724.017717
PC28   2105.222279 -25529.216659 -11076.270367     67.355116
PC29 -13568.966185  23396.028532  -6896.480648    555.368473
PC30 -17631.845530   6647.820861 -20602.017566    498.524485
PC32 -19835.629414 -19044.789608   4823.234051   -963.436827
PC33   8366.853378 -14239.664182 -22485.920565   -965.941104
PC34  17733.445346  -7683.097488  20105.428439   -402.353927
PC35  -1948.113505  25936.889157  10147.044678    276.531753
PC36 -19518.833362  13533.239825 -14623.788691   -964.386459
PC37 -19239.152936  -9871.897900  17645.167794   -911.588147
PC41  -7819.509789 -23566.432021 -12685.912592   -966.057417
PC42  19957.913027   3711.757507 -19088.552696   -970.405350
PC43  13986.600796 -22937.396623   7489.438961   -923.835898
PC44  11421.962032  13191.862281  21768.773272    661.363912
PC45    372.236411  16234.693952 -22690.565249    758.418851
PC46 -27670.880500   3265.641905   1171.780034   -327.600755
*  2022  5 16 12 35  0.00000000
PG01   7808.869349 -18657.723648 -17319.776180    361.784069
PG02 -21455.847960  15661.385661  -1351.536510   -653.230234
PG03  -2262.760659 -16753.575393 -20622.281725   -246.187886
PG04   1304.502479 -26308.656259  -3004.466486   -166.711386
PG05 -13882.934943   9469.915550  20439.041791    -82.039675
PG06 -21845.673181   2642.877647 -14871.712036    305.545953
PG07  -9032.789329 -12747.952886  21885.486689    322.119430
PG08   6318.123603 -22702.198018  11857.013281    -68.234819
PG09  -7114.165748 -24550.685174   7091.622313   -336.300644
PG10  24036.854124  11669.451518   -164.369832   -416.643034
PG12  -3171.645555  15389.102999 -21695.636493   -216.310924
PG13 -12865.492098  15497.511734  17071.284692    312.591040
PG14 -23167.461833 -13074.579968    624.003563   -108.512756
PG15  -3426.617360  23763.621043  10599.466454    -60.807444
PG16  18508.271170  -3652.319492  18605.473380   -501.329583
PG17 -13039.015190 -11998.508263 -19336.564794    613.316217
PG18   7601.721731  12904.428590  21924.106994    168.635213
PG19 -14718.977456  -3864.981161 -22046.654326    158.061312
PG20 -22022.872759   3896.897515  14149.678842    514.915237
PG21  15930.889431 -19187.844722  -7429.863321    161.105569
PG22  15011.352034    452.265015 -21492.670401    260.041148
PG23  18590.953879  16156.975425  10064.030095    -22.223987
PG24 -10113.570016  20552.052184 -13386.484031    240.075714
PG25  12140.956195  18127.810173 -15621.161213    325.411847
PG26  24601.163199   2515.540034  10010.903965    206.003486
PG27  12644.804660 -12073.948476  19656.571978    203.705672
PG29   4477.536874  25152.496323   7086.349859   -514.206087
PG30 -17344.452987  -5843.613689  19414.138795   -528.087622
PG31  23288.168798  -4143.599172 -12664.616749   -177.835453
PG32  14779.049911   9083.245006 -20017.114397   -128.382087
PR01  14866.132559   6488.015275 -19673.904949      8.754011
PR02   4915.951947 -12275.699390 -21752.267589    518.533148
PR03  -7004.980938 -22266.557846 -10174.117523     56.723324
PR04 -14669.873824 -19709.710789   6876.043184    141.761699
PR05 -14291.785306  -6336.353966  20165.603516     92.948666
PR07   7401.950691  22480.686896   9615.286727     35.134564
PR08  14757.958725  19642.924868  -6839.728301    -65.171857
PR09 -16990.983511   8576.747369 -17006.371111     55.321742
PR11  18114.205471   7578.579402 -16263.271709     38.844794
PR12  25489.799892   -432.601860   1123.683937     18.453897
PR13  18017.911570  -7887.948396  16226.118129    -22.395539
PR14  -1262.419416 -11099.962921  22943.269301     25.665470
PR15 -18691.832839  -7601.942090  15625.866158     96.069004
PR17   6263.460623 -21417.167166 -12389.639577    526.522812
PR18  -5153.179547 -10908.743980 -22457.584658    117.023711
PR19 -13631.670065   3738.513379 -21239.699945   -189.217971
PR20 -15577.884762  19426.587893  -5639.450022    -70.695356
PR21  -5415.645921  20820.767430  13681.688513   -301.709277
PR22   5512.697053  10309.436094  22664.873151   -183.522789
PR24  15005.053952 -20041.051287   4924.092666     93.992626
PE02 -27842.922690 -10023.156068    -47.590977    299.528596
PE03 -17339.437497 -11020.443872  21318.112044   -558.829200
PE04  14634.251092 -11071.255977 -23213.657473  -1029.137892
PE05  -9890.581456 -27052.066032   6838.728566   -181.106346
PE07  -3216.438481  27114.931549  11426.159925   -669.045822
PE08 -14368.304166  11371.022142  23251.058635   -530.048136
PE09   2955.651747 -27183.847516 -11345.287635   -520.190312
PE10  20746.138130 -20845.830785  -3356.374884   -513.365123
PE11  13527.930030 -22834.513281 -13099.501261   3653.191356
PE13 -14104.217117  22831.970704  12499.632439    428.718067
PE14 -19847.099675  -8708.677866 -23864.547039  -1835.988500
PE15 -24371.394636  15496.010836  -6512.615530    745.331818
PE18  15379.258405  -2682.251316  18474.107314  -1442.395064
PE19  16797.854945  13653.403259 -20176.614627  -4759.330492
PE21  16767.824532  17940.092060 -16532.402878   -734.501362
PE24   6022.212328 -15565.553503  24432.449256   -617.987103
PE25 -16511.610803 -17991.120805  16730.446382   -574.129872
PE26   5355.764436  16240.880455  24158.937192  -1151.063248
PE27  -4596.637762  16019.830205 -24461.455188   -300.043049
PE30 -23725.493594   3934.718810 -17258.090802   -514.887457
PE31  23080.687615  -4692.217343  17935.732101   -496.709136
PE33  20211.143745    953.686553  21598.165946   -456.577986
PE34 -20335.330607   -739.337526 -21506.515522   -517.325267
PE36  -4386.466580 -16701.736645 -24041.893943   -374.435081
PC01 -34333.890328  24441.533788    408.875818    199.270553
PC03 -14858.961429  39444.313047   1346.012244   -551.674360
PC04 -39617.510801  14411.585846      1.909026    129.571918
PC05  21822.791324  36055.398370    895.819149    238.450485
PC06 -14035.581244  39658.061229  -4227.204922     -4.117031
PC07  -3078.740404  31131.744257 -28214.721153   -173.780618
PC08 -15584.557757  21237.787050  32890.147994    315.602306
PC09  -9575.966263  39352.888576 -12230.520448   -792.823687
PC10   4953.534166  34039.606725 -23830.253254    131.910008
PC11  17323.608927 -14926.771884  16070.456548    355.640948
PC12  14753.633623   4424.702603  23298.206533   -615.295086
PC13  -6372.309577  23064.641417  34799.218052    -31.263091
PC14  16091.801866  -4771.028271 -22258.026627    476.181845
PC19  -8910.509778  13617.112545  22697.926705    869.364728
PC20 -20005.809913  -3260.088922  19215.137668   -917.340019
PC21  19730.876171  19319.514923  -3897.820264   -301.235777
PC22   7772.410352  23331.617479  13165.872690   -970.006534
PC23    738.353146 -16512.599870  22489.861539   -930.208801
PC24  27609.548244  -2146.271137  -3547.880363   -965.207999
PC25  19264.339475 -14245.370812  14318.062749   -735.902395
PC26  19873.655167   8865.794591 -17498.816812    737.024751
PC27 -10711.890620 -13984.546234 -21663.676085    724.019534
PC28   2267.883536 -25857.855669 -10250.953587     67.356479
PC29 -13518.244565  23147.767178  -7778.680410    555.370027
PC30 -17410.297379   5970.975908 -20993.535109    498.524670
PC32 -19906.688950 -19179.331032   3906.783560   -963.437119
PC33   8867.503700 -13649.121458 -22658.929136   -965.941203
PC34  17517.946575  -7019.209023  20532.863420   -402.351354
PC35  -2090.882877  26240.326612   9305.681346    276.536989
PC36 -20009.354745  13573.416129 -13907.228951   -964.386655
PC37 -18637.507778 -10000.456939  18210.470784   -911.587084
PC41  -7510.546235 -23237.549184 -13452.564948   -966.057559
PC42  20355.626685   4223.838587 -18555.432766   -970.407760
PC43  13932.482638 -22667.568228   8360.246606   -923.835216
PC44  11162.702073  13887.236235  21469.895889    661.367611
PC45   -395.740696  16353.111805 -22604.451691    758.421858
PC46 -27622.984800   3210.706165   2094.476093   -327.606845
*  2022  5 16 12 40  0.00000000
PG01   8359.531171 -18972.961820 -16687.980261    361.781580
PG02 -21431.581853  15543.146447  -2301.492330   -653.230149
PG03  -1548.172367 -16434.372681 -20940.981084   -246.191932
PG04   1395.800202 -26179.175971  -3946.487084   -166.710284
PG05 -14590.049152   9134.304440  20103.610859    -82.040062
PG06 -21387.851761   2283.100530 -15574.793185    305.550429
PG07  -8360.491777 -13193.157586  21873.992608    322.119644
PG08   6439.386372 -22239.117275  12650.828433    -68.235452
PG09  -7050.761820 -24813.892602   6188.862790   -336.299691
PG10  24003.010989  11725.324783    790.733472   -416.647373
PG12  -3879.569782  14996.677655 -21853.339133   -216.312738
PG13 -12876.657927  14823.776361  17651.338350    312.592946
PG14 -23088.588724 -13134.403002   1568.374515   -108.513258
PG15  -3621.473761  23351.577163  11399.367314    -60.806529
PG16  19100.141336  -3257.714875  18094.400356   -501.330506
PG17 -13012.653458 -12753.854631 -18874.099792    613.317846
PG18   6901.017343  13357.036525  21881.544776    168.632197
PG19 -14687.131877  -4680.844637 -21913.796751    158.062797
PG20 -22506.236431   3666.153256  13425.339348    514.915134
PG21  16224.972085 -19295.284190  -6516.285974    161.105754
PG22  15005.029010   1300.412704 -21468.288964    260.043150
PG23  18200.430919  16054.366098  10903.150747    -22.224713
PG24 -10552.367064  20785.505315 -12637.845007    240.073683
PG25  11586.017530  17924.101084 -16268.187207    325.413313
PG26  24906.900778   2737.723627   9178.200746    206.004287
PG27  12741.505291 -11305.783675  20054.357239    203.707511
PG29   4413.083620  25406.962092   6164.194738   -514.207197
PG30 -16746.427306  -6284.334150  19791.863329   -528.088039
PG31  22913.953595  -3828.091182 -13417.783556   -177.835964
PG32  14809.420328   9847.133802 -19638.195317   -128.384683
PR01  15301.014639   7156.302037 -19100.185279      8.754230
PR02   5349.879487 -11481.479629 -22081.993119    518.533755
PR03  -6821.196627 -21863.839734 -11124.781497     56.723519
PR04 -14845.094901 -19908.936680   5843.343966    141.762241
PR05 -14719.780989  -7032.323804  19618.642603     92.948795
PR07   7235.801718  22100.673152  10577.636734     35.134553
PR08  14930.657826  19846.407543  -5809.989652    -65.172082
PR09 -17673.709302   8615.213588 -16278.348721     55.322300
PR11  17429.384152   7555.238783 -17005.450819     38.844203
PR12  25512.625354   -480.007506     54.327291     18.454101
PR13  18668.796431  -7932.503411  15450.782034    -22.395698
PR14   -320.617262 -11108.220153  22971.246907     25.665484
PR15 -18035.273783  -7572.105911  16393.858504     96.068848
PR17   6459.992351 -21870.180030 -11463.851669    526.523977
PR18  -4700.986313 -11708.762998 -22150.491096    117.024218
PR19 -13135.330766   3008.190649 -21664.298026   -189.218256
PR20 -15378.472451  19252.884385  -6684.030279    -70.695453
PR21  -5642.871780  21319.829967  12792.288540   -301.710240
PR22   5050.648586  11114.713068  22393.332628   -183.523747
PR24  14844.077705 -19877.129197   5967.590000     93.993394
PE02 -27840.660955  -9992.097447    863.194526    299.529343
PE03 -17467.257871 -11641.859491  20879.218040   -558.830355
PE04  14765.759158 -10381.051257 -23447.916098  -1029.140321
PE05  -9939.312541 -27238.592366   5971.734445   -181.105252
PE07  -3274.054064  26764.241788  12210.744333   -669.046936
PE08 -14500.784497  10680.665742  23495.298477   -530.050057
PE09   3009.069094 -26834.057642 -12135.366198   -520.194226
PE10  20777.849706 -20941.150941  -2437.607136   -513.365844
PE11  13788.389833 -23117.596282 -12306.060523   3653.156798
PE13 -14348.059701  23106.732138  11691.478373    428.718156
PE14 -19913.069762  -9219.299459 -23689.986467  -1835.985141
PE15 -24181.792254  15393.901972  -7400.600907    745.331150
PE18  15332.755958  -1717.772752  18477.409159  -1442.381625
PE19  16921.497180  14240.583393 -19661.184229  -4759.521898
PE21  16294.993497  17754.674515 -17192.224290   -734.501993
PE24   6716.993270 -15323.237705  24405.011380   -617.993331
PE25 -16033.139737 -17804.091539  17383.390409   -574.130265
PE26   4817.863143  16726.763292  23939.815366  -1151.076468
PE27  -5292.662860  15778.614976 -24477.302993   -300.045641
PE30 -24212.447054   3784.349321 -16602.259538   -514.896667
PE31  23588.254580  -4537.874425  17303.862517   -496.709302
PE33  19701.838539   1371.113705  22042.019104   -456.577823
PE34 -19828.969271  -1154.935470 -21956.586674   -517.325824
PE36  -3855.184266 -17189.194772 -23787.722514   -374.436678
PC01 -34334.464459  24440.992838    400.290969    199.283374
PC03 -14859.408772  39445.265042   1338.007592   -551.672196
PC04 -39617.712892  14411.403654    -10.831229    129.602082
PC05  21822.967088  36056.650130    909.096174    238.452904
PC06 -13699.172676  39847.983170  -3486.257383     -4.094478
PC07  -3164.641557  30810.633707 -28558.023962   -173.795400
PC08 -15963.200258  21507.481595  32529.375336    315.608176
PC09  -9303.058577  39637.328345 -11531.000544   -792.834259
PC10   4929.536448  33705.915457 -24307.363052    131.909440
PC11  17129.418086 -14402.838708  16744.199636    355.648098
PC12  14475.606578   5170.892888  23318.689147   -615.293279
PC13  -6763.971172  23245.913666  34599.653302    -31.259867
PC14  16581.142444  -4188.561903 -22013.393810    476.184511
PC19  -9422.443471  13030.991686  22835.679367    869.363663
PC20 -20415.710653  -3762.192002  18685.359192   -917.344651
PC21  19783.457561  19430.701102  -2973.728012   -301.256593
PC22   7449.784433  22996.818391  13921.028165   -970.005675
PC23   1496.221109 -16643.338225  22355.393016   -930.208869
PC24  27483.741140  -2072.912088  -4453.941205   -965.209466
PC25  19741.061081 -14305.080190  13591.606572   -735.900714
PC26  19283.225517   9019.252284 -18071.010454    737.023154
PC27 -10445.651089 -14670.283546 -21336.911326    724.021350
PC28   2414.021134 -26162.946192  -9408.717253     67.357842
PC29 -13463.196998  22870.077754  -8648.046398    555.371581
PC30 -17198.365367   5277.662693 -21350.451648    498.524855
PC32 -19959.787798 -19288.708822   2983.890853   -963.437411
PC33   9383.456445 -13064.808845 -22794.510942   -965.941302
PC34  17311.295262  -6337.834878  20926.341876   -402.348781
PC35  -2218.470241  26518.981470   8448.978251    276.542226
PC36 -20474.508265  13618.559871 -13167.679361   -964.386852
PC37 -18019.984782 -10143.976989  18745.727912   -911.586022
PC41  -7178.062763 -22895.358356 -14196.950546   -966.057701
PC42  20751.255437   4713.580304 -17991.550757   -970.410170
PC43  13874.434765 -22368.644847   9217.227940   -923.834534
PC44  10920.661126  14577.288123  21135.558974    661.371309
PC45  -1157.759261  16485.829899 -22481.014500    758.424864
PC46 -27545.161163   3149.245112   3013.707042   -327.612935
*  2022  5 16 12 45  0.00000000
PG01   8884.568513 -19284.714398 -16024.430967    361.779088
PG02 -21382.296571  15401.021432  -3247.047623   -653.230207
PG03   -817.611711 -16123.562366 -21220.062350   -246.196003
PG04   1491.483739 -26015.910624  -4880.909209   -166.709219
PG05 -15290.220596   8816.182545  19729.282835    -82.040357
PG06 -20915.560261   1899.692319 -16248.041750    305.554864
PG07  -7696.478776 -13649.543639  21822.092878    322.119579
PG08   6572.013155 -21748.792677  13419.931694    -68.235891
PG09  -6987.977052 -25044.049644   5274.209586   -336.298833
PG10  23937.673401  11766.940923   1744.350977   -416.651730
PG12  -4599.055478  14614.674263 -21970.259568   -216.314488
PG13 -12898.835020  14128.975448  18196.992058    312.595284
PG14 -22979.096482 -13179.621181   2509.758507   -108.513786
PG15  -3829.477745  22913.137188  12176.623921    -60.805652
PG16  19681.192472  -2884.060779  17548.493179   -501.331604
PG17 -12999.319359 -13490.835248 -18374.137628    613.318952
PG18   6210.440304  13820.875585  21797.041429    168.629137
PG19 -14670.508315  -5491.279239 -21740.071441    158.064244
PG20 -22966.558524   3450.713155  12675.006264    514.914906
PG21  16489.536149 -19384.970071  -5589.465828    161.105741
PG22  15013.117759   2146.558154 -21401.213643    260.044959
PG23  17779.346851  15946.616194  11721.502593    -22.225460
PG24 -10965.942552  21007.559303 -11864.888285    240.071630
PG25  11006.206635  17720.527734 -16885.016594    325.414775
PG26  25186.891331   2943.232849   8328.168776    206.005070
PG27  12853.100903 -10525.326498  20412.657103    203.709335
PG29   4352.638803  25627.414282   5230.174320   -514.208425
PG30 -16144.441943  -6742.444330  20132.192991   -528.088483
PG31  22522.421427  -3490.548726 -14146.021055   -177.836534
PG32  14851.395525  10595.160045 -19221.399452   -128.387313
PR01  15738.676004   7793.438667 -18485.138998      8.754452
PR02   5809.490044 -10687.345249 -22363.713875    518.533977
PR03  -6607.609733 -21432.763969 -12051.268475     56.723502
PR04 -15003.173289 -20067.383749   4798.019788    141.762715
PR05 -15152.821470  -7697.634736  19029.318618     92.948844
PR07   7040.283000  21691.599753  11517.228965     35.134830
PR08  15086.236256  20009.294235  -4767.688496    -65.172150
PR09 -18324.770374   8668.404811 -15515.217368     55.322971
PR11  16714.552198   7549.786296 -17710.824780     38.844223
PR12  25490.511864   -526.622080  -1015.146341     18.454254
PR13  19285.957545  -7991.435505  14642.014263    -22.396012
PR14    620.869076 -11139.024773  22949.645531     25.665578
PR15 -17347.490041  -7558.968594  17126.476237     96.068699
PR17   6626.484131 -22294.416251 -10513.329675    526.524977
PR18  -4275.862112 -12508.231507 -21795.441488    117.024755
PR19 -12649.450860   2251.320308 -22042.109582   -189.218700
PR20 -15161.775371  19037.785850  -7714.201498    -70.695277
PR21  -5839.328436  21792.215756  11875.197527   -301.711089
PR22   4615.358717  11920.916818  22073.385367   -183.524165
PR24  14666.214164 -19672.377687   6998.199343     93.993792
PE02 -27811.634243  -9952.670403   1772.784524    299.530073
PE03 -17606.129701 -12246.919934  20411.465165   -558.831514
PE04  14914.166271  -9687.567057 -23649.712611  -1029.142790
PE05  -9986.633017 -27398.384957   5096.482206   -181.104204
PE07  -3344.521807  26392.137531  12978.436772   -669.048065
PE08 -14650.441741   9986.826788  23707.054024   -530.051983
PE09   3075.545690 -26462.626260 -12908.663969   -520.198148
PE10  20786.986103 -21018.417336  -1515.467108   -513.366592
PE11  14024.201353 -23390.611293 -11495.591052   3653.122199
PE13 -14567.143451  23370.732749  10867.159599    428.718235
PE14 -19989.512945  -9721.395455 -23490.186904  -1835.981781
PE15 -23975.291900  15269.209705  -8278.354629    745.330468
PE18  15296.493328   -747.896601  18433.202760  -1442.368194
PE19  17055.102413  14809.236429 -19118.536675  -4759.713309
PE21  15799.425448  17574.389588 -17828.271163   -734.502659
PE24   7415.929181 -15097.532869  24343.782905   -617.999568
PE25 -15532.098458 -17622.389281  18012.291565   -574.130666
PE26   4297.041518  17220.678804  23687.580109  -1151.089684
PE27  -5994.099403  15553.702164 -24459.294379   -300.048240
PE30 -24683.694608   3651.521841 -15923.464772   -514.905868
PE31  24080.861555  -4401.312647  16648.068331   -496.709464
PE33  19193.426132   1809.567113  22455.371468   -456.577691
PE34 -19323.341099  -1591.631970 -22376.312642   -517.326393
PE36  -3341.906206 -17683.960329 -23500.652116   -374.438289
PC01 -34335.042300  24440.462215    391.513809    199.296164
PC03 -14859.818216  39446.245819   1329.362733   -551.670039
PC04 -39617.914043  14411.226698    -23.566876    129.632161
PC05  21823.191256  36057.882305    921.938094    238.455290
PC06 -13354.830021  40023.166917  -2743.655272     -4.071955
PC07  -3264.503135  30493.551189 -28887.625540   -173.810229
PC08 -16329.670684  21793.459943  32153.005387    315.614020
PC09  -9018.014609  39909.762563 -10826.021021   -792.844837
PC10   4890.904218  33373.225809 -24772.573749    131.908993
PC11  16938.762370 -13853.715754  17390.434502    355.655110
PC12  14213.454835   5922.863440  23300.780724   -615.291407
PC13  -7147.343060  23444.195110  34383.606358    -31.256723
PC14  17076.087058  -3622.700290 -21732.309264    476.187148
PC19  -9948.858110  12452.372223  22935.836608    869.362587
PC20 -20823.254415  -4242.015893  18124.817490   -917.349310
PC21  19817.108834  19517.159964  -2044.716883   -301.277448
PC22   7103.490490  22649.653500  14653.176547   -970.004840
PC23   2246.320652 -16787.578767  22184.044666   -930.208943
PC24  27329.175167  -1990.993271  -5352.659022   -965.210950
PC25  20191.972264 -14368.331957  12842.727756   -735.899019
PC26  18677.312617   9188.342710 -18613.432039    737.021558
PC27 -10197.076495 -15350.130488 -20974.986134    724.023134
PC28   2544.517488 -26443.426287  -8550.951269     67.359163
PC29 -13405.172991  22563.127291  -9503.144836    555.373130
PC30 -16996.989748   4569.133269 -21672.177836    498.525025
PC32 -19993.775226 -19373.603837   2056.077366   -963.437738
PC33   9913.803667 -12488.060444 -22892.439979   -965.941435
PC34  17114.474021  -5640.184888  21285.214365   -402.346233
PC35  -2331.832248  26771.887399   7578.348578    276.547448
PC36 -20913.557933  13667.493154 -12406.363735   -964.387077
PC37 -17387.975172 -10302.955624  19250.058505   -911.584959
PC41  -6821.897610 -22541.288927 -14917.833534   -966.057889
PC42  21143.346970   5180.528508 -17397.842989   -970.412604
PC43  13813.793669 -22040.834474  10058.965406   -923.833861
PC44  10695.857719  15260.456810  20766.317959    661.374969
PC45  -1912.309765  16632.397555 -22320.455739    758.427858
PC46 -27437.814601   3080.030374   3927.952389   -327.619060
*  2022  5 16 12 50  0.00000000
PG01   9383.395719 -19591.346307 -15330.343567    361.776597
PG02 -21309.019140  15234.063041  -4186.378028   -653.230265
PG03    -72.502296 -15822.246528 -21458.990942   -246.200075
PG04   1592.883108 -25819.318066  -5805.933860   -166.708154
PG05 -15981.680192   8515.681405  19316.806091    -82.040651
PG06 -20430.499461   1492.606783 -16890.158101    305.559299
PG07  -7042.105291 -14116.058627  21729.826459    322.119514
PG08   6716.978894 -21232.485629  14162.832834    -68.236331
PG09  -6924.451821 -25240.837632   4349.422737   -336.297975
PG10  23840.363270  11795.642492   2694.692100   -416.656086
PG12  -5328.624835  14244.091613 -22046.172251   -216.316239
PG13 -12932.880465  13414.632458  18707.184115    312.597623
PG14 -22838.528900 -13211.519150   3446.362728   -108.514315
PG15  -4051.437523  22449.515151  12929.671027    -60.804776
PG16  20249.728971  -2531.396375  16968.858575   -501.332701
PG17 -12998.213936 -14207.807428 -17837.700662    613.320057
PG18   5531.446499  14294.795745  21670.746434    168.626077
PG19 -14668.862965  -6294.504216 -21525.816744    158.065691
PG20 -23402.496086   3249.850832  11900.122279    514.914677
PG21  16725.043545 -19455.559742  -4651.308854    161.105729
PG22  15035.495216   2988.798282 -21291.604068    260.046769
PG23  17328.104031  15835.202911  12517.523091    -22.226207
PG24 -11354.195602  21216.721162 -11069.063903    240.069576
PG25  10402.362157  17518.447507 -17470.510996    325.416236
PG26  25440.060242   3132.931804   7462.423143    206.005853
PG27  12979.940534  -9734.413974  20730.794100    203.711159
PG29   4294.792760  25813.397366   4286.088072   -514.209652
PG30 -15540.080426  -7217.430078  20434.465495   -528.088927
PG31  22115.066504  -3130.709876 -14847.966329   -177.837104
PG32  14904.206798  11325.762582 -18767.557174   -128.389943
PR01  16176.989759   8398.275878 -17830.095515      8.754674
PR02   6293.948446  -9895.750844 -22596.822971    518.534199
PR03  -6363.384320 -20975.377842 -12951.561765     56.723485
PR04 -15142.064439 -20185.572894   3742.327341    141.763189
PR05 -15588.805383  -8330.991933  18398.899578     92.948893
PR07   6814.495788  21255.462525  12432.045377     35.135108
PR08  15222.677270  20132.117292  -3715.081638    -65.172219
PR09 -18942.470549   8734.812730 -14718.629578     55.323641
PR11  15971.725889   7563.500523 -18377.867553     38.844243
PR12  25423.569164   -570.402996  -2082.427245     18.454407
PR13  19867.762554  -8063.134579  13801.565999    -22.396327
PR14   1559.474148 -11192.253756  22878.509040     25.665672
PR15 -16630.399427  -7563.877801  17822.141212     96.068549
PR17   6763.960127 -22687.873434  -9540.125348    526.525977
PR18  -3878.442581 -13304.598832 -21393.197563    117.025292
PR19 -12175.970623   1469.674954 -22372.319697   -189.219144
PR20 -14929.974811  18780.942852  -8727.742231    -70.695101
PR21  -6005.898285  22235.800232  10932.400137   -301.711938
PR22   4207.548144  12725.511562  21705.737490   -183.524582
PR24  14473.558122 -19426.449846   8013.695605     93.994190
PE02 -27755.528951  -9906.088647   2679.919641    299.530802
PE03 -17755.189931 -12834.613898  19915.500237   -558.832673
PE04  15079.451382  -8992.170496 -23818.767297  -1029.145259
PE05 -10031.328581 -27531.386535   4214.182001   -181.103157
PE07  -3428.695160  25999.538367  13728.176127   -669.049194
PE08 -14817.263545   9290.884414  23886.033662   -530.053909
PE09   3155.948072 -26070.478406 -13664.111012   -520.202069
PE10  20774.350685 -21076.588559   -591.230344   -513.367339
PE11  14235.619357 -23652.235983 -10669.213260   3653.087599
PE13 -14761.770171  23622.657305  10027.815921    428.718315
PE14 -20076.091555 -10214.266657 -23265.473522  -1835.978421
PE15 -23753.081535  15121.333252  -9144.663083    745.329785
PE18  15270.201150    224.931670  18340.965695  -1442.354763
[truncated: 6,118,708 more chars]
